# Supplementary material for: Crystal structure of tris­[hexa­kis­(imidazole)cobalt(II)] bis­(benzene-1,3,5-tri­carboxyl­ate)
Source: Acta Crystallogr E Crystallogr Commun. 2025 Nov 25;81(Pt 12):1186–8. doi: 10.1107/S2056989025010060 (PMC12810284; doi:10.1107/S2056989025010060)
Supplement: Supplementary file 1 [file e-81-01186-sup1.cif]

##############################################################################
#                                                                            #
# This CIF contains the data in a paper accepted for publication in          #
# Acta Crystallographica Section E. It conforms to the requirements of       #
# Notes for Authors for Acta Crystallographica Section E, and has been       #
# peer reviewed under the auspices of the IUCr Commission on Journals.       #
#                                                                            #
# Full details of the Crystallographic Information File format               #
# are given in the paper "The Crystallographic Information File (CIF):       #
# a New Standard Archive File for Crystallography" by S. R. Hall, F. H.      #
# Allen and I. D. Brown [Acta Cryst. (1991), A47, 655-685].                  #
#                                                                            #
# The current version of the core CIF dictionary is obtainable from          #
# ftp://ftp.iucr.org/pub/cif_core.dic.                                       #
#                                                                            #
# Software is freely available for graphical display of the structure(s)     #
# in this CIF. For information consult the CIF software page                 #
# http://www.iucr.org/resources/cif/software.                                #
#                                                                            #
# This file may be used for bona fide research purposes within the           #
# scientific community so long as proper attribution is given to the journal # 
# article from which it was obtained.                                        #
#                                                                            #
##############################################################################
data_I
_audit_creation_method
;
Olex2 1.5
(compiled 2025.07.13 svn.rb7424aed for OlexSys, GUI svn.r7314)
;
_journal_date_recd_electronic     2025-09-24
_journal_date_accepted     2025-11-11
_journal_name_full     'Acta Crystallographica, Section E'
_journal_year     2025
_journal_volume     81
_journal_issue      1
_journal_page_first     0
_journal_page_last     0
_journal_paper_category     GM
_journal_paper_doi     10.1107/S2056989025010060
_journal_coeditor_code     JQ2041
_publ_contact_author_name     'Jose de Jesus Velazquez-Garcia'
_publ_contact_author_address
;
Deutsches Elektronen-Synchrotron DESY, Notkestr. 85, 22607 Hamburg, Germany
;
_publ_contact_author_email     'jose.velazquez@desy.de'
_publ_contact_author_fax     ?
_publ_contact_author_phone     ?
_publ_section_title
;
Crystal structure of tris[hexakis(imidazole)cobalt(II)]
bis(benzene-1,3,5-tricarboxylate)
;
loop_
    _publ_author_name
    _publ_author_footnote
    _publ_author_address
    'Velazquez-Garcia, Jose de Jesus' .
;
Deutsches Elektronen-Synchrotron DESY, Notkestr. 85, 22607 Hamburg,
Germany
;
    'Bintas, Christos' .
;
Deutsches Elektronen-Synchrotron DESY, Notkestr. 85, 22607 Hamburg,
Germany
Department of Chemistry, National and Kapodistrian University of Athens (NKUA),
Zografou 157 72,
Greece
;
    'Khademhir, Faegheh' .
;
Deutsches Elektronen-Synchrotron DESY, Notkestr. 85, 22607 Hamburg,
Germany
BS 06 Berufliche Schule Chemie, Biologie, Pharmazie, Agrarwirtschaft,
Ladenbeker
Furtweg 151, 21033 Hamburg,
Germany
;
    'Knjo, Bassima' .
;
Deutsches Elektronen-Synchrotron DESY, Notkestr. 85, 22607 Hamburg,
Germany
BS 06 Berufliche Schule Chemie, Biologie, Pharmazie, Agrarwirtschaft,
Ladenbeker
Furtweg 151, 21033 Hamburg,
Germany
;
    'Ekineken, Aliyenur' .
;
Deutsches Elektronen-Synchrotron DESY, Notkestr. 85, 22607 Hamburg,
Germany
BS 06 Berufliche Schule Chemie, Biologie, Pharmazie, Agrarwirtschaft,
Ladenbeker
Furtweg 151, 21033 Hamburg,
Germany
;
    'Hain, Fabienne' .
;
Deutsches Elektronen-Synchrotron DESY, Notkestr. 85, 22607 Hamburg,
Germany
BS 06 Berufliche Schule Chemie, Biologie, Pharmazie, Agrarwirtschaft,
Ladenbeker
Furtweg 151, 21033 Hamburg,
Germany
;
    'Techert, Simone' .
;
Deutsches Elektronen-Synchrotron DESY, Notkestr. 85, 22607 Hamburg,
Germany
Institut f\"ur R\"ontgenphysik, Georg-August-Universit\"at G\"ottingen,
Friedrich-Hund-Platz 1, 37077 G\"ottingen,
Germany
;
_publ_section_synopsis
;
The structure of a tris[hexakis(imidazole)cobalt(II)]
bis(benzene-1,3,5-tricarboxylate) compound was determined by single-crystal
X-ray diffraction.
;
_chemical_name_systematic
;
Tris[hexakis(imidazole)cobalt(II)]
bis(benzene-1,3,5-tricarboxylate)
;
_chemical_name_common     ?
_chemical_formula_moiety     '3(C18 H24 Co N12), 2(C9 H3 O6)'
_chemical_formula_sum     'C72 H78 Co3 N36 O12'
_chemical_formula_iupac     '[Co (C3 H4 N2)6]3 (C9 H3 O6)2'
_chemical_formula_weight     1816.49
_chemical_melting_point     ?
_space_group_crystal_system     trigonal
_space_group_name_H-M_alt     'R -3'
_space_group_name_Hall     '-R 3'
loop_
    _space_group_symop_operation_xyz
    'x, y, z'
    '-y, x-y, z'
    '-x+y, -x, z'
    'x+2/3, y+1/3, z+1/3'
    '-y+2/3, x-y+1/3, z+1/3'
    '-x+y+2/3, -x+1/3, z+1/3'
    'x+1/3, y+2/3, z+2/3'
    '-y+1/3, x-y+2/3, z+2/3'
    '-x+y+1/3, -x+2/3, z+2/3'
    '-x, -y, -z'
    'y, -x+y, -z'
    'x-y, x, -z'
    '-x+2/3, -y+1/3, -z+1/3'
    'y+2/3, -x+y+1/3, -z+1/3'
    'x-y+2/3, x+1/3, -z+1/3'
    '-x+1/3, -y+2/3, -z+2/3'
    'y+1/3, -x+y+2/3, -z+2/3'
    'x-y+1/3, x+2/3, -z+2/3'
_cell_length_a     15.215(2)
_cell_length_b     15.215(2)
_cell_length_c     30.494(6)
_cell_angle_alpha     90
_cell_angle_beta     90
_cell_angle_gamma     120
_cell_volume     6113(2)
_cell_formula_units_Z     3
_cell_measurement_reflns_used     9869
_cell_measurement_theta_min     2.68
_cell_measurement_theta_max     39.63
_cell_measurement_temperature     100
_exptl_crystal_description     rhombohedral
_exptl_crystal_colour     red
_exptl_crystal_size_max     0.6
_exptl_crystal_size_mid     0.4
_exptl_crystal_size_min     0.2
_exptl_crystal_density_diffrn     1.480
_exptl_crystal_density_meas     ?
_exptl_crystal_density_method     ?
_exptl_crystal_F_000     2817
_exptl_absorpt_coefficient_mu     0.687
_exptl_absorpt_correction_type     multi-scan
_exptl_absorpt_process_details
;
(SADABS; Krause <i>et al.</i>,  2015)
;
_exptl_absorpt_correction_T_min     0.6903
_exptl_absorpt_correction_T_max     0.7480
_diffrn_ambient_temperature     100.00
_diffrn_source     ?
_diffrn_source_power     0.03
_diffrn_source_voltage     50.0
_diffrn_source_current     0.6
_diffrn_radiation_type     MoK\a
_diffrn_radiation_wavelength     0.71073
_diffrn_measurement_device_type     'Bruker P4'
_diffrn_measurement_method     '\w scans'
_diffrn_detector_area_resol_mean     ?
loop_
    _diffrn_refln_index_h
    _diffrn_refln_index_k
    _diffrn_refln_index_l
    1 -2 0
    -2 1 0
    -1 2 0
    -3 3 0
    -3 0 0
    -4 2 0
    2 -4 0
    -2 -2 0
    -2 4 0
    -4 5 0
    -5 4 0
    1 -5 0
    3 -6 0
    -6 3 0
    -3 6 0
    -3 6 0
    -3 -3 0
    -6 6 0
    -6 6 0
    -6 6 0
    0 -6 0
    -6 0 0
    5 -7 0
    -7 2 0
    -5 7 0
    -5 7 0
    -2 -5 0
    -5 7 0
    -7 5 0
    2 -7 0
    -5 -2 0
    -2 7 0
    -2 7 0
    -8 1 0
    1 7 0
    7 -8 0
    -7 8 0
    -7 8 0
    -7 8 0
    -8 4 0
    -8 4 0
    4 -8 0
    -4 8 0
    -4 8 0
    8 -4 0
    -4 -4 0
    -4 8 0
    -8 7 0
    -8 7 0
    -8 7 0
    1 -8 0
    -1 8 0
    -7 -1 0
    -1 8 0
    6 -9 0
    6 -9 0
    -9 3 0
    -9 3 0
    -3 -6 0
    -6 9 0
    -6 9 0
    9 -3 0
    -6 9 0
    -9 6 0
    -9 6 0
    -9 6 0
    3 -9 0
    -3 9 0
    9 -6 0
    -3 9 0
    -6 -3 0
    -3 9 0
    -9 9 0
    -9 9 0
    -9 9 0
    9 -9 0
    0 9 0
    0 9 0
    -9 0 0
    2 8 0
    -10 2 0
    8 -10 0
    -8 10 0
    -8 10 0
    -8 10 0
    10 -2 0
    -10 5 0
    5 -10 0
    5 -10 0
    -10 5 0
    -10 5 0
    -5 -5 0
    10 -5 0
    -5 10 0
    -5 10 0
    -5 10 0
    -10 8 0
    -10 8 0
    2 -10 0
    -10 8 0
    -2 10 0
    -2 10 0
    -8 -2 0
    1 10 0
    10 -11 0
    -11 1 0
    -10 11 0
    11 -1 0
    -10 11 0
    -10 11 0
    -11 4 0
    7 -11 0
    -11 4 0
    -11 4 0
    7 -11 0
    -7 11 0
    -7 11 0
    11 -4 0
    -7 11 0
    -11 7 0
    -11 7 0
    4 -11 0
    -11 7 0
    4 -11 0
    -4 11 0
    -4 11 0
    -7 -4 0
    11 -7 0
    -4 11 0
    -11 10 0
    1 -11 0
    -11 10 0
    -11 10 0
    -10 -1 0
    -1 11 0
    11 -10 0
    -1 11 0
    9 -12 0
    -12 3 0
    -12 3 0
    -9 12 0
    -3 -9 0
    -9 12 0
    -9 12 0
    12 -3 0
    -12 6 0
    -12 6 0
    -12 6 0
    6 -12 0
    6 -12 0
    -6 12 0
    -6 -6 0
    12 -6 0
    -6 12 0
    -6 12 0
    -12 9 0
    3 -12 0
    -12 9 0
    -12 9 0
    -3 12 0
    -9 -3 0
    -3 12 0
    -3 12 0
    12 -9 0
    -12 12 0
    -12 12 0
    0 -12 0
    -12 12 0
    0 12 0
    -12 0 0
    12 -12 0
    -13 2 0
    11 -13 0
    -11 13 0
    13 -2 0
    -11 13 0
    -2 -11 0
    -11 13 0
    8 -13 0
    -13 5 0
    -13 5 0
    -8 13 0
    13 -5 0
    -8 13 0
    -5 -8 0
    -8 13 0
    -13 8 0
    -13 8 0
    5 -13 0
    -13 8 0
    5 -13 0
    -5 13 0
    -5 13 0
    13 -8 0
    -5 13 0
    -8 -5 0
    -13 11 0
    -13 11 0
    -13 11 0
    2 -13 0
    -2 13 0
    -2 13 0
    13 -11 0
    -2 13 0
    -11 -2 0
    -14 1 0
    13 -14 0
    -13 14 0
    -13 14 0
    -1 -13 0
    -13 14 0
    10 -14 0
    -14 4 0
    14 -4 0
    -4 -10 0
    -10 14 0
    -10 14 0
    -10 14 0
    7 -14 0
    7 -14 0
    -14 7 0
    -14 7 0
    14 -7 0
    -7 -7 0
    -7 14 0
    -7 14 0
    -7 14 0
    -14 10 0
    4 -14 0
    -14 10 0
    -14 10 0
    -4 14 0
    -4 14 0
    -4 14 0
    -10 -4 0
    14 -10 0
    -14 13 0
    1 -14 0
    -14 13 0
    -14 13 0
    -1 14 0
    -13 -1 0
    14 -13 0
    12 -15 0
    -15 3 0
    -3 -12 0
    -12 15 0
    -12 15 0
    15 -3 0
    -12 15 0
    -15 6 0
    9 -15 0
    -15 6 0
    -6 -9 0
    -9 15 0
    15 -6 0
    -9 15 0
    -9 15 0
    6 -15 0
    -15 9 0
    6 -15 0
    -15 9 0
    -15 9 0
    15 -9 0
    -6 15 0
    -9 -6 0
    -6 15 0
    -6 15 0
    -15 12 0
    -15 12 0
    3 -15 0
    -15 12 0
    -12 -3 0
    -3 15 0
    -3 15 0
    -3 15 0
    15 -12 0
    -15 15 0
    -15 15 0
    -15 15 0
    0 -15 0
    15 -15 0
    -15 0 0
    14 -16 0
    -16 2 0
    -14 16 0
    -14 16 0
    -14 16 0
    -2 -14 0
    -16 5 0
    11 -16 0
    -11 16 0
    -5 -11 0
    -11 16 0
    16 -5 0
    -11 16 0
    8 -16 0
    8 -16 0
    -16 8 0
    -16 8 0
    16 -8 0
    -8 16 0
    -8 16 0
    -8 16 0
    -8 -8 0
    5 -16 0
    -16 11 0
    -16 11 0
    -16 11 0
    -5 16 0
    16 -11 0
    -5 16 0
    -5 16 0
    -11 -5 0
    2 -16 0
    -16 14 0
    -16 14 0
    -16 14 0
    16 -14 0
    -2 16 0
    -14 -2 0
    -2 16 0
    16 -17 0
    -17 1 0
    -16 17 0
    -16 17 0
    -16 17 0
    -1 -16 0
    13 -17 0
    -17 4 0
    -13 17 0
    -4 -13 0
    -13 17 0
    -13 17 0
    10 -17 0
    -17 7 0
    -10 17 0
    17 -7 0
    -10 17 0
    -7 -10 0
    -10 17 0
    -17 10 0
    7 -17 0
    -17 10 0
    17 -10 0
    -10 -7 0
    -7 17 0
    -7 17 0
    -7 17 0
    -17 13 0
    -17 13 0
    -17 13 0
    4 -17 0
    -4 17 0
    17 -13 0
    -4 17 0
    -13 -4 0
    -17 16 0
    1 -17 0
    -17 16 0
    -17 16 0
    17 -16 0
    -1 17 0
    -16 -1 0
    15 -18 0
    -18 3 0
    -15 18 0
    -15 18 0
    -3 -15 0
    -15 18 0
    -18 6 0
    12 -18 0
    -12 18 0
    18 -6 0
    -12 18 0
    -6 -12 0
    -12 18 0
    -18 9 0
    9 -18 0
    -9 18 0
    -9 -9 0
    -9 18 0
    18 -9 0
    -18 12 0
    6 -18 0
    -18 12 0
    -6 18 0
    -6 18 0
    18 -12 0
    -12 -6 0
    -6 18 0
    -18 15 0
    -18 15 0
    -18 15 0
    3 -18 0
    18 -15 0
    -15 -3 0
    -3 18 0
    -3 18 0
    14 -19 0
    -19 5 0
    -5 -14 0
    -14 19 0
    -14 19 0
    -14 19 0
    11 -19 0
    -19 8 0
    -8 -11 0
    -11 19 0
    19 -8 0
    -11 19 0
    -11 19 0
    -19 11 0
    8 -19 0
    -19 11 0
    -11 -8 0
    -8 19 0
    19 -11 0
    -8 19 0
    -8 19 0
    -19 14 0
    5 -19 0
    -19 14 0
    -19 14 0
    -5 19 0
    -14 -5 0
    -5 19 0
    19 -14 0
    -20 10 0
    -10 -10 0
    -10 20 0
    -10 20 0
    -10 20 0
    20 -10 0
    -1 1 1
    0 -1 1
    -2 2 -1
    0 -2 -1
    -2 0 1
    -3 1 -1
    2 -3 -1
    -2 3 1
    -1 -2 1
    -1 -3 -1
    -3 4 -1
    -4 1 1
    3 -4 1
    -4 -3 -1
    -3 7 -1
    -3 7 -1
    -3 7 -1
    -7 4 1
    3 -7 1
    -7 4 1
    -4 0 -1
    -4 4 1
    1 -4 -1
    -4 3 -1
    -3 -1 1
    -4 6 -1
    -4 6 -1
    -4 6 -1
    4 -6 1
    4 -6 1
    -4 9 -1
    -5 -4 -1
    -4 9 -1
    -4 9 -1
    9 -5 -1
    4 -9 1
    -9 5 1
    -9 5 1
    -9 5 1
    -5 -1 -1
    -6 5 1
    -6 5 1
    -6 5 1
    1 -6 1
    3 -5 -1
    -5 2 -1
    -3 5 1
    -5 5 -1
    -5 5 -1
    0 -5 -1
    -5 5 -1
    -5 8 -1
    -3 -5 -1
    -5 8 -1
    8 -3 -1
    -5 8 -1
    -8 3 1
    5 -8 1
    5 -8 1
    -8 3 1
    -5 11 -1
    11 -6 -1
    -6 -5 -1
    -5 11 -1
    -5 11 -1
    5 -11 1
    -11 6 1
    5 -11 1
    -11 6 1
    -11 6 1
    8 -6 -1
    -2 8 -1
    -6 -2 -1
    -2 8 -1
    -8 6 1
    -8 6 1
    2 -8 1
    -8 6 1
    -6 1 -1
    -5 6 1
    -5 6 1
    -5 6 1
    -1 -5 1
    -6 4 -1
    2 -6 -1
    -4 -2 1
    -2 6 1
    -1 -6 -1
    -6 7 -1
    -6 7 -1
    -6 7 -1
    6 -7 1
    -7 1 1
    -6 10 -1
    -6 10 -1
    -6 10 -1
    10 -4 -1
    -4 -6 -1
    -10 4 1
    -10 4 1
    6 -10 1
    6 -10 1
    -10 4 1
    -7 -6 -1
    13 -7 -1
    -6 13 -1
    -6 13 -1
    -6 13 -1
    -13 7 1
    -13 7 1
    6 -13 1
    -13 7 1
    6 -13 1
    10 -7 -1
    -7 -3 -1
    -3 10 -1
    -3 10 -1
    -3 10 -1
    -10 7 1
    3 -10 1
    -10 7 1
    -10 7 1
    7 -7 -1
    0 7 -1
    -7 0 -1
    -7 7 1
    -7 7 1
    -7 7 1
    -7 3 -1
    4 -7 -1
    -4 7 1
    -4 7 1
    -3 -4 1
    -4 7 1
    1 -7 -1
    -7 6 -1
    -7 6 -1
    -7 6 -1
    -6 -1 1
    -1 7 1
    -7 9 -1
    9 -2 -1
    -7 9 -1
    -7 9 -1
    -9 2 1
    7 -9 1
    2 7 1
    -9 2 1
    -7 12 -1
    -7 12 -1
    -7 12 -1
    -5 -7 -1
    12 -5 -1
    -12 5 1
    7 -12 1
    7 -12 1
    -12 5 1
    -12 5 1
    15 -8 -1
    -7 15 -1
    -8 -7 -1
    -7 15 -1
    -7 15 -1
    7 -15 1
    -15 8 1
    -15 8 1
    7 -15 1
    -4 12 -1
    -4 12 -1
    12 -8 -1
    -4 12 -1
    -12 8 1
    4 -12 1
    4 -12 1
    -12 8 1
    -12 8 1
    -1 9 -1
    -8 -1 -1
    -1 9 -1
    9 -8 -1
    1 -9 1
    -9 8 1
    -9 8 1
    -9 8 1
    -8 2 -1
    6 -8 -1
    -6 8 1
    -6 8 1
    -6 8 1
    -2 -6 1
    -8 5 -1
    -8 5 -1
    -8 5 -1
    3 -8 -1
    -3 8 1
    8 -5 1
    -3 8 1
    -5 -3 1
    -3 8 1
    -8 8 -1
    -8 8 -1
    0 -8 -1
    -8 8 -1
    0 8 1
    -8 0 1
    0 8 1
    8 -8 1
    -8 11 -1
    11 -3 -1
    -3 -8 -1
    -8 11 -1
    -8 11 -1
    8 -11 1
    -11 3 1
    3 8 1
    -11 3 1
    -8 14 -1
    -6 -8 -1
    14 -6 -1
    -8 14 -1
    8 -14 1
    -14 6 1
    -14 6 1
    -8 17 -1
    17 -9 -1
    -9 -8 -1
    -8 17 -1
    -8 17 -1
    8 -17 1
    -17 9 1
    -17 9 1
    8 -17 1
    14 -9 -1
    -5 14 -1
    -5 14 -1
    -9 -5 -1
    -5 14 -1
    -14 9 1
    5 -14 1
    -14 9 1
    -14 9 1
    5 -14 1
    -2 11 -1
    -2 11 -1
    -9 -2 -1
    2 -11 1
    -11 9 1
    -11 9 1
    -11 9 1
    -9 1 -1
    8 -9 -1
    1 8 -1
    -8 9 1
    -8 9 1
    -8 9 1
    -9 4 -1
    -9 4 -1
    -9 4 -1
    5 -9 -1
    5 -9 -1
    9 -4 1
    -4 -5 1
    -5 9 1
    -5 9 1
    -5 9 1
    2 -9 -1
    -9 7 -1
    -9 7 -1
    -9 7 -1
    -2 9 1
    -7 -2 1
    9 -7 1
    -2 9 1
    10 -1 -1
    -1 -9 -1
    -9 10 -1
    -9 10 -1
    -9 10 -1
    1 9 1
    -10 1 1
    1 9 1
    9 -10 1
    -9 13 -1
    -9 13 -1
    -9 13 -1
    13 -4 -1
    -4 -9 -1
    -13 4 1
    9 -13 1
    -13 4 1
    16 -7 -1
    -9 16 -1
    -9 16 -1
    -9 16 -1
    -7 -9 -1
    -16 7 1
    -16 7 1
    9 -16 1
    -10 -9 -1
    -9 19 -1
    -9 19 -1
    19 -10 -1
    -9 19 -1
    -19 10 1
    -10 -6 -1
    16 -10 -1
    -6 16 -1
    -6 16 -1
    -6 16 -1
    -16 10 1
    -16 10 1
    -16 10 1
    6 -16 1
    13 -10 -1
    -10 -3 -1
    -3 13 -1
    -3 13 -1
    -3 13 -1
    -13 10 1
    3 -13 1
    -13 10 1
    -13 10 1
    -10 0 -1
    10 -10 -1
    0 10 -1
    0 10 -1
    -10 10 1
    10 0 1
    -10 10 1
    -10 10 1
    -10 3 -1
    7 -10 -1
    -10 3 -1
    -7 10 1
    -7 10 1
    -7 10 1
    10 -3 1
    -3 -7 1
    -10 6 -1
    -10 6 -1
    4 -10 -1
    -10 6 -1
    4 -10 -1
    -4 10 1
    -4 10 1
    -4 10 1
    10 -6 1
    -6 -4 1
    -10 9 -1
    -10 9 -1
    1 -10 -1
    -10 9 -1
    -1 10 1
    -9 -1 1
    -1 10 1
    -2 -10 -1
    -10 12 -1
    12 -2 -1
    -10 12 -1
    -10 12 -1
    2 10 1
    10 -12 1
    -12 2 1
    -5 -10 -1
    15 -5 -1
    -10 15 -1
    -10 15 -1
    -10 15 -1
    -15 5 1
    10 -15 1
    -10 18 -1
    18 -8 -1
    -10 18 -1
    -10 18 -1
    -8 -10 -1
    -18 8 1
    10 -18 1
    18 -11 -1
    -7 18 -1
    -7 18 -1
    -7 18 -1
    -11 -7 -1
    -18 11 1
    7 -18 1
    -18 11 1
    -4 15 -1
    -4 15 -1
    -11 -4 -1
    15 -11 -1
    -4 15 -1
    -15 11 1
    -15 11 1
    4 -15 1
    -15 11 1
    -11 -1 -1
    -1 12 -1
    12 -11 -1
    -1 12 -1
    -12 11 1
    1 -12 1
    -12 11 1
    -12 11 1
    9 -11 -1
    -11 2 -1
    2 9 -1
    -9 11 1
    -9 11 1
    11 -2 1
    -9 11 1
    6 -11 -1
    6 -11 -1
    -11 5 -1
    -11 5 -1
    -11 5 -1
    -6 11 1
    -6 11 1
    -6 11 1
    11 -5 1
    -5 -6 1
    -11 8 -1
    3 -11 -1
    -11 8 -1
    -11 8 -1
    3 -11 -1
    11 -8 1
    -3 11 1
    -3 11 1
    -8 -3 1
    -3 11 1
    -11 11 -1
    0 -11 -1
    -11 11 -1
    -11 11 -1
    11 0 -1
    0 11 1
    -11 0 1
    0 11 1
    11 -11 1
    -11 14 -1
    -11 14 -1
    -3 -11 -1
    -11 14 -1
    14 -3 -1
    11 -14 1
    -14 3 1
    -11 17 -1
    17 -6 -1
    -6 -11 -1
    -11 17 -1
    -11 17 -1
    -17 6 1
    11 -17 1
    -11 20 -1
    -11 20 -1
    20 -9 -1
    -11 20 -1
    -9 -11 -1
    -20 9 1
    -8 20 -1
    -12 -8 -1
    20 -12 -1
    -8 20 -1
    -8 20 -1
    -20 12 1
    -20 12 1
    8 -20 1
    -12 -5 -1
    -5 17 -1
    17 -12 -1
    -5 17 -1
    -5 17 -1
    -17 12 1
    -17 12 1
    -17 12 1
    5 -17 1
    -12 -2 -1
    -2 14 -1
    -2 14 -1
    -2 14 -1
    14 -12 -1
    -14 12 1
    2 -14 1
    -14 12 1
    -14 12 1
    11 -12 -1
    -12 1 -1
    1 11 -1
    12 -1 1
    -11 12 1
    -11 12 1
    -1 -11 1
    -11 12 1
    8 -12 -1
    -12 4 -1
    -12 4 -1
    -8 12 1
    -8 12 1
    -8 12 1
    12 -4 1
    -4 -8 1
    -12 7 -1
    -12 7 -1
    -12 7 -1
    5 -12 -1
    5 -12 -1
    -5 12 1
    -5 12 1
    -7 -5 1
    -5 12 1
    12 -7 1
    -12 10 -1
    2 -12 -1
    -12 10 -1
    -12 10 -1
    -2 12 1
    -10 -2 1
    12 -10 1
    -2 12 1
    -12 13 -1
    -12 13 -1
    -1 -12 -1
    -12 13 -1
    12 -13 1
    -13 1 1
    1 12 1
    -4 -12 -1
    -12 16 -1
    -12 16 -1
    16 -4 -1
    -12 16 -1
    12 -16 1
    -16 4 1
    -7 -12 -1
    19 -7 -1
    -12 19 -1
    -12 19 -1
    -12 19 -1
    -19 7 1
    12 -19 1
    -13 -6 -1
    -6 19 -1
    -6 19 -1
    19 -13 -1
    -6 19 -1
    -19 13 1
    6 -19 1
    -19 13 1
    16 -13 -1
    -13 -3 -1
    -3 16 -1
    -3 16 -1
    -16 13 1
    3 -16 1
    -16 13 1
    -16 13 1
    13 -13 -1
    0 13 -1
    -13 0 -1
    -13 13 1
    -13 13 1
    0 -13 1
    -13 13 1
    10 -13 -1
    -13 3 -1
    -10 13 1
    13 -3 1
    -3 -10 1
    -10 13 1
    -10 13 1
    -13 6 -1
    -13 6 -1
    -13 6 -1
    7 -13 -1
    7 -13 -1
    -6 -7 1
    -7 13 1
    -7 13 1
    13 -6 1
    -7 13 1
    -13 9 -1
    4 -13 -1
    -13 9 -1
    -13 9 -1
    -4 13 1
    13 -9 1
    -4 13 1
    -4 13 1
    -9 -4 1
    -13 12 -1
    1 -13 -1
    -13 12 -1
    -13 12 -1
    -1 13 1
    -12 -1 1
    13 -12 1
    -13 15 -1
    -13 15 -1
    -2 -13 -1
    -13 15 -1
    -15 2 1
    13 -15 1
    -13 18 -1
    18 -5 -1
    -13 18 -1
    -5 -13 -1
    -13 18 -1
    13 -18 1
    -18 5 1
    -4 18 -1
    -4 18 -1
    18 -14 -1
    -14 -4 -1
    -18 14 1
    4 -18 1
    -18 14 1
    -18 14 1
    -14 -1 -1
    -1 15 -1
    15 -14 -1
    -1 15 -1
    -15 14 1
    1 -15 1
    -15 14 1
    -15 14 1
    -14 2 -1
    12 -14 -1
    -12 14 1
    -2 -12 1
    -12 14 1
    14 -2 1
    -12 14 1
    -14 5 -1
    9 -14 -1
    -14 5 -1
    -9 14 1
    -9 14 1
    -9 14 1
    14 -5 1
    -5 -9 1
    -14 8 -1
    -14 8 -1
    6 -14 -1
    -14 8 -1
    6 -14 -1
    14 -8 1
    -8 -6 1
    -6 14 1
    -6 14 1
    -6 14 1
    -14 11 -1
    -14 11 -1
    3 -14 -1
    -14 11 -1
    -11 -3 1
    -3 14 1
    -3 14 1
    -3 14 1
    14 -11 1
    -14 14 -1
    0 -14 -1
    -14 14 -1
    -14 14 -1
    0 14 1
    14 -14 1
    -14 0 1
    -14 17 -1
    -14 17 -1
    -14 17 -1
    -3 -14 -1
    -17 3 1
    14 -17 1
    17 -15 -1
    -2 17 -1
    -15 -2 -1
    -2 17 -1
    -17 15 1
    -17 15 1
    -17 15 1
    2 -17 1
    -15 1 -1
    14 -15 -1
    -14 15 1
    -14 15 1
    -14 15 1
    -1 -14 1
    11 -15 -1
    -15 4 -1
    -11 15 1
    15 -4 1
    -11 15 1
    -4 -11 1
    -11 15 1
    -15 7 -1
    8 -15 -1
    -15 7 -1
    8 -15 -1
    15 -7 1
    -8 15 1
    -7 -8 1
    -8 15 1
    -8 15 1
    -15 10 -1
    5 -15 -1
    -15 10 -1
    -15 10 -1
    -5 15 1
    15 -10 1
    -10 -5 1
    -5 15 1
    -5 15 1
    2 -15 -1
    -15 13 -1
    -15 13 -1
    -15 13 -1
    -13 -2 1
    -2 15 1
    15 -13 1
    -2 15 1
    -1 -15 -1
    -15 16 -1
    -15 16 -1
    -15 16 -1
    -16 1 1
    15 -16 1
    -15 19 -1
    -4 -15 -1
    -15 19 -1
    -15 19 -1
    -19 4 1
    15 -19 1
    16 -16 -1
    -16 0 -1
    -16 16 1
    -16 16 1
    -16 16 1
    0 -16 1
    13 -16 -1
    -16 3 -1
    -13 16 1
    -3 -13 1
    -13 16 1
    -13 16 1
    10 -16 -1
    -16 6 -1
    -10 16 1
    -10 16 1
    16 -6 1
    -6 -10 1
    -10 16 1
    -16 9 -1
    -16 9 -1
    7 -16 -1
    -7 16 1
    -7 16 1
    16 -9 1
    -9 -7 1
    -7 16 1
    -16 12 -1
    -16 12 -1
    -16 12 -1
    4 -16 -1
    16 -12 1
    -12 -4 1
    -4 16 1
    -4 16 1
    -4 16 1
    -16 15 -1
    -16 15 -1
    -16 15 -1
    1 -16 -1
    -15 -1 1
    -1 16 1
    16 -15 1
    -2 -16 -1
    -16 18 -1
    -16 18 -1
    -16 18 -1
    16 -18 1
    -18 2 1
    -1 18 -1
    -17 -1 -1
    18 -17 -1
    -18 17 1
    -18 17 1
    -18 17 1
    1 -18 1
    -17 2 -1
    15 -17 -1
    -15 17 1
    -15 17 1
    -2 -15 1
    -15 17 1
    -17 5 -1
    12 -17 -1
    -12 17 1
    17 -5 1
    -12 17 1
    -12 17 1
    -5 -12 1
    -17 8 -1
    9 -17 -1
    -8 -9 1
    17 -8 1
    -9 17 1
    -9 17 1
    -17 11 -1
    -17 11 -1
    6 -17 -1
    -17 11 -1
    -6 17 1
    -11 -6 1
    -6 17 1
    17 -11 1
    -6 17 1
    -17 14 -1
    3 -17 -1
    -17 14 -1
    -17 14 -1
    -3 17 1
    17 -14 1
    -14 -3 1
    -3 17 1
    0 -17 -1
    -17 17 -1
    -17 17 -1
    -17 17 -1
    17 -17 1
    -17 0 1
    -18 1 -1
    17 -18 -1
    -17 18 1
    -17 18 1
    -17 18 1
    -1 -17 1
    -18 4 -1
    14 -18 -1
    -14 18 1
    -14 18 1
    -4 -14 1
    -14 18 1
    11 -18 -1
    -18 7 -1
    -11 18 1
    -11 18 1
    -7 -11 1
    -11 18 1
    18 -7 1
    8 -18 -1
    -18 10 -1
    -18 10 -1
    18 -10 1
    -8 18 1
    -10 -8 1
    -8 18 1
    -8 18 1
    -18 13 -1
    -18 13 -1
    5 -18 -1
    -18 13 -1
    18 -13 1
    -5 18 1
    -5 18 1
    -13 -5 1
    -18 16 -1
    2 -18 -1
    -18 16 -1
    -18 16 -1
    18 -16 1
    -2 18 1
    -16 -2 1
    -19 6 -1
    13 -19 -1
    19 -6 1
    -13 19 1
    -13 19 1
    -6 -13 1
    -13 19 1
    -19 9 -1
    19 -9 1
    -10 19 1
    -9 -10 1
    -10 19 1
    -10 19 1
    -19 12 -1
    7 -19 -1
    -19 12 -1
    -7 19 1
    -7 19 1
    19 -12 1
    -7 19 1
    -12 -7 1
    4 -19 -1
    -19 15 -1
    -19 15 -1
    -19 15 -1
    -4 19 1
    19 -15 1
    -15 -4 1
    -4 19 1
    -20 8 -1
    12 -20 -1
    -12 20 1
    -8 -12 1
    -12 20 1
    20 -8 1
    -12 20 1
    -20 11 -1
    -11 -9 1
    -9 20 1
    20 -11 1
    -9 20 1
    -9 20 1
    -1 1 -2
    -1 0 2
    0 -2 2
    -2 2 2
    1 -3 -2
    -2 -1 2
    -2 -3 -2
    3 -5 2
    -5 2 2
    -2 6 -2
    -6 4 2
    2 -6 2
    -4 1 -2
    3 -4 -2
    -3 4 2
    -1 -3 2
    0 -4 -2
    -4 4 -2
    -4 0 2
    -4 7 -2
    -4 7 -2
    -4 7 -2
    4 -7 2
    4 -7 2
    -5 -3 -2
    -3 8 -2
    -3 8 -2
    8 -5 -2
    -3 8 -2
    -8 5 2
    3 -8 2
    -8 5 2
    3 -8 2
    -8 5 2
    -5 0 -2
    0 -5 2
    -5 5 2
    -5 5 2
    2 -5 -2
    -3 -2 2
    -5 6 -2
    -1 -5 -2
    -5 6 -2
    -5 6 -2
    -6 1 2
    5 -6 2
    9 -4 -2
    -5 9 -2
    -5 9 -2
    -5 9 -2
    -9 4 2
    5 -9 2
    -9 4 2
    5 -9 2
    -9 4 2
    -6 -4 -2
    10 -6 -2
    -4 10 -2
    -4 10 -2
    -4 10 -2
    4 -10 2
    4 -10 2
    -10 6 2
    -10 6 2
    -10 6 2
    -6 -1 -2
    -1 7 -2
    -1 7 -2
    -7 6 2
    1 -7 2
    -7 6 2
    -7 6 2
    -6 2 -2
    4 -6 -2
    -2 -4 2
    -4 6 2
    -4 6 2
    -4 6 2
    -6 5 -2
    -6 5 -2
    1 -6 -2
    -6 5 -2
    -5 -1 2
    -1 6 2
    6 -5 2
    -6 8 -2
    -6 8 -2
    -6 8 -2
    -2 -6 -2
    6 -8 2
    6 -8 2
    -8 2 2
    -6 11 -2
    -6 11 -2
    11 -5 -2
    -6 11 -2
    -11 5 2
    6 -11 2
    -11 5 2
    6 -11 2
    -11 5 2
    -5 12 -2
    -5 12 -2
    -5 12 -2
    -7 -5 -2
    12 -7 -2
    5 -12 2
    -12 7 2
    -12 7 2
    -12 7 2
    5 -12 2
    9 -7 -2
    -2 9 -2
    -2 9 -2
    -7 -2 -2
    -9 7 2
    -9 7 2
    -9 7 2
    2 -9 2
    -7 1 -2
    6 -7 -2
    -6 7 2
    -6 7 2
    -1 -6 2
    -6 7 2
    -7 4 -2
    3 -7 -2
    -7 4 -2
    -3 7 2
    -3 7 2
    -3 7 2
    -4 -3 2
    -7 7 -2
    -7 7 -2
    -7 7 -2
    0 -7 -2
    7 -7 2
    7 -7 2
    -7 0 2
    0 7 2
    -7 10 -2
    10 -3 -2
    -7 10 -2
    -7 10 -2
    -3 -7 -2
    7 -10 2
    -10 3 2
    -10 3 2
    -7 13 -2
    -6 -7 -2
    13 -6 -2
    -7 13 -2
    -7 13 -2
    -13 6 2
    7 -13 2
    -13 6 2
    -13 6 2
    7 -13 2
    -6 14 -2
    -6 14 -2
    -8 -6 -2
    -6 14 -2
    14 -8 -2
    6 -14 2
    -14 8 2
    -14 8 2
    6 -14 2
    -3 11 -2
    11 -8 -2
    -3 11 -2
    -8 -3 -2
    -3 11 -2
    -11 8 2
    3 -11 2
    -11 8 2
    -11 8 2
    -8 0 -2
    8 -8 -2
    0 8 -2
    0 8 -2
    -8 8 2
    -8 8 2
    -8 8 2
    -8 3 -2
    5 -8 -2
    -8 3 -2
    5 -8 -2
    -3 -5 2
    -5 8 2
    -5 8 2
    -5 8 2
    -8 6 -2
    2 -8 -2
    -8 6 -2
    -8 6 -2
    -6 -2 2
    8 -6 2
    -2 8 2
    -2 8 2
    -8 9 -2
    -1 -8 -2
    -8 9 -2
    -8 9 -2
    9 -1 -2
    8 -9 2
    -9 1 2
    1 8 2
    12 -4 -2
    -4 -8 -2
    -8 12 -2
    -8 12 -2
    -8 12 -2
    8 -12 2
    -12 4 2
    -12 4 2
    15 -7 -2
    -8 15 -2
    -8 15 -2
    -7 -8 -2
    -8 15 -2
    8 -15 2
    8 -15 2
    -15 7 2
    -15 7 2
    -9 -7 -2
    16 -9 -2
    -7 16 -2
    -7 16 -2
    -7 16 -2
    7 -16 2
    7 -16 2
    -16 9 2
    -16 9 2
    -9 -4 -2
    -4 13 -2
    13 -9 -2
    -4 13 -2
    -4 13 -2
    -13 9 2
    4 -13 2
    -13 9 2
    4 -13 2
    -13 9 2
    -1 10 -2
    -1 10 -2
    -9 -1 -2
    -10 9 2
    -10 9 2
    -10 9 2
    7 -9 -2
    2 7 -2
    -9 2 -2
    9 -2 2
    -7 9 2
    -2 -7 2
    -7 9 2
    -7 9 2
    -9 5 -2
    4 -9 -2
    -9 5 -2
    -9 5 -2
    -4 9 2
    -4 9 2
    -4 9 2
    9 -5 2
    -5 -4 2
    -9 8 -2
    -9 8 -2
    -9 8 -2
    1 -9 -2
    -8 -1 2
    -1 9 2
    -1 9 2
    -9 11 -2
    -9 11 -2
    11 -2 -2
    -9 11 -2
    -11 2 2
    -11 2 2
    9 -11 2
    2 9 2
    -9 14 -2
    14 -5 -2
    -9 14 -2
    -5 -9 -2
    -9 14 -2
    -14 5 2
    9 -14 2
    -14 5 2
    17 -8 -2
    -9 17 -2
    -9 17 -2
    -9 17 -2
    -8 -9 -2
    9 -17 2
    -17 8 2
    -17 8 2
    -8 18 -2
    -8 18 -2
    -8 18 -2
    -10 -8 -2
    18 -10 -2
    -18 10 2
    8 -18 2
    -18 10 2
    15 -10 -2
    -10 -5 -2
    -5 15 -2
    -5 15 -2
    -5 15 -2
    5 -15 2
    -15 10 2
    -15 10 2
    -15 10 2
    -2 12 -2
    -10 -2 -2
    -2 12 -2
    -2 12 -2
    12 -10 -2
    -12 10 2
    2 -12 2
    -12 10 2
    -12 10 2
    9 -10 -2
    -10 1 -2
    1 9 -2
    1 9 -2
    -9 10 2
    -9 10 2
    10 -1 2
    -9 10 2
    -10 4 -2
    -10 4 -2
    6 -10 -2
    6 -10 -2
    -10 4 -2
    -6 10 2
    10 -4 2
    -4 -6 2
    -6 10 2
    -6 10 2
    -10 7 -2
    -10 7 -2
    -10 7 -2
    3 -10 -2
    -3 10 2
    -3 10 2
    -7 -3 2
    -3 10 2
    10 -7 2
    0 -10 -2
    -10 10 -2
    10 0 -2
    -10 10 -2
    -10 10 -2
    -10 0 2
    0 10 2
    10 -10 2
    0 10 2
    -10 13 -2
    -3 -10 -2
    -10 13 -2
    -10 13 -2
    13 -3 -2
    10 -13 2
    -13 3 2
    -10 16 -2
    16 -6 -2
    -6 -10 -2
    -10 16 -2
    -10 16 -2
    -16 6 2
    10 -16 2
    -10 19 -2
    19 -9 -2
    -10 19 -2
    -10 19 -2
    -9 -10 -2
    10 -19 2
    -19 9 2
    -9 20 -2
    -9 20 -2
    -11 -9 -2
    20 -11 -2
    -9 20 -2
    -20 11 2
    -6 17 -2
    -6 17 -2
    -6 17 -2
    17 -11 -2
    -11 -6 -2
    6 -17 2
    -17 11 2
    -17 11 2
    -17 11 2
    -3 14 -2
    -11 -3 -2
    -3 14 -2
    -3 14 -2
    14 -11 -2
    -14 11 2
    -14 11 2
    -14 11 2
    3 -14 2
    0 11 -2
    0 11 -2
    -11 0 -2
    11 -11 -2
    -11 11 2
    0 -11 2
    -11 11 2
    -11 11 2
    8 -11 -2
    -11 3 -2
    3 8 -2
    -11 3 -2
    11 -3 2
    -3 -8 2
    -8 11 2
    -8 11 2
    -8 11 2
    -11 6 -2
    -11 6 -2
    5 -11 -2
    -11 6 -2
    5 -11 -2
    -6 -5 2
    -5 11 2
    -5 11 2
    11 -6 2
    -5 11 2
    -11 9 -2
    -11 9 -2
    2 -11 -2
    -11 9 -2
    -9 -2 2
    -2 11 2
    -2 11 2
    12 -1 -2
    -1 -11 -2
    -11 12 -2
    -11 12 -2
    -11 12 -2
    11 -12 2
    1 11 2
    -12 1 2
    15 -4 -2
    -11 15 -2
    -11 15 -2
    -4 -11 -2
    -11 15 -2
    11 -15 2
    -15 4 2
    -11 18 -2
    -7 -11 -2
    -11 18 -2
    18 -7 -2
    -11 18 -2
    -18 7 2
    11 -18 2
    -7 19 -2
    -12 -7 -2
    19 -12 -2
    -7 19 -2
    -7 19 -2
    -19 12 2
    7 -19 2
    -19 12 2
    16 -12 -2
    -12 -4 -2
    -4 16 -2
    -4 16 -2
    -4 16 -2
    -16 12 2
    4 -16 2
    -16 12 2
    -16 12 2
    -1 13 -2
    -1 13 -2
    -12 -1 -2
    13 -12 -2
    -13 12 2
    1 -13 2
    -13 12 2
    -13 12 2
    10 -12 -2
    2 10 -2
    -12 2 -2
    -10 12 2
    -10 12 2
    -10 12 2
    12 -2 2
    -2 -10 2
    7 -12 -2
    -12 5 -2
    -12 5 -2
    -12 5 -2
    7 -12 -2
    -7 12 2
    -5 -7 2
    -7 12 2
    -7 12 2
    12 -5 2
    -12 8 -2
    -12 8 -2
    4 -12 -2
    4 -12 -2
    -12 8 -2
    -4 12 2
    -8 -4 2
    -4 12 2
    12 -8 2
    -4 12 2
    1 -12 -2
    -12 11 -2
    -12 11 -2
    -12 11 -2
    -1 12 2
    -11 -1 2
    12 -11 2
    -1 12 2
    -2 -12 -2
    -12 14 -2
    -12 14 -2
    -12 14 -2
    14 -2 -2
    12 -14 2
    -14 2 2
    -5 -12 -2
    17 -5 -2
    -12 17 -2
    -12 17 -2
    -12 17 -2
    12 -17 2
    -17 5 2
    -12 20 -2
    -12 20 -2
    20 -8 -2
    -8 -12 -2
    -12 20 -2
    12 -20 2
    -20 8 2
    -5 18 -2
    -13 -5 -2
    -5 18 -2
    -5 18 -2
    18 -13 -2
    -18 13 2
    5 -18 2
    -18 13 2
    -18 13 2
    -2 15 -2
    -13 -2 -2
    -2 15 -2
    15 -13 -2
    -15 13 2
    2 -15 2
    -15 13 2
    -15 13 2
    1 12 -2
    12 -13 -2
    -13 1 -2
    -12 13 2
    -12 13 2
    -1 -12 2
    -12 13 2
    9 -13 -2
    -13 4 -2
    -9 13 2
    -9 13 2
    -4 -9 2
    -9 13 2
    13 -4 2
    -13 7 -2
    -13 7 -2
    6 -13 -2
    6 -13 -2
    -13 7 -2
    -6 13 2
    13 -7 2
    -7 -6 2
    -6 13 2
    -6 13 2
    -13 10 -2
    -13 10 -2
    -13 10 -2
    3 -13 -2
    -3 13 2
    -3 13 2
    13 -10 2
    -3 13 2
    -10 -3 2
    -13 13 -2
    -13 13 -2
    -13 13 -2
    0 -13 -2
    0 13 2
    13 -13 2
    -13 0 2
    -13 16 -2
    -13 16 -2
    -13 16 -2
    -3 -13 -2
    13 -16 2
    -16 3 2
    -13 19 -2
    19 -6 -2
    -6 -13 -2
    -13 19 -2
    -13 19 -2
    -19 6 2
    13 -19 2
    -14 -3 -2
    17 -14 -2
    -3 17 -2
    -3 17 -2
    3 -17 2
    -17 14 2
    -17 14 2
    -17 14 2
    -14 0 -2
    0 14 -2
    14 -14 -2
    -14 14 2
    -14 14 2
    -14 14 2
    0 -14 2
    11 -14 -2
    -14 3 -2
    -11 14 2
    14 -3 2
    -11 14 2
    -11 14 2
    -3 -11 2
    -14 6 -2
    8 -14 -2
    8 -14 -2
    -14 6 -2
    -6 -8 2
    -8 14 2
    -8 14 2
    14 -6 2
    -8 14 2
    -14 9 -2
    -14 9 -2
    5 -14 -2
    -14 9 -2
    -9 -5 2
    -5 14 2
    -5 14 2
    14 -9 2
    -5 14 2
    2 -14 -2
    -14 12 -2
    -14 12 -2
    -14 12 -2
    -2 14 2
    -2 14 2
    14 -12 2
    -12 -2 2
    -14 15 -2
    -1 -14 -2
    -14 15 -2
    -14 15 -2
    14 -15 2
    -15 1 2
    -14 18 -2
    -14 18 -2
    -14 18 -2
    -4 -14 -2
    -18 4 2
    14 -18 2
    -15 -4 -2
    19 -15 -2
    -4 19 -2
    -4 19 -2
    4 -19 2
    -19 15 2
    -19 15 2
    -19 15 2
    -15 -1 -2
    -1 16 -2
    16 -15 -2
    -16 15 2
    -16 15 2
    1 -16 2
    -16 15 2
    -15 2 -2
    13 -15 -2
    -2 -13 2
    -13 15 2
    -13 15 2
    -13 15 2
    10 -15 -2
    -15 5 -2
    15 -5 2
    -10 15 2
    -10 15 2
    -5 -10 2
    -10 15 2
    -15 8 -2
    7 -15 -2
    -15 8 -2
    7 -15 -2
    -7 15 2
    -7 15 2
    15 -8 2
    -7 15 2
    -8 -7 2
    -15 11 -2
    -15 11 -2
    -15 11 -2
    4 -15 -2
    15 -11 2
    -4 15 2
    -4 15 2
    -4 15 2
    -11 -4 2
    -15 14 -2
    1 -15 -2
    -15 14 -2
    -15 14 -2
    15 -14 2
    -1 15 2
    -14 -1 2
    -2 -15 -2
    -15 17 -2
    -15 17 -2
    -15 17 -2
    15 -17 2
    -17 2 2
    18 -16 -2
    -16 -2 -2
    -2 18 -2
    -18 16 2
    -18 16 2
    -18 16 2
    2 -18 2
    -16 1 -2
    15 -16 -2
    -1 -15 2
    -15 16 2
    -15 16 2
    -15 16 2
    -16 4 -2
    12 -16 -2
    -4 -12 2
    -12 16 2
    16 -4 2
    -12 16 2
    -12 16 2
    9 -16 -2
    -16 7 -2
    -9 16 2
    -9 16 2
    16 -7 2
    -9 16 2
    -7 -9 2
    -16 10 -2
    -16 10 -2
    -16 10 -2
    6 -16 -2
    -6 16 2
    -10 -6 2
    -6 16 2
    -6 16 2
    16 -10 2
    -16 13 -2
    3 -16 -2
    -16 13 -2
    -16 13 -2
    -3 16 2
    16 -13 2
    -3 16 2
    -13 -3 2
    -16 16 -2
    -16 16 -2
    0 -16 -2
    -16 16 -2
    16 -16 2
    -16 0 2
    0 17 -2
    17 -17 -2
    -17 0 -2
    -17 17 2
    -17 17 2
    -17 17 2
    0 -17 2
    -17 3 -2
    14 -17 -2
    -14 17 2
    -14 17 2
    -14 17 2
    -3 -14 2
    11 -17 -2
    -17 6 -2
    -11 17 2
    -6 -11 2
    17 -6 2
    -11 17 2
    -11 17 2
    -17 9 -2
    -17 9 -2
    8 -17 -2
    -8 17 2
    -8 17 2
    -8 17 2
    -9 -8 2
    17 -9 2
    5 -17 -2
    -17 12 -2
    -17 12 -2
    -17 12 -2
    -5 17 2
    -5 17 2
    17 -12 2
    -5 17 2
    -12 -5 2
    2 -17 -2
    -17 15 -2
    -17 15 -2
    -17 15 -2
    -15 -2 2
    -2 17 2
    17 -15 2
    -2 17 2
    -17 18 -2
    -17 18 -2
    -17 18 -2
    -1 -17 -2
    17 -18 2
    -18 1 2
    16 -18 -2
    -18 2 -2
    -2 -16 2
    -16 18 2
    -16 18 2
    -16 18 2
    -18 5 -2
    13 -18 -2
    -13 18 2
    -13 18 2
    -13 18 2
    -5 -13 2
    10 -18 -2
    -18 8 -2
    18 -8 2
    -8 -10 2
    -10 18 2
    -10 18 2
    -10 18 2
    -18 11 -2
    7 -18 -2
    -18 11 -2
    -7 18 2
    18 -11 2
    -7 18 2
    -7 18 2
    -11 -7 2
    -18 14 -2
    -18 14 -2
    4 -18 -2
    -18 14 -2
    18 -14 2
    -14 -4 2
    -4 18 2
    -4 18 2
    -18 17 -2
    -18 17 -2
    -18 17 -2
    1 -18 -2
    18 -17 2
    -1 18 2
    -17 -1 2
    -19 4 -2
    15 -19 -2
    -15 19 2
    -15 19 2
    -4 -15 2
    -15 19 2
    12 -19 -2
    -19 7 -2
    -12 19 2
    -12 19 2
    -12 19 2
    -7 -12 2
    19 -7 2
    -19 10 -2
    -10 -9 2
    -9 19 2
    -9 19 2
    -9 19 2
    19 -10 2
    -19 13 -2
    6 -19 -2
    -19 13 -2
    -6 19 2
    19 -13 2
    -6 19 2
    -13 -6 2
    -6 19 2
    -20 9 -2
    -11 20 2
    -11 20 2
    -11 20 2
    -9 -11 2
    20 -9 2
    -20 12 -2
    8 -20 -2
    -20 12 -2
    -8 20 2
    -12 -8 2
    20 -12 2
    -8 20 2
    -8 20 2
    0 0 -3
    -1 -1 -3
    -1 2 -3
    1 -2 3
    -2 1 3
    1 -2 -3
    -2 1 -3
    -1 -1 3
    -2 -2 -3
    -2 4 -3
    2 -4 3
    -4 2 3
    -3 0 -3
    -3 3 3
    0 -3 3
    0 -3 -3
    -3 0 3
    -6 3 3
    2 -4 -3
    -2 4 3
    -2 -2 3
    -4 5 -3
    -1 -4 -3
    -5 1 3
    -4 8 -3
    -4 8 -3
    -4 8 -3
    8 -4 -3
    4 -8 3
    -8 4 3
    4 -8 3
    -8 4 3
    -8 4 3
    7 -5 -3
    -2 7 -3
    -2 7 -3
    2 -7 3
    -7 5 3
    -7 5 3
    2 -7 3
    -7 5 3
    4 -5 -3
    -4 5 3
    1 -5 -3
    -4 -1 3
    -2 -5 -3
    -5 7 -3
    -5 7 -3
    -5 7 -3
    5 -7 3
    -7 2 3
    10 -5 -3
    -5 10 -3
    -5 10 -3
    -5 10 -3
    -10 5 3
    -10 5 3
    -10 5 3
    5 -10 3
    5 -10 3
    5 -10 3
    -3 9 -3
    -3 9 -3
    -6 -3 -3
    -3 9 -3
    9 -6 -3
    3 -9 3
    3 -9 3
    -9 6 3
    -9 6 3
    -9 6 3
    -6 0 -3
    -6 6 3
    -6 6 3
    -6 6 3
    0 -6 3
    3 -6 -3
    -6 3 -3
    -3 6 3
    -3 6 3
    -3 6 3
    -3 -3 3
    -6 6 -3
    -6 6 -3
    -6 6 -3
    0 -6 -3
    6 -6 3
    -6 0 3
    6 -6 3
    -6 9 -3
    9 -3 -3
    -3 -6 -3
    -6 9 -3
    6 -9 3
    -9 3 3
    -9 3 3
    6 -9 3
    -6 12 -3
    -6 12 -3
    12 -6 -3
    -6 12 -3
    -12 6 3
    -12 6 3
    6 -12 3
    -12 6 3
    6 -12 3
    -4 11 -3
    11 -7 -3
    -4 11 -3
    -11 7 3
    -11 7 3
    -11 7 3
    4 -11 3
    8 -7 -3
    -1 8 -3
    -7 -1 -3
    -1 8 -3
    -8 7 3
    1 -8 3
    1 -8 3
    1 -8 3
    -8 7 3
    -8 7 3
    -7 2 -3
    5 -7 -3
    -5 7 3
    -5 7 3
    -5 7 3
    -2 -5 3
    -7 5 -3
    -7 5 -3
    2 -7 -3
    -7 5 -3
    7 -5 3
    7 -5 3
    -2 7 3
    -5 -2 3
    -2 7 3
    -7 8 -3
    -7 8 -3
    -7 8 -3
    -1 -7 -3
    7 -8 3
    -8 1 3
    7 -8 3
    1 7 3
    -7 11 -3
    -7 11 -3
    11 -4 -3
    7 -11 3
    -11 4 3
    -11 4 3
    -11 4 3
    -7 14 -3
    -7 14 -3
    14 -7 -3
    -7 14 -3
    -7 -7 -3
    7 -14 3
    -14 7 3
    7 -14 3
    -14 7 3
    13 -8 -3
    -8 -5 -3
    -5 13 -3
    -5 13 -3
    -5 13 -3
    -13 8 3
    -13 8 3
    5 -13 3
    -13 8 3
    5 -13 3
    -8 -2 -3
    -2 10 -3
    -2 10 -3
    -10 8 3
    -10 8 3
    -10 8 3
    -8 1 -3
    1 7 -3
    7 -8 -3
    -7 8 3
    -7 8 3
    -1 -7 3
    -1 -7 3
    -7 8 3
    -8 4 -3
    4 -8 -3
    -8 4 -3
    -8 4 -3
    -4 -4 3
    -4 8 3
    -4 8 3
    8 -4 3
    -4 8 3
    1 -8 -3
    -8 7 -3
    -8 7 -3
    -8 7 -3
    8 -7 3
    -1 8 3
    -1 8 3
    -7 -1 3
    -8 10 -3
    -2 -8 -3
    10 -2 -3
    -8 10 -3
    -8 10 -3
    -10 2 3
    8 -10 3
    2 8 3
    -10 2 3
    -8 13 -3
    -8 13 -3
    -8 13 -3
    13 -5 -3
    -5 -8 -3
    -13 5 3
    8 -13 3
    -13 5 3
    16 -8 -3
    -8 16 -3
    -8 -8 -3
    -8 16 -3
    -8 16 -3
    8 -16 3
    -16 8 3
    8 -16 3
    -16 8 3
    -9 -6 -3
    -6 15 -3
    15 -9 -3
    -6 15 -3
    -6 15 -3
    6 -15 3
    -15 9 3
    -15 9 3
    6 -15 3
    -15 9 3
    -9 -3 -3
    -3 12 -3
    -3 12 -3
    -3 12 -3
    12 -9 -3
    -12 9 3
    3 -12 3
    -12 9 3
    3 -12 3
    -12 9 3
    9 -9 -3
    0 9 -3
    0 9 -3
    -9 0 -3
    -9 9 3
    -9 9 3
    -9 9 3
    -9 3 -3
    -9 3 -3
    6 -9 -3
    6 -9 -3
    -6 9 3
    9 -3 3
    -6 9 3
    -3 -6 3
    -6 9 3
    3 -9 -3
    -9 6 -3
    -9 6 -3
    -9 6 -3
    -6 -3 3
    -3 9 3
    -3 9 3
    -3 9 3
    9 -6 3
    -9 9 -3
    9 0 -3
    -9 9 -3
    -9 9 -3
    0 -9 -3
    0 9 3
    9 -9 3
    -9 0 3
    0 9 3
    -9 12 -3
    12 -3 -3
    -9 12 -3
    -3 -9 -3
    -9 12 -3
    -12 3 3
    9 -12 3
    -12 3 3
    -9 15 -3
    -9 15 -3
    15 -6 -3
    -9 15 -3
    -6 -9 -3
    -15 6 3
    9 -15 3
    -15 6 3
    18 -9 -3
    -9 18 -3
    -9 -9 -3
    -9 18 -3
    -18 9 3
    9 -18 3
    -18 9 3
    -10 -7 -3
    -7 17 -3
    17 -10 -3
    -7 17 -3
    -7 17 -3
    -17 10 3
    7 -17 3
    -17 10 3
    -10 -4 -3
    -4 14 -3
    14 -10 -3
    -4 14 -3
    -4 14 -3
    -14 10 3
    -14 10 3
    -14 10 3
    4 -14 3
    -1 11 -3
    -1 11 -3
    11 -10 -3
    -10 -1 -3
    1 -11 3
    -11 10 3
    -11 10 3
    -11 10 3
    2 8 -3
    8 -10 -3
    -10 2 -3
    -10 2 -3
    -8 10 3
    -8 10 3
    10 -2 3
    -8 10 3
    -10 5 -3
    -10 5 -3
    -10 5 -3
    5 -10 -3
    5 -10 -3
    -5 10 3
    10 -5 3
    -5 10 3
    -5 -5 3
    -5 10 3
    -10 8 -3
    -10 8 -3
    -10 8 -3
    2 -10 -3
    -2 10 3
    -2 10 3
    -8 -2 3
    -10 11 -3
    -10 11 -3
    -1 -10 -3
    11 -1 -3
    -10 11 -3
    1 10 3
    10 -11 3
    -11 1 3
    -10 14 -3
    -10 14 -3
    -4 -10 -3
    -10 14 -3
    14 -4 -3
    10 -14 3
    -14 4 3
    -10 17 -3
    17 -7 -3
    -10 17 -3
    -7 -10 -3
    -10 17 -3
    10 -17 3
    -17 7 3
    -10 -10 -3
    -10 20 -3
    -10 20 -3
    -10 20 -3
    20 -10 -3
    -20 10 3
    19 -11 -3
    -11 -8 -3
    -8 19 -3
    -8 19 -3
    -8 19 -3
    -19 11 3
    8 -19 3
    -19 11 3
    -5 16 -3
    16 -11 -3
    -11 -5 -3
    -5 16 -3
    -5 16 -3
    -16 11 3
    5 -16 3
    -16 11 3
    -16 11 3
    -11 -2 -3
    13 -11 -3
    -2 13 -3
    -2 13 -3
    -2 13 -3
    -13 11 3
    -13 11 3
    -13 11 3
    2 -13 3
    1 10 -3
    1 10 -3
    -11 1 -3
    10 -11 -3
    11 -1 3
    -10 11 3
    -10 11 3
    -10 11 3
    -1 -10 3
    -11 4 -3
    -11 4 -3
    7 -11 -3
    -11 4 -3
    7 -11 -3
    11 -4 3
    -7 11 3
    -4 -7 3
    -7 11 3
    -7 11 3
    -11 7 -3
    -11 7 -3
    4 -11 -3
    4 -11 -3
    -11 7 -3
    -4 11 3
    -7 -4 3
    -4 11 3
    -4 11 3
    11 -7 3
    1 -11 -3
    -11 10 -3
    10 1 -3
    -11 10 -3
    -11 10 -3
    -1 11 3
    -1 11 3
    -10 -1 3
    11 -10 3
    -2 -11 -3
    -11 13 -3
    13 -2 -3
    -11 13 -3
    -11 13 -3
    11 -13 3
    -13 2 3
    -11 16 -3
    -11 16 -3
    -11 16 -3
    16 -5 -3
    -5 -11 -3
    -16 5 3
    11 -16 3
    -8 -11 -3
    -11 19 -3
    -11 19 -3
    19 -8 -3
    -11 19 -3
    -19 8 3
    11 -19 3
    18 -12 -3
    -6 18 -3
    -6 18 -3
    -12 -6 -3
    -6 18 -3
    -18 12 3
    -18 12 3
    6 -18 3
    -12 -3 -3
    -3 15 -3
    15 -12 -3
    -3 15 -3
    -3 15 -3
    -15 12 3
    -15 12 3
    3 -15 3
    -15 12 3
    -12 0 -3
    12 -12 -3
    0 12 -3
    -12 12 3
    -12 12 3
    0 -12 3
    -12 12 3
    9 -12 -3
    -12 3 -3
    -9 12 3
    -3 -9 3
    -9 12 3
    12 -3 3
    -9 12 3
    -12 6 -3
    -12 6 -3
    6 -12 -3
    6 -12 -3
    -12 6 -3
    -6 12 3
    -6 12 3
    12 -6 3
    -6 12 3
    -6 -6 3
    3 -12 -3
    -12 9 -3
    -12 9 -3
    -12 9 -3
    -3 12 3
    -3 12 3
    -9 -3 3
    12 -9 3
    -3 12 3
    -12 12 -3
    -12 12 -3
    -12 12 -3
    0 -12 -3
    0 12 3
    -12 0 3
    12 -12 3
    -3 -12 -3
    -12 15 -3
    -12 15 -3
    -12 15 -3
    15 -3 -3
    12 -15 3
    -15 3 3
    -12 18 -3
    -12 18 -3
    18 -6 -3
    -12 18 -3
    -6 -12 -3
    12 -18 3
    -18 6 3
    17 -13 -3
    -4 17 -3
    -4 17 -3
    -4 17 -3
    -13 -4 -3
    -17 13 3
    -17 13 3
    4 -17 3
    -17 13 3
    14 -13 -3
    -1 14 -3
    -13 -1 -3
    -1 14 -3
    -14 13 3
    -14 13 3
    -14 13 3
    1 -14 3
    -13 2 -3
    11 -13 -3
    -11 13 3
    -11 13 3
    13 -2 3
    -11 13 3
    -2 -11 3
    8 -13 -3
    -13 5 -3
    -13 5 -3
    -8 13 3
    -5 -8 3
    -8 13 3
    13 -5 3
    -8 13 3
    -13 8 -3
    -13 8 -3
    5 -13 -3
    5 -13 -3
    -13 8 -3
    13 -8 3
    -5 13 3
    -5 13 3
    -5 13 3
    -8 -5 3
    2 -13 -3
    -13 11 -3
    -13 11 -3
    -13 11 -3
    -2 13 3
    -2 13 3
    13 -11 3
    -11 -2 3
    -1 -13 -3
    -13 14 -3
    -13 14 -3
    -13 14 -3
    13 -14 3
    -14 1 3
    -13 17 -3
    -13 17 -3
    -4 -13 -3
    -13 17 -3
    17 -4 -3
    13 -17 3
    -17 4 3
    -5 19 -3
    -5 19 -3
    -14 -5 -3
    19 -14 -3
    -19 14 3
    -19 14 3
    -19 14 3
    5 -19 3
    -2 16 -3
    -14 -2 -3
    -2 16 -3
    16 -14 -3
    -16 14 3
    -16 14 3
    -16 14 3
    2 -16 3
    -14 1 -3
    13 -14 -3
    -13 14 3
    -13 14 3
    -1 -13 3
    -13 14 3
    10 -14 -3
    -14 4 -3
    -10 14 3
    -10 14 3
    -4 -10 3
    -10 14 3
    14 -4 3
    -14 7 -3
    7 -14 -3
    7 -14 -3
    -14 7 -3
    -7 -7 3
    -7 14 3
    -7 14 3
    14 -7 3
    -7 14 3
    -14 10 -3
    4 -14 -3
    -14 10 -3
    -14 10 -3
    -10 -4 3
    14 -10 3
    -4 14 3
    -4 14 3
    -4 14 3
    -14 13 -3
    -14 13 -3
    -14 13 -3
    1 -14 -3
    -1 14 3
    -13 -1 3
    14 -13 3
    -14 16 -3
    -2 -14 -3
    -14 16 -3
    -14 16 -3
    -16 2 3
    14 -16 3
    -14 19 -3
    -14 19 -3
    -14 19 -3
    -5 -14 -3
    -19 5 3
    14 -19 3
    -15 -3 -3
    18 -15 -3
    -3 18 -3
    -3 18 -3
    -18 15 3
    3 -18 3
    -18 15 3
    -18 15 3
    15 -15 -3
    -15 0 -3
    0 -15 3
    -15 15 3
    -15 15 3
    -15 15 3
    -15 3 -3
    12 -15 -3
    -12 15 3
    -3 -12 3
    -12 15 3
    15 -3 3
    -12 15 3
    -15 6 -3
    9 -15 -3
    -9 15 3
    -9 15 3
    -9 15 3
    15 -6 3
    -6 -9 3
    6 -15 -3
    -15 9 -3
    -15 9 -3
    -15 9 -3
    -6 15 3
    -9 -6 3
    -6 15 3
    15 -9 3
    -6 15 3
    -15 12 -3
    3 -15 -3
    -15 12 -3
    -15 12 -3
    -3 15 3
    15 -12 3
    -3 15 3
    -12 -3 3
    -3 15 3
    -15 15 -3
    -15 15 -3
    0 -15 -3
    -15 15 -3
    -15 0 3
    15 -15 3
    -15 18 -3
    -15 18 -3
    -15 18 -3
    -3 -15 -3
    -18 3 3
    15 -18 3
    -16 -1 -3
    17 -16 -3
    -1 17 -3
    1 -17 3
    -17 16 3
    -17 16 3
    -17 16 3
    14 -16 -3
    -16 2 -3
    -14 16 3
    -14 16 3
    -2 -14 3
    -14 16 3
    11 -16 -3
    -16 5 -3
    -11 16 3
    -11 16 3
    -11 16 3
    16 -5 3
    -5 -11 3
    8 -16 -3
    -16 8 -3
    8 -16 -3
    -16 8 -3
    -8 -8 3
    -8 16 3
    -8 16 3
    16 -8 3
    -8 16 3
    -16 11 -3
    -16 11 -3
    5 -16 -3
    -16 11 -3
    -5 16 3
    -11 -5 3
    16 -11 3
    -5 16 3
    -5 16 3
    -16 14 -3
    2 -16 -3
    -16 14 -3
    -16 14 -3
    16 -14 3
    -2 16 3
    -14 -2 3
    -2 16 3
    -16 17 -3
    -16 17 -3
    -16 17 -3
    -1 -16 -3
    16 -17 3
    -17 1 3
    -17 1 -3
    16 -17 -3
    -16 17 3
    -16 17 3
    -16 17 3
    -1 -16 3
    -17 4 -3
    13 -17 -3
    -4 -13 3
    -13 17 3
    -13 17 3
    -13 17 3
    10 -17 -3
    -17 7 -3
    -7 -10 3
    -10 17 3
    17 -7 3
    -10 17 3
    -10 17 3
    7 -17 -3
    -17 10 -3
    -17 10 -3
    -10 -7 3
    -7 17 3
    -7 17 3
    17 -10 3
    -7 17 3
    -17 13 -3
    -17 13 -3
    4 -17 -3
    -17 13 -3
    17 -13 3
    -4 17 3
    -13 -4 3
    -4 17 3
    1 -17 -3
    -17 16 -3
    -17 16 -3
    -17 16 -3
    17 -16 3
    -1 17 3
    -16 -1 3
    -18 3 -3
    15 -18 -3
    -3 -15 3
    -15 18 3
    -15 18 3
    -15 18 3
    -18 6 -3
    12 -18 -3
    -12 18 3
    -12 18 3
    18 -6 3
    -6 -12 3
    -12 18 3
    -18 9 -3
    18 -9 3
    -9 18 3
    -9 -9 3
    -9 18 3
    6 -18 -3
    -18 12 -3
    -18 12 -3
    -12 -6 3
    -6 18 3
    -6 18 3
    18 -12 3
    -6 18 3
    3 -18 -3
    -18 15 -3
    -18 15 -3
    -18 15 -3
    -3 18 3
    -15 -3 3
    -3 18 3
    18 -15 3
    -19 5 -3
    14 -19 -3
    -5 -14 3
    -14 19 3
    -14 19 3
    -14 19 3
    -19 8 -3
    11 -19 -3
    -8 -11 3
    -11 19 3
    19 -8 3
    -11 19 3
    -11 19 3
    -19 11 -3
    -19 11 -3
    8 -19 -3
    -8 19 3
    19 -11 3
    -8 19 3
    -11 -8 3
    -8 19 3
    -19 14 -3
    -19 14 -3
    -19 14 -3
    5 -19 -3
    -14 -5 3
    19 -14 3
    -5 19 3
    -5 19 3
    -20 10 -3
    -10 20 3
    -10 20 3
    -10 20 3
    -10 -10 3
    20 -10 3
    0 1 -4
    -1 0 -4
    1 -1 -4
    0 -1 4
    -1 3 -4
    -2 -1 -4
    1 -3 4
    -3 2 4
    -2 2 -4
    0 -2 -4
    -2 0 4
    -3 -2 -4
    -2 5 -4
    -5 3 4
    -3 1 -4
    2 -3 -4
    -1 -2 4
    -2 3 4
    -1 -3 -4
    -3 4 -4
    -4 1 4
    7 -4 -4
    -4 -3 -4
    -3 7 -4
    -3 7 -4
    -7 4 4
    3 -7 4
    -7 4 4
    -7 4 4
    3 -7 4
    -4 0 -4
    0 -4 4
    -4 4 4
    1 -4 -4
    -3 -1 4
    -6 2 4
    -5 -4 -4
    -4 9 -4
    -4 9 -4
    9 -5 -4
    -9 5 4
    -9 5 4
    4 -9 4
    -9 5 4
    4 -9 4
    -1 6 -4
    1 -6 4
    -6 5 4
    1 -6 4
    -6 5 4
    3 -5 -4
    -3 5 4
    -2 -3 4
    -5 5 -4
    0 -5 -4
    -5 5 -4
    -5 5 -4
    5 -5 4
    5 -5 4
    -5 0 4
    -5 8 -4
    -3 -5 -4
    -5 8 -4
    8 -3 -4
    -5 8 -4
    -8 3 4
    5 -8 4
    5 -8 4
    5 -8 4
    -8 3 4
    5 -8 4
    11 -6 -4
    -5 11 -4
    -5 11 -4
    -11 6 4
    -11 6 4
    5 -11 4
    -11 6 4
    5 -11 4
    8 -6 -4
    -2 8 -4
    -2 8 -4
    -2 8 -4
    2 -8 4
    2 -8 4
    -8 6 4
    -8 6 4
    2 -8 4
    -8 6 4
    -6 1 -4
    -5 6 4
    -5 6 4
    -1 -5 4
    -6 4 -4
    2 -6 -4
    -6 4 -4
    6 -4 4
    -4 -2 4
    -2 6 4
    -1 -6 -4
    -6 7 -4
    -6 7 -4
    -6 7 -4
    6 -7 4
    -7 1 4
    6 -7 4
    -4 -6 -4
    -6 10 -4
    -6 10 -4
    10 -4 -4
    -6 10 -4
    -10 4 4
    -10 4 4
    6 -10 4
    6 -10 4
    6 -10 4
    -10 4 4
    -6 13 -4
    -6 13 -4
    -6 13 -4
    13 -7 -4
    -7 -6 -4
    -13 7 4
    -13 7 4
    6 -13 4
    -13 7 4
    6 -13 4
    10 -7 -4
    -3 10 -4
    -3 10 -4
    -10 7 4
    3 -10 4
    -10 7 4
    3 -10 4
    -10 7 4
    7 -7 -4
    -7 0 -4
    0 7 -4
    0 7 -4
    -7 7 4
    -7 7 4
    -7 7 4
    0 -7 4
    0 -7 4
    0 -7 4
    -7 3 -4
    4 -7 -4
    -4 7 4
    -4 7 4
    -3 -4 4
    -4 7 4
    -7 6 -4
    1 -7 -4
    -7 6 -4
    -7 6 -4
    -6 -1 4
    -1 7 4
    -1 7 4
    7 -6 4
    7 -6 4
    -7 9 -4
    -2 -7 -4
    -7 9 -4
    -7 9 -4
    9 -2 -4
    7 -9 4
    7 -9 4
    2 7 4
    -9 2 4
    -9 2 4
    -7 12 -4
    -7 12 -4
    -7 12 -4
    -5 -7 -4
    12 -5 -4
    -12 5 4
    7 -12 4
    -12 5 4
    7 -12 4
    -12 5 4
    -7 15 -4
    -8 -7 -4
    15 -8 -4
    -7 15 -4
    -7 15 -4
    7 -15 4
    -15 8 4
    -15 8 4
    7 -15 4
    -4 12 -4
    -4 12 -4
    12 -8 -4
    -8 -4 -4
    -4 12 -4
    -12 8 4
    4 -12 4
    -12 8 4
    4 -12 4
    -12 8 4
    -1 9 -4
    -8 -1 -4
    -1 9 -4
    9 -8 -4
    1 -9 4
    1 -9 4
    -9 8 4
    1 -9 4
    -9 8 4
    -9 8 4
    -8 2 -4
    6 -8 -4
    -6 8 4
    -6 8 4
    -2 -6 4
    3 -8 -4
    -8 5 -4
    -8 5 -4
    -8 5 -4
    -3 8 4
    -5 -3 4
    -3 8 4
    -3 8 4
    8 -5 4
    8 -5 4
    0 -8 -4
    -8 8 -4
    -8 8 -4
    -8 8 -4
    8 -8 4
    -8 0 4
    8 -8 4
    0 8 4
    0 8 4
    -8 11 -4
    -3 -8 -4
    11 -3 -4
    -8 11 -4
    -8 11 -4
    3 8 4
    -11 3 4
    8 -11 4
    -11 3 4
    -8 14 -4
    -6 -8 -4
    14 -6 -4
    -8 14 -4
    -8 14 -4
    -14 6 4
    -14 6 4
    8 -14 4
    17 -9 -4
    -8 17 -4
    -8 17 -4
    -8 17 -4
    -9 -8 -4
    -17 9 4
    8 -17 4
    -17 9 4
    8 -17 4
    -9 -5 -4
    -5 14 -4
    -5 14 -4
    -5 14 -4
    14 -9 -4
    -14 9 4
    -14 9 4
    5 -14 4
    5 -14 4
    -14 9 4
    -2 11 -4
    -9 -2 -4
    -2 11 -4
    -11 9 4
    -11 9 4
    -11 9 4
    2 -11 4
    1 8 -4
    -9 1 -4
    1 8 -4
    8 -9 -4
    -8 9 4
    -8 9 4
    -8 9 4
    -1 -8 4
    -1 -8 4
    -1 -8 4
    -9 4 -4
    5 -9 -4
    5 -9 -4
    -9 4 -4
    -9 4 -4
    -5 9 4
    9 -4 4
    9 -4 4
    -5 9 4
    -5 9 4
    -4 -5 4
    -9 7 -4
    -9 7 -4
    2 -9 -4
    -9 7 -4
    -2 9 4
    -2 9 4
    -7 -2 4
    9 -7 4
    9 -7 4
    10 -1 -4
    -9 10 -4
    -9 10 -4
    -1 -9 -4
    -9 10 -4
    -10 1 4
    1 9 4
    9 -10 4
    1 9 4
    -10 1 4
    -9 13 -4
    13 -4 -4
    -9 13 -4
    -4 -9 -4
    -9 13 -4
    -13 4 4
    -13 4 4
    9 -13 4
    16 -7 -4
    -9 16 -4
    -9 16 -4
    -7 -9 -4
    -9 16 -4
    -16 7 4
    9 -16 4
    -16 7 4
    -9 19 -4
    -9 19 -4
    -9 19 -4
    19 -10 -4
    -10 -9 -4
    -19 10 4
    -19 10 4
    -6 16 -4
    -6 16 -4
    16 -10 -4
    -10 -6 -4
    -6 16 -4
    -16 10 4
    6 -16 4
    -16 10 4
    -16 10 4
    -10 -3 -4
    13 -10 -4
    -3 13 -4
    -3 13 -4
    -3 13 -4
    3 -13 4
    -13 10 4
    -13 10 4
    -13 10 4
    0 10 -4
    -10 0 -4
    10 -10 -4
    0 10 -4
    -10 10 4
    -10 10 4
    10 0 4
    0 -10 4
    -10 10 4
    7 -10 -4
    -10 3 -4
    3 7 -4
    -10 3 -4
    -7 10 4
    -3 -7 4
    -7 10 4
    10 -3 4
    -3 -7 4
    -10 6 -4
    -10 6 -4
    4 -10 -4
    4 -10 -4
    -10 6 -4
    -4 10 4
    -6 -4 4
    10 -6 4
    -4 10 4
    -4 10 4
    1 -10 -4
    -10 9 -4
    -10 9 -4
    9 1 -4
    -10 9 -4
    -1 10 4
    -9 -1 4
    -1 10 4
    -2 -10 -4
    -10 12 -4
    -10 12 -4
    -10 12 -4
    12 -2 -4
    10 -12 4
    2 10 4
    -12 2 4
    -10 15 -4
    -5 -10 -4
    -10 15 -4
    15 -5 -4
    -10 15 -4
    -15 5 4
    10 -15 4
    -10 18 -4
    18 -8 -4
    -10 18 -4
    -10 18 -4
    -8 -10 -4
    -18 8 4
    10 -18 4
    -7 18 -4
    -11 -7 -4
    -7 18 -4
    -7 18 -4
    18 -11 -4
    -18 11 4
    7 -18 4
    -18 11 4
    15 -11 -4
    -11 -4 -4
    -4 15 -4
    -4 15 -4
    -4 15 -4
    -15 11 4
    4 -15 4
    -15 11 4
    -15 11 4
    12 -11 -4
    -1 12 -4
    -1 12 -4
    -11 -1 -4
    -12 11 4
    1 -12 4
    -12 11 4
    -12 11 4
    -11 2 -4
    9 -11 -4
    2 9 -4
    2 9 -4
    -9 11 4
    11 -2 4
    -9 11 4
    -9 11 4
    -2 -9 4
    6 -11 -4
    -11 5 -4
    -11 5 -4
    6 -11 -4
    -11 5 -4
    -5 -6 4
    -6 11 4
    -6 11 4
    -6 11 4
    11 -5 4
    -11 8 -4
    3 -11 -4
    -11 8 -4
    -11 8 -4
    -3 11 4
    -8 -3 4
    -3 11 4
    -3 11 4
    11 -8 4
    11 0 -4
    -11 11 -4
    -11 11 -4
    -11 11 -4
    0 -11 -4
    0 11 4
    0 11 4
    11 -11 4
    -11 0 4
    -11 14 -4
    -11 14 -4
    -3 -11 -4
    -11 14 -4
    14 -3 -4
    11 -14 4
    -14 3 4
    -11 17 -4
    -11 17 -4
    -11 17 -4
    17 -6 -4
    -6 -11 -4
    -17 6 4
    11 -17 4
    -11 20 -4
    -11 20 -4
    20 -9 -4
    -9 -11 -4
    -11 20 -4
    -20 9 4
    11 -20 4
    -8 20 -4
    -8 20 -4
    -8 20 -4
    20 -12 -4
    -12 -8 -4
    -20 12 4
    8 -20 4
    -20 12 4
    -12 -5 -4
    -5 17 -4
    -5 17 -4
    -5 17 -4
    17 -12 -4
    -17 12 4
    5 -17 4
    -17 12 4
    -17 12 4
    -2 14 -4
    -12 -2 -4
    14 -12 -4
    -2 14 -4
    -2 14 -4
    -14 12 4
    2 -14 4
    -14 12 4
    -14 12 4
    11 -12 -4
    1 11 -4
    -12 1 -4
    -1 -11 4
    -11 12 4
    12 -1 4
    -11 12 4
    -11 12 4
    -12 4 -4
    8 -12 -4
    -12 4 -4
    -4 -8 4
    12 -4 4
    -8 12 4
    -8 12 4
    -8 12 4
    -12 7 -4
    5 -12 -4
    -12 7 -4
    -12 7 -4
    5 -12 -4
    -5 12 4
    -5 12 4
    -5 12 4
    12 -7 4
    -7 -5 4
    -12 10 -4
    -12 10 -4
    2 -12 -4
    -12 10 -4
    -10 -2 4
    12 -10 4
    -2 12 4
    -2 12 4
    13 -1 -4
    -12 13 -4
    -12 13 -4
    -1 -12 -4
    -12 13 -4
    1 12 4
    -13 1 4
    12 -13 4
    -4 -12 -4
    -12 16 -4
    -12 16 -4
    16 -4 -4
    -12 16 -4
    12 -16 4
    -16 4 4
    -12 19 -4
    -12 19 -4
    19 -7 -4
    -12 19 -4
    -7 -12 -4
    12 -19 4
    -19 7 4
    -13 -6 -4
    -6 19 -4
    -6 19 -4
    -6 19 -4
    19 -13 -4
    -19 13 4
    6 -19 4
    -19 13 4
    -3 16 -4
    16 -13 -4
    -13 -3 -4
    -3 16 -4
    -16 13 4
    3 -16 4
    -16 13 4
    -16 13 4
    13 -13 -4
    0 13 -4
    -13 0 -4
    -13 13 4
    -13 13 4
    -13 13 4
    0 -13 4
    10 -13 -4
    -13 3 -4
    -10 13 4
    -10 13 4
    -3 -10 4
    -10 13 4
    13 -3 4
    -13 6 -4
    -13 6 -4
    -13 6 -4
    7 -13 -4
    7 -13 -4
    -7 13 4
    -7 13 4
    -7 13 4
    -6 -7 4
    13 -6 4
    -13 9 -4
    -13 9 -4
    4 -13 -4
    -13 9 -4
    -4 13 4
    -9 -4 4
    -4 13 4
    -4 13 4
    13 -9 4
    1 -13 -4
    -13 12 -4
    -13 12 -4
    -13 12 -4
    13 -12 4
    -1 13 4
    -12 -1 4
    -13 15 -4
    -13 15 -4
    -13 15 -4
    -2 -13 -4
    13 -15 4
    -15 2 4
    -13 18 -4
    -13 18 -4
    -5 -13 -4
    -13 18 -4
    18 -5 -4
    13 -18 4
    -18 5 4
    -4 18 -4
    -14 -4 -4
    -4 18 -4
    18 -14 -4
    -18 14 4
    -18 14 4
    4 -18 4
    -18 14 4
    -1 15 -4
    -14 -1 -4
    -1 15 -4
    15 -14 -4
    -15 14 4
    -15 14 4
    1 -15 4
    -15 14 4
    12 -14 -4
    -14 2 -4
    -12 14 4
    -2 -12 4
    -12 14 4
    -12 14 4
    -14 5 -4
    9 -14 -4
    -5 -9 4
    -9 14 4
    14 -5 4
    -9 14 4
    -9 14 4
    -14 8 -4
    6 -14 -4
    -14 8 -4
    6 -14 -4
    -14 8 -4
    -8 -6 4
    14 -8 4
    -6 14 4
    -6 14 4
    -6 14 4
    -14 11 -4
    3 -14 -4
    -14 11 -4
    -14 11 -4
    -3 14 4
    14 -11 4
    -3 14 4
    -11 -3 4
    -3 14 4
    -14 14 -4
    -14 14 -4
    0 -14 -4
    -14 14 -4
    -14 0 4
    14 -14 4
    0 14 4
    -14 17 -4
    -14 17 -4
    -14 17 -4
    -3 -14 -4
    -17 3 4
    14 -17 4
    -2 17 -4
    -2 17 -4
    -15 -2 -4
    17 -15 -4
    -17 15 4
    -17 15 4
    2 -17 4
    -17 15 4
    14 -15 -4
    -15 1 -4
    -14 15 4
    -14 15 4
    -1 -14 4
    -14 15 4
    -15 4 -4
    11 -15 -4
    -11 15 4
    -11 15 4
    -4 -11 4
    15 -4 4
    -11 15 4
    -15 7 -4
    -15 7 -4
    8 -15 -4
    8 -15 -4
    -7 -8 4
    -8 15 4
    15 -7 4
    -8 15 4
    -8 15 4
    -15 10 -4
    -15 10 -4
    -15 10 -4
    5 -15 -4
    -5 15 4
    -10 -5 4
    -5 15 4
    15 -10 4
    -5 15 4
    -15 13 -4
    -15 13 -4
    -15 13 -4
    2 -15 -4
    15 -13 4
    -2 15 4
    -2 15 4
    -13 -2 4
    -15 16 -4
    -15 16 -4
    -15 16 -4
    -1 -15 -4
    -16 1 4
    15 -16 4
    -15 19 -4
    -15 19 -4
    -15 19 -4
    -4 -15 -4
    -19 4 4
    15 -19 4
    -16 0 -4
    16 -16 -4
    0 16 -4
    0 -16 4
    -16 16 4
    -16 16 4
    -16 16 4
    -16 3 -4
    13 -16 -4
    -13 16 4
    -13 16 4
    -13 16 4
    -3 -13 4
    -16 6 -4
    10 -16 -4
    -6 -10 4
    -10 16 4
    -10 16 4
    16 -6 4
    -10 16 4
    -16 9 -4
    7 -16 -4
    -16 9 -4
    -7 16 4
    -9 -7 4
    -7 16 4
    -7 16 4
    16 -9 4
    4 -16 -4
    -16 12 -4
    -16 12 -4
    -16 12 -4
    -4 16 4
    -4 16 4
    -4 16 4
    16 -12 4
    -12 -4 4
    1 -16 -4
    -16 15 -4
    -16 15 -4
    -16 15 -4
    16 -15 4
    -15 -1 4
    -16 18 -4
    -16 18 -4
    -2 -16 -4
    -16 18 -4
    -18 2 4
    16 -18 4
    -17 2 -4
    15 -17 -4
    -15 17 4
    -2 -15 4
    -15 17 4
    -15 17 4
    12 -17 -4
    -17 5 -4
    17 -5 4
    -12 17 4
    -5 -12 4
    -12 17 4
    -12 17 4
    -17 8 -4
    9 -17 -4
    -9 17 4
    17 -8 4
    -8 -9 4
    -9 17 4
    -17 11 -4
    -17 11 -4
    6 -17 -4
    -6 17 4
    17 -11 4
    -11 -6 4
    -6 17 4
    -6 17 4
    3 -17 -4
    -17 14 -4
    -17 14 -4
    -17 14 -4
    -3 17 4
    -14 -3 4
    17 -14 4
    -3 17 4
    -17 17 -4
    -17 17 -4
    0 -17 -4
    -17 17 -4
    17 -17 4
    -17 0 4
    14 -18 -4
    -18 4 -4
    -14 18 4
    -14 18 4
    -4 -14 4
    -14 18 4
    -18 7 -4
    11 -18 -4
    -11 18 4
    18 -7 4
    -11 18 4
    -11 18 4
    -7 -11 4
    -18 10 -4
    -18 10 -4
    8 -18 -4
    -8 18 4
    -8 18 4
    -10 -8 4
    -8 18 4
    18 -10 4
    -18 13 -4
    -18 13 -4
    -18 13 -4
    5 -18 -4
    18 -13 4
    -13 -5 4
    -5 18 4
    -5 18 4
    -18 16 -4
    -18 16 -4
    -18 16 -4
    2 -18 -4
    18 -16 4
    -16 -2 4
    -2 18 4
    13 -19 -4
    -19 6 -4
    -13 19 4
    -6 -13 4
    -13 19 4
    -13 19 4
    -19 9 -4
    -10 19 4
    -10 19 4
    -10 19 4
    -9 -10 4
    19 -9 4
    7 -19 -4
    -19 12 -4
    -19 12 -4
    -12 -7 4
    -7 19 4
    -7 19 4
    -7 19 4
    19 -12 4
    4 -19 -4
    -19 15 -4
    -19 15 -4
    -19 15 -4
    -4 19 4
    19 -15 4
    -15 -4 4
    -4 19 4
    12 -20 -4
    -20 8 -4
    -12 20 4
    -8 -12 4
    -12 20 4
    -12 20 4
    20 -8 4
    -20 11 -4
    9 -20 -4
    20 -11 4
    -9 20 4
    -11 -9 4
    -9 20 4
    -9 20 4
    -1 1 -5
    0 -1 -5
    -1 0 5
    0 2 -5
    -2 0 -5
    0 -2 5
    -2 3 -5
    -1 -2 -5
    -3 1 5
    -1 4 -5
    -3 -1 -5
    -4 3 5
    1 -4 5
    1 -3 -5
    -3 2 -5
    -2 -1 5
    -3 5 -5
    -2 -3 -5
    -3 5 -5
    -5 2 5
    3 -5 5
    3 -5 5
    -2 6 -5
    -2 6 -5
    -4 -2 -5
    -2 6 -5
    2 -6 5
    -6 4 5
    -6 4 5
    -6 4 5
    2 -6 5
    2 -6 5
    -4 1 -5
    3 -4 -5
    -1 -3 5
    -3 4 5
    0 -4 -5
    -4 4 -5
    -4 0 5
    -4 7 -5
    -3 -4 -5
    -4 7 -5
    7 -3 -5
    -4 7 -5
    4 -7 5
    4 -7 5
    -7 3 5
    -7 3 5
    8 -5 -5
    -3 8 -5
    -3 8 -5
    -5 -3 -5
    -3 8 -5
    3 -8 5
    3 -8 5
    -8 5 5
    -8 5 5
    3 -8 5
    -8 5 5
    -5 0 -5
    -5 5 5
    0 -5 5
    -5 5 5
    -5 5 5
    2 -5 -5
    -3 -2 5
    -5 6 -5
    -1 -5 -5
    -5 6 -5
    5 -6 5
    -5 9 -5
    -4 -5 -5
    9 -4 -5
    -5 9 -5
    -9 4 5
    5 -9 5
    5 -9 5
    -9 4 5
    5 -9 5
    -9 4 5
    -4 10 -5
    -4 10 -5
    10 -6 -5
    -10 6 5
    4 -10 5
    -10 6 5
    -10 6 5
    4 -10 5
    -1 7 -5
    -1 7 -5
    7 -6 -5
    1 -7 5
    1 -7 5
    -7 6 5
    1 -7 5
    -7 6 5
    -7 6 5
    4 -6 -5
    -2 -4 5
    -4 6 5
    -4 6 5
    -6 5 -5
    1 -6 -5
    -6 5 -5
    -1 6 5
    -5 -1 5
    6 -5 5
    -6 8 -5
    -6 8 -5
    8 -2 -5
    -2 -6 -5
    -6 8 -5
    6 -8 5
    -8 2 5
    -8 2 5
    6 -8 5
    6 -8 5
    11 -5 -5
    -6 11 -5
    -6 11 -5
    6 -11 5
    -11 5 5
    -11 5 5
    -11 5 5
    6 -11 5
    -5 12 -5
    12 -7 -5
    -5 12 -5
    -5 12 -5
    -7 -5 -5
    -12 7 5
    -12 7 5
    5 -12 5
    5 -12 5
    -12 7 5
    5 -12 5
    -2 9 -5
    -2 9 -5
    -2 9 -5
    -9 7 5
    2 -9 5
    -9 7 5
    2 -9 5
    2 -9 5
    -9 7 5
    6 -7 -5
    1 6 -5
    -6 7 5
    -1 -6 5
    -6 7 5
    -1 -6 5
    -6 7 5
    -7 4 -5
    -7 4 -5
    -7 4 -5
    3 -7 -5
    -3 7 5
    -3 7 5
    -3 7 5
    7 -4 5
    7 -4 5
    -4 -3 5
    0 -7 -5
    -7 7 -5
    -7 7 -5
    -7 7 -5
    7 -7 5
    -7 0 5
    7 -7 5
    7 -7 5
    0 7 5
    -7 10 -5
    -7 10 -5
    -3 -7 -5
    10 -3 -5
    -10 3 5
    7 -10 5
    3 7 5
    -10 3 5
    -10 3 5
    7 -10 5
    -7 13 -5
    13 -6 -5
    -7 13 -5
    -6 -7 -5
    -7 13 -5
    -13 6 5
    -13 6 5
    7 -13 5
    7 -13 5
    -13 6 5
    -6 14 -5
    -8 -6 -5
    -6 14 -5
    14 -8 -5
    -6 14 -5
    -14 8 5
    -14 8 5
    6 -14 5
    6 -14 5
    -14 8 5
    -8 0 -5
    0 8 -5
    0 8 -5
    8 -8 -5
    -8 8 5
    0 -8 5
    0 -8 5
    0 -8 5
    -8 8 5
    -8 8 5
    5 -8 -5
    -8 3 -5
    5 -8 -5
    -8 3 -5
    -5 8 5
    -3 -5 5
    8 -3 5
    -5 8 5
    -5 8 5
    -8 6 -5
    -8 6 -5
    2 -8 -5
    -8 6 -5
    8 -6 5
    -2 8 5
    -2 8 5
    8 -6 5
    -6 -2 5
    9 -1 -5
    -1 -8 -5
    -8 9 -5
    -8 9 -5
    -8 9 -5
    8 -9 5
    -9 1 5
    1 8 5
    8 -9 5
    -9 1 5
    -4 -8 -5
    -8 12 -5
    -8 12 -5
    -8 12 -5
    12 -4 -5
    -12 4 5
    8 -12 5
    -12 4 5
    15 -7 -5
    -8 15 -5
    -7 -8 -5
    -8 15 -5
    -15 7 5
    8 -15 5
    -15 7 5
    16 -9 -5
    -7 16 -5
    -7 16 -5
    -9 -7 -5
    -7 16 -5
    7 -16 5
    -16 9 5
    -16 9 5
    7 -16 5
    -9 -4 -5
    -4 13 -5
    13 -9 -5
    -4 13 -5
    -4 13 -5
    -13 9 5
    -13 9 5
    4 -13 5
    -13 9 5
    4 -13 5
    -1 10 -5
    -1 10 -5
    -10 9 5
    1 -10 5
    -10 9 5
    1 -10 5
    -10 9 5
    1 -10 5
    -9 2 -5
    7 -9 -5
    2 7 -5
    -7 9 5
    -7 9 5
    -7 9 5
    9 -2 5
    -2 -7 5
    -2 -7 5
    -9 5 -5
    4 -9 -5
    -9 5 -5
    -9 5 -5
    -4 9 5
    -4 9 5
    -5 -4 5
    9 -5 5
    9 -5 5
    -4 9 5
    -9 8 -5
    -9 8 -5
    -9 8 -5
    1 -9 -5
    -8 -1 5
    -1 9 5
    -1 9 5
    9 -8 5
    11 -2 -5
    -9 11 -5
    -2 -9 -5
    -9 11 -5
    -9 11 -5
    2 9 5
    9 -11 5
    9 -11 5
    -11 2 5
    -11 2 5
    -9 14 -5
    14 -5 -5
    -9 14 -5
    -5 -9 -5
    -9 14 -5
    -14 5 5
    9 -14 5
    -14 5 5
    17 -8 -5
    -9 17 -5
    -9 17 -5
    -9 17 -5
    -8 -9 -5
    9 -17 5
    -17 8 5
    -17 8 5
    -8 18 -5
    18 -10 -5
    -8 18 -5
    -8 18 -5
    -10 -8 -5
    8 -18 5
    -18 10 5
    -18 10 5
    -10 -5 -5
    15 -10 -5
    -5 15 -5
    -5 15 -5
    -5 15 -5
    5 -15 5
    -15 10 5
    -15 10 5
    -15 10 5
    -2 12 -5
    -10 -2 -5
    -2 12 -5
    12 -10 -5
    -2 12 -5
    -12 10 5
    2 -12 5
    -12 10 5
    -12 10 5
    1 9 -5
    1 9 -5
    -10 1 -5
    9 -10 -5
    -1 -9 5
    -9 10 5
    -1 -9 5
    -9 10 5
    -1 -9 5
    -9 10 5
    10 -1 5
    6 -10 -5
    -10 4 -5
    6 -10 -5
    -10 4 -5
    -10 4 -5
    -6 10 5
    -6 10 5
    10 -4 5
    -4 -6 5
    10 -4 5
    -6 10 5
    -10 7 -5
    -10 7 -5
    3 -10 -5
    -10 7 -5
    10 -7 5
    10 -7 5
    -3 10 5
    -3 10 5
    -7 -3 5
    -10 10 -5
    0 -10 -5
    -10 10 -5
    10 0 -5
    -10 10 -5
    10 -10 5
    0 10 5
    10 -10 5
    -10 0 5
    0 10 5
    -3 -10 -5
    13 -3 -5
    -10 13 -5
    -10 13 -5
    -10 13 -5
    10 -13 5
    -13 3 5
    -10 16 -5
    -6 -10 -5
    16 -6 -5
    -10 16 -5
    -10 16 -5
    -16 6 5
    10 -16 5
    -9 -10 -5
    -10 19 -5
    -10 19 -5
    -10 19 -5
    19 -9 -5
    10 -19 5
    -19 9 5
    -9 20 -5
    20 -11 -5
    -9 20 -5
    -11 -9 -5
    -9 20 -5
    -20 11 5
    -6 17 -5
    -6 17 -5
    -11 -6 -5
    17 -11 -5
    -6 17 -5
    6 -17 5
    -17 11 5
    -17 11 5
    -17 11 5
    -11 -3 -5
    -3 14 -5
    -3 14 -5
    -3 14 -5
    14 -11 -5
    -14 11 5
    3 -14 5
    -14 11 5
    -14 11 5
    0 11 -5
    0 11 -5
    11 -11 -5
    -11 0 -5
    -11 11 5
    -11 11 5
    0 -11 5
    -11 11 5
    -11 3 -5
    -11 3 -5
    8 -11 -5
    3 8 -5
    -8 11 5
    -8 11 5
    -3 -8 5
    11 -3 5
    -3 -8 5
    -8 11 5
    5 -11 -5
    -11 6 -5
    5 -11 -5
    -11 6 -5
    -11 6 -5
    11 -6 5
    -5 11 5
    -6 -5 5
    -5 11 5
    -5 11 5
    -11 9 -5
    2 -11 -5
    -11 9 -5
    -11 9 -5
    9 2 -5
    -9 -2 5
    -2 11 5
    11 -9 5
    -2 11 5
    -11 12 -5
    -11 12 -5
    12 -1 -5
    -1 -11 -5
    -11 12 -5
    -12 1 5
    11 -12 5
    1 11 5
    -11 15 -5
    -4 -11 -5
    -11 15 -5
    -11 15 -5
    15 -4 -5
    11 -15 5
    -15 4 5
    -11 18 -5
    -11 18 -5
    -11 18 -5
    -7 -11 -5
    18 -7 -5
    11 -18 5
    -18 7 5
    -7 19 -5
    -7 19 -5
    -12 -7 -5
    -7 19 -5
    19 -12 -5
    -19 12 5
    -19 12 5
    7 -19 5
    -4 16 -5
    16 -12 -5
    -4 16 -5
    -12 -4 -5
    -4 16 -5
    -16 12 5
    -16 12 5
    4 -16 5
    -16 12 5
    -1 13 -5
    -1 13 -5
    -1 13 -5
    13 -12 -5
    -12 -1 -5
    -13 12 5
    -13 12 5
    1 -13 5
    -13 12 5
    10 -12 -5
    2 10 -5
    -12 2 -5
    -10 12 5
    -10 12 5
    -2 -10 5
    -10 12 5
    12 -2 5
    7 -12 -5
    7 -12 -5
    -12 5 -5
    -12 5 -5
    -12 5 -5
    12 -5 5
    -7 12 5
    -7 12 5
    -5 -7 5
    -7 12 5
    4 -12 -5
    4 -12 -5
    -12 8 -5
    -12 8 -5
    -12 8 -5
    12 -8 5
    -4 12 5
    -8 -4 5
    -4 12 5
    -4 12 5
    -12 11 -5
    -12 11 -5
    -12 11 -5
    1 -12 -5
    -1 12 5
    12 -11 5
    -11 -1 5
    -1 12 5
    -12 14 -5
    -12 14 -5
    -2 -12 -5
    14 -2 -5
    -12 14 -5
    -14 2 5
    12 -14 5
    -5 -12 -5
    17 -5 -5
    -12 17 -5
    -12 17 -5
    -12 17 -5
    12 -17 5
    -17 5 5
    -12 20 -5
    -8 -12 -5
    -12 20 -5
    -12 20 -5
    12 -20 5
    -13 -5 -5
    18 -13 -5
    -5 18 -5
    -5 18 -5
    -5 18 -5
    -18 13 5
    5 -18 5
    -18 13 5
    -18 13 5
    15 -13 -5
    -2 15 -5
    -13 -2 -5
    -2 15 -5
    -15 13 5
    -15 13 5
    2 -15 5
    -15 13 5
    1 12 -5
    -13 1 -5
    12 -13 -5
    -12 13 5
    -1 -12 5
    -12 13 5
    -12 13 5
    -13 4 -5
    9 -13 -5
    -9 13 5
    -9 13 5
    13 -4 5
    -4 -9 5
    -9 13 5
    6 -13 -5
    -13 7 -5
    6 -13 -5
    -13 7 -5
    -13 7 -5
    13 -7 5
    -6 13 5
    -7 -6 5
    -6 13 5
    -6 13 5
    3 -13 -5
    -13 10 -5
    -13 10 -5
    -13 10 -5
    -3 13 5
    -10 -3 5
    -3 13 5
    -3 13 5
    13 -10 5
    -13 13 -5
    0 -13 -5
    -13 13 -5
    -13 13 -5
    -13 0 5
    0 13 5
    13 -13 5
    -13 16 -5
    -13 16 -5
    16 -3 -5
    -3 -13 -5
    -13 16 -5
    13 -16 5
    -16 3 5
    -13 19 -5
    -13 19 -5
    -13 19 -5
    19 -6 -5
    -6 -13 -5
    13 -19 5
    -19 6 5
    17 -14 -5
    -3 17 -5
    -14 -3 -5
    -3 17 -5
    3 -17 5
    -17 14 5
    -17 14 5
    -17 14 5
    14 -14 -5
    -14 0 -5
    0 14 -5
    -14 14 5
    0 -14 5
    -14 14 5
    -14 14 5
    -14 3 -5
    11 -14 -5
    14 -3 5
    -11 14 5
    -3 -11 5
    -11 14 5
    -11 14 5
    8 -14 -5
    8 -14 -5
    -14 6 -5
    -14 6 -5
    -8 14 5
    -8 14 5
    14 -6 5
    -8 14 5
    -6 -8 5
    5 -14 -5
    -14 9 -5
    -14 9 -5
    -14 9 -5
    -9 -5 5
    -5 14 5
    14 -9 5
    -5 14 5
    -5 14 5
    -14 12 -5
    2 -14 -5
    -14 12 -5
    -14 12 -5
    -12 -2 5
    14 -12 5
    -2 14 5
    -14 15 -5
    -14 15 -5
    -14 15 -5
    -1 -14 -5
    -15 1 5
    14 -15 5
    -14 18 -5
    -14 18 -5
    -14 18 -5
    -4 -14 -5
    14 -18 5
    -18 4 5
    19 -15 -5
    -15 -4 -5
    -4 19 -5
    -4 19 -5
    -19 15 5
    4 -19 5
    -19 15 5
    -19 15 5
    -1 16 -5
    16 -15 -5
    -15 -1 -5
    -16 15 5
    -16 15 5
    -16 15 5
    1 -16 5
    -15 2 -5
    13 -15 -5
    -13 15 5
    -13 15 5
    -2 -13 5
    -13 15 5
    10 -15 -5
    -15 5 -5
    -10 15 5
    -10 15 5
    15 -5 5
    -10 15 5
    -15 8 -5
    7 -15 -5
    7 -15 -5
    -15 8 -5
    -7 15 5
    -7 15 5
    -8 -7 5
    -7 15 5
    15 -8 5
    4 -15 -5
    -15 11 -5
    -15 11 -5
    -15 11 -5
    -4 15 5
    15 -11 5
    -4 15 5
    -11 -4 5
    -4 15 5
    -15 14 -5
    -15 14 -5
    1 -15 -5
    -15 14 -5
    -14 -1 5
    15 -14 5
    -1 15 5
    -15 17 -5
    -15 17 -5
    -15 17 -5
    -2 -15 -5
    -17 2 5
    15 -17 5
    18 -16 -5
    -2 18 -5
    -16 -2 -5
    -18 16 5
    -18 16 5
    -18 16 5
    2 -18 5
    -16 1 -5
    15 -16 -5
    -15 16 5
    -1 -15 5
    -15 16 5
    -15 16 5
    -16 4 -5
    12 -16 -5
    -12 16 5
    -12 16 5
    -4 -12 5
    16 -4 5
    -12 16 5
    -16 7 -5
    9 -16 -5
    -9 16 5
    -9 16 5
    -7 -9 5
    -9 16 5
    16 -7 5
    -16 10 -5
    -16 10 -5
    6 -16 -5
    -16 10 -5
    -6 16 5
    -6 16 5
    -6 16 5
    -10 -6 5
    16 -10 5
    3 -16 -5
    -16 13 -5
    -16 13 -5
    -16 13 -5
    16 -13 5
    -3 16 5
    -3 16 5
    -13 -3 5
    -16 16 -5
    -16 16 -5
    -16 16 -5
    0 -16 -5
    16 -16 5
    -16 0 5
    0 17 -5
    17 -17 -5
    -17 0 -5
    -17 17 5
    0 -17 5
    -17 17 5
    -17 17 5
    -17 3 -5
    14 -17 -5
    -14 17 5
    -14 17 5
    -3 -14 5
    -14 17 5
    -17 6 -5
    11 -17 -5
    17 -6 5
    -6 -11 5
    -11 17 5
    -11 17 5
    -11 17 5
    8 -17 -5
    -17 9 -5
    -17 9 -5
    -9 -8 5
    -8 17 5
    17 -9 5
    -8 17 5
    -8 17 5
    5 -17 -5
    -17 12 -5
    -17 12 -5
    -17 12 -5
    -5 17 5
    -12 -5 5
    -5 17 5
    -5 17 5
    17 -12 5
    -17 15 -5
    -17 15 -5
    -17 15 -5
    2 -17 -5
    -15 -2 5
    17 -15 5
    -2 17 5
    -2 17 5
    -18 2 -5
    16 -18 -5
    -16 18 5
    -16 18 5
    -16 18 5
    -2 -16 5
    13 -18 -5
    -18 5 -5
    -13 18 5
    -13 18 5
    -13 18 5
    -5 -13 5
    10 -18 -5
    -18 8 -5
    -10 18 5
    -10 18 5
    -8 -10 5
    -10 18 5
    18 -8 5
    -18 11 -5
    -18 11 -5
    7 -18 -5
    18 -11 5
    -7 18 5
    -7 18 5
    -7 18 5
    -11 -7 5
    -18 14 -5
    -18 14 -5
    4 -18 -5
    -18 14 -5
    -4 18 5
    18 -14 5
    -4 18 5
    -14 -4 5
    15 -19 -5
    -19 4 -5
    -15 19 5
    -4 -15 5
    -15 19 5
    -15 19 5
    -19 7 -5
    12 -19 -5
    -7 -12 5
    -12 19 5
    19 -7 5
    -12 19 5
    -12 19 5
    -19 10 -5
    9 -19 -5
    -9 19 5
    -10 -9 5
    -9 19 5
    -9 19 5
    19 -10 5
    -19 13 -5
    6 -19 -5
    -19 13 -5
    -6 19 5
    19 -13 5
    -6 19 5
    -13 -6 5
    -20 9 -5
    -11 20 5
    -11 20 5
    20 -9 5
    -9 -11 5
    -11 20 5
    8 -20 -5
    -12 -8 5
    -8 20 5
    -8 20 5
    -8 20 5
    0 0 -6
    -1 2 -6
    -1 -1 -6
    -2 1 6
    -2 1 -6
    -1 -1 6
    -2 4 -6
    -2 -2 -6
    2 -4 6
    -4 2 6
    -3 0 -6
    -3 3 6
    0 -3 6
    0 -3 -6
    -3 3 -6
    -3 0 6
    -3 -3 -6
    -3 6 -6
    -3 6 -6
    -3 6 -6
    3 -6 6
    -6 3 6
    -6 3 6
    3 -6 6
    3 -6 6
    -4 -1 -6
    -1 5 -6
    -5 4 6
    -5 4 6
    -5 4 6
    1 -5 6
    2 -4 -6
    -4 2 -6
    -2 -2 6
    -4 5 -6
    -1 -4 -6
    -4 5 -6
    -4 5 -6
    4 -5 6
    4 -5 6
    -5 1 6
    -4 -4 -6
    8 -4 -6
    -4 8 -6
    -4 8 -6
    -4 8 -6
    -8 4 6
    -8 4 6
    4 -8 6
    4 -8 6
    4 -8 6
    -8 4 6
    4 -8 6
    -2 7 -6
    7 -5 -6
    -2 7 -6
    -2 7 -6
    -5 -2 -6
    2 -7 6
    -7 5 6
    2 -7 6
    2 -7 6
    -7 5 6
    -5 1 -6
    4 -5 -6
    -4 5 6
    -4 5 6
    -4 5 6
    1 -5 -6
    -5 4 -6
    -5 4 -6
    -4 -1 6
    5 -4 6
    -5 7 -6
    7 -2 -6
    -5 7 -6
    -2 -5 -6
    -5 7 -6
    5 -7 6
    -7 2 6
    -7 2 6
    5 -7 6
    5 -7 6
    10 -5 -6
    -5 10 -6
    -5 10 -6
    -5 -5 -6
    -10 5 6
    5 -10 6
    5 -10 6
    -10 5 6
    -10 5 6
    5 -10 6
    -6 -3 -6
    -3 9 -6
    -3 9 -6
    -3 9 -6
    9 -6 -6
    3 -9 6
    3 -9 6
    -9 6 6
    3 -9 6
    3 -9 6
    -9 6 6
    -9 6 6
    0 6 -6
    -6 0 -6
    0 6 -6
    6 -6 -6
    -6 6 6
    0 -6 6
    0 -6 6
    0 -6 6
    -6 6 6
    3 -6 -6
    -6 3 -6
    -3 6 6
    -3 -3 6
    -3 6 6
    -6 6 -6
    0 -6 -6
    -6 6 -6
    6 -6 6
    0 6 6
    6 -6 6
    -6 0 6
    -6 9 -6
    -3 -6 -6
    9 -3 -6
    -6 9 -6
    6 -9 6
    -9 3 6
    -9 3 6
    6 -9 6
    -9 3 6
    6 -9 6
    -6 12 -6
    -6 12 -6
    -6 12 -6
    12 -6 -6
    -6 -6 -6
    6 -12 6
    -12 6 6
    -12 6 6
    6 -12 6
    -12 6 6
    6 -12 6
    -4 11 -6
    11 -7 -6
    -4 11 -6
    -11 7 6
    4 -11 6
    4 -11 6
    -11 7 6
    -11 7 6
    -1 8 -6
    -1 8 -6
    -7 -1 -6
    8 -7 -6
    1 -8 6
    -8 7 6
    -8 7 6
    1 -8 6
    1 -8 6
    -8 7 6
    5 -7 -6
    -5 7 6
    -5 7 6
    -2 -5 6
    -5 7 6
    -7 5 -6
    -7 5 -6
    2 -7 -6
    -2 7 6
    7 -5 6
    -5 -2 6
    -2 7 6
    -7 8 -6
    -7 8 -6
    -1 -7 -6
    8 -1 -6
    -7 8 -6
    7 -8 6
    1 7 6
    -8 1 6
    7 -8 6
    7 -8 6
    -8 1 6
    -7 11 -6
    -4 -7 -6
    -7 11 -6
    11 -4 -6
    -11 4 6
    -11 4 6
    7 -11 6
    -11 4 6
    7 -11 6
    -7 -7 -6
    -7 14 -6
    14 -7 -6
    -7 14 -6
    -7 14 -6
    -14 7 6
    -14 7 6
    7 -14 6
    -14 7 6
    7 -14 6
    -5 13 -6
    13 -8 -6
    -8 -5 -6
    -5 13 -6
    -5 13 -6
    5 -13 6
    5 -13 6
    -13 8 6
    -13 8 6
    -13 8 6
    -2 10 -6
    -8 -2 -6
    10 -8 -6
    -2 10 -6
    -2 10 -6
    2 -10 6
    2 -10 6
    -10 8 6
    -10 8 6
    2 -10 6
    -10 8 6
    2 -10 6
    7 -8 -6
    1 7 -6
    1 7 -6
    -7 8 6
    -7 8 6
    -7 8 6
    -1 -7 6
    -1 -7 6
    -1 -7 6
    -8 4 -6
    -8 4 -6
    4 -8 -6
    -8 4 -6
    -4 8 6
    8 -4 6
    8 -4 6
    -4 -4 6
    8 -4 6
    -4 8 6
    -4 8 6
    -8 7 -6
    -8 7 -6
    1 -8 -6
    -8 7 -6
    -1 8 6
    -7 -1 6
    8 -7 6
    -1 8 6
    8 -7 6
    -8 10 -6
    10 -2 -6
    -8 10 -6
    -2 -8 -6
    -10 2 6
    2 8 6
    8 -10 6
    8 -10 6
    -10 2 6
    -8 13 -6
    -5 -8 -6
    13 -5 -6
    -8 13 -6
    -8 13 -6
    -13 5 6
    -13 5 6
    8 -13 6
    -8 16 -6
    -8 16 -6
    -8 16 -6
    -8 -8 -6
    16 -8 -6
    8 -16 6
    -16 8 6
    -16 8 6
    -9 -6 -6
    -6 15 -6
    -6 15 -6
    -6 15 -6
    15 -9 -6
    6 -15 6
    -15 9 6
    -15 9 6
    -15 9 6
    6 -15 6
    -3 12 -6
    -9 -3 -6
    12 -9 -6
    -3 12 -6
    -3 12 -6
    -12 9 6
    -12 9 6
    3 -12 6
    3 -12 6
    -12 9 6
    3 -12 6
    9 -9 -6
    0 9 -6
    0 9 -6
    0 -9 6
    -9 9 6
    0 -9 6
    -9 9 6
    0 -9 6
    -9 9 6
    6 -9 -6
    6 -9 -6
    -9 3 -6
    -9 3 -6
    -6 9 6
    -3 -6 6
    9 -3 6
    -6 9 6
    -6 9 6
    -9 6 -6
    3 -9 -6
    -9 6 -6
    -9 6 -6
    -6 -3 6
    -3 9 6
    9 -6 6
    -3 9 6
    9 -6 6
    -9 9 -6
    0 -9 -6
    -9 9 -6
    -9 9 -6
    9 0 -6
    9 -9 6
    -9 0 6
    -9 0 6
    0 9 6
    0 9 6
    12 -3 -6
    -9 12 -6
    -9 12 -6
    -3 -9 -6
    -9 12 -6
    9 -12 6
    -12 3 6
    9 -12 6
    -12 3 6
    -9 15 -6
    -6 -9 -6
    15 -6 -6
    -9 15 -6
    -9 15 -6
    9 -15 6
    -15 6 6
    -15 6 6
    -9 18 -6
    -9 18 -6
    18 -9 -6
    -9 18 -6
    -9 -9 -6
    9 -18 6
    -18 9 6
    -18 9 6
    -7 17 -6
    -7 17 -6
    17 -10 -6
    -10 -7 -6
    -7 17 -6
    -17 10 6
    -17 10 6
    7 -17 6
    -4 14 -6
    14 -10 -6
    -4 14 -6
    -4 14 -6
    -10 -4 -6
    -14 10 6
    4 -14 6
    4 -14 6
    -14 10 6
    -14 10 6
    -1 11 -6
    -1 11 -6
    11 -10 -6
    -1 11 -6
    -10 -1 -6
    -11 10 6
    1 -11 6
    1 -11 6
    -11 10 6
    1 -11 6
    -11 10 6
    2 8 -6
    8 -10 -6
    -10 2 -6
    2 8 -6
    10 -2 6
    -8 10 6
    -2 -8 6
    -8 10 6
    -2 -8 6
    -8 10 6
    -2 -8 6
    5 -10 -6
    5 -10 -6
    -10 5 -6
    -10 5 -6
    -10 5 -6
    -5 -5 6
    -5 10 6
    -5 10 6
    10 -5 6
    -5 10 6
    10 -5 6
    8 2 -6
    -10 8 -6
    -10 8 -6
    -10 8 -6
    2 -10 -6
    10 -8 6
    -8 -2 6
    -2 10 6
    -2 10 6
    10 -8 6
    -10 11 -6
    11 -1 -6
    -1 -10 -6
    -10 11 -6
    -10 11 -6
    10 -11 6
    1 10 6
    -11 1 6
    10 -11 6
    14 -4 -6
    -10 14 -6
    -10 14 -6
    -4 -10 -6
    -10 14 -6
    10 -14 6
    -14 4 6
    -7 -10 -6
    -10 17 -6
    -10 17 -6
    17 -7 -6
    -10 17 -6
    -17 7 6
    10 -17 6
    -10 20 -6
    -10 -10 -6
    -10 20 -6
    20 -10 -6
    -10 20 -6
    19 -11 -6
    -8 19 -6
    -8 19 -6
    -8 19 -6
    -11 -8 -6
    -19 11 6
    -19 11 6
    8 -19 6
    -11 -5 -6
    16 -11 -6
    -5 16 -6
    -5 16 -6
    -5 16 -6
    -16 11 6
    -16 11 6
    5 -16 6
    -16 11 6
    -2 13 -6
    -11 -2 -6
    -2 13 -6
    -2 13 -6
    13 -11 -6
    2 -13 6
    -13 11 6
    -13 11 6
    -13 11 6
    1 10 -6
    -11 1 -6
    1 10 -6
    10 -11 -6
    -1 -10 6
    -1 -10 6
    -10 11 6
    11 -1 6
    -10 11 6
    -10 11 6
    -1 -10 6
    -11 4 -6
    -11 4 -6
    7 -11 -6
    7 -11 -6
    4 7 -6
    -11 4 -6
    -7 11 6
    -7 11 6
    -4 -7 6
    -7 11 6
    11 -4 6
    11 -4 6
    4 -11 -6
    4 -11 -6
    -11 7 -6
    -11 7 -6
    -11 7 -6
    -7 -4 6
    -4 11 6
    11 -7 6
    -4 11 6
    -4 11 6
    11 -7 6
    -11 10 -6
    -11 10 -6
    -11 10 -6
    1 -11 -6
    10 1 -6
    -1 11 6
    11 -10 6
    -1 11 6
    11 -10 6
    -10 -1 6
    13 -2 -6
    -11 13 -6
    -2 -11 -6
    -11 13 -6
    -11 13 -6
    11 -13 6
    -13 2 6
    16 -5 -6
    -11 16 -6
    -11 16 -6
    -5 -11 -6
    -11 16 -6
    -16 5 6
    11 -16 6
    19 -8 -6
    -11 19 -6
    -11 19 -6
    -11 19 -6
    -8 -11 -6
    11 -19 6
    -19 8 6
    18 -12 -6
    -12 -6 -6
    -6 18 -6
    -6 18 -6
    -6 18 -6
    -18 12 6
    6 -18 6
    -18 12 6
    15 -12 -6
    -12 -3 -6
    -3 15 -6
    -3 15 -6
    -3 15 -6
    -15 12 6
    3 -15 6
    -15 12 6
    -15 12 6
    0 12 -6
    12 -12 -6
    0 12 -6
    -12 0 -6
    -12 12 6
    -12 12 6
    -12 12 6
    0 -12 6
    3 9 -6
    -12 3 -6
    9 -12 -6
    -9 12 6
    -9 12 6
    -3 -9 6
    -9 12 6
    12 -3 6
    -12 6 -6
    -12 6 -6
    -12 6 -6
    6 -12 -6
    6 -12 -6
    12 -6 6
    -6 12 6
    -6 -6 6
    -6 12 6
    -6 12 6
    -12 9 -6
    -12 9 -6
    -12 9 -6
    3 -12 -6
    -3 12 6
    -3 12 6
    -9 -3 6
    12 -9 6
    -12 12 -6
    -12 12 -6
    -12 12 -6
    0 -12 -6
    12 0 -6
    -12 0 6
    0 12 6
    12 -12 6
    15 -3 -6
    -12 15 -6
    -12 15 -6
    -12 15 -6
    -3 -12 -6
    12 -15 6
    -15 3 6
    -12 18 -6
    -12 18 -6
    -12 18 -6
    -6 -12 -6
    18 -6 -6
    12 -18 6
    -18 6 6
    -4 17 -6
    -4 17 -6
    -4 17 -6
    17 -13 -6
    -13 -4 -6
    -17 13 6
    -17 13 6
    -17 13 6
    4 -17 6
    -13 -1 -6
    14 -13 -6
    -1 14 -6
    -1 14 -6
    -14 13 6
    1 -14 6
    -14 13 6
    -14 13 6
    11 -13 -6
    -13 2 -6
    -11 13 6
    -2 -11 6
    13 -2 6
    -11 13 6
    -11 13 6
    -13 5 -6
    8 -13 -6
    -13 5 -6
    8 -13 -6
    -5 -8 6
    -8 13 6
    -8 13 6
    -8 13 6
    13 -5 6
    -13 8 -6
    5 -13 -6
    -13 8 -6
    -13 8 -6
    5 -13 -6
    -5 13 6
    -8 -5 6
    -5 13 6
    -5 13 6
    13 -8 6
    -13 11 -6
    -13 11 -6
    2 -13 -6
    -13 11 -6
    -11 -2 6
    -2 13 6
    -2 13 6
    13 -11 6
    -13 14 -6
    -13 14 -6
    -13 14 -6
    -1 -13 -6
    13 -14 6
    -14 1 6
    -13 17 -6
    -4 -13 -6
    -13 17 -6
    17 -4 -6
    -13 17 -6
    13 -17 6
    -17 4 6
    -14 -5 -6
    -5 19 -6
    19 -14 -6
    -5 19 -6
    -19 14 6
    5 -19 6
    -19 14 6
    -14 -2 -6
    16 -14 -6
    -2 16 -6
    -2 16 -6
    -16 14 6
    -16 14 6
    -16 14 6
    2 -16 6
    13 -14 -6
    -14 1 -6
    -13 14 6
    -1 -13 6
    -13 14 6
    -13 14 6
    -14 4 -6
    10 -14 -6
    14 -4 6
    -10 14 6
    -10 14 6
    -10 14 6
    -4 -10 6
    7 -14 -6
    -14 7 -6
    -14 7 -6
    7 -14 -6
    -7 14 6
    14 -7 6
    -7 14 6
    -7 -7 6
    -7 14 6
    4 -14 -6
    -14 10 -6
    -14 10 -6
    -14 10 -6
    -10 -4 6
    -4 14 6
    -4 14 6
    14 -10 6
    -4 14 6
    -14 13 -6
    1 -14 -6
    -14 13 -6
    -14 13 -6
    -1 14 6
    14 -13 6
    -13 -1 6
    -14 16 -6
    -14 16 -6
    -2 -14 -6
    -14 16 -6
    -16 2 6
    14 -16 6
    -14 19 -6
    -14 19 -6
    -14 19 -6
    -5 -14 -6
    19 -5 -6
    14 -19 6
    -19 5 6
    -3 18 -6
    -15 -3 -6
    18 -15 -6
    -3 18 -6
    -18 15 6
    3 -18 6
    -18 15 6
    -18 15 6
    0 15 -6
    -15 0 -6
    15 -15 -6
    -15 15 6
    -15 15 6
    -15 15 6
    0 -15 6
    12 -15 -6
    -15 3 -6
    -12 15 6
    -12 15 6
    -3 -12 6
    -12 15 6
    9 -15 -6
    -15 6 -6
    -9 15 6
    15 -6 6
    -9 15 6
    -9 15 6
    -6 -9 6
    6 -15 -6
    -15 9 -6
    -15 9 -6
    -15 9 -6
    -6 15 6
    -6 15 6
    -9 -6 6
    -6 15 6
    15 -9 6
    -15 12 -6
    3 -15 -6
    -15 12 -6
    -15 12 -6
    -12 -3 6
    -3 15 6
    15 -12 6
    -3 15 6
    -3 15 6
    -15 15 -6
    -15 15 -6
    -15 15 -6
    0 -15 -6
    -15 0 6
    15 -15 6
    -15 18 -6
    -15 18 -6
    -3 -15 -6
    -15 18 -6
    -18 3 6
    15 -18 6
    17 -16 -6
    -16 -1 -6
    -1 17 -6
    1 -17 6
    -17 16 6
    -17 16 6
    -17 16 6
    -16 2 -6
    14 -16 -6
    -14 16 6
    -2 -14 6
    -14 16 6
    -14 16 6
    -16 5 -6
    11 -16 -6
    16 -5 6
    -5 -11 6
    -11 16 6
    -11 16 6
    -11 16 6
    8 -16 -6
    8 -16 -6
    -16 8 -6
    -16 8 -6
    -8 -8 6
    16 -8 6
    -8 16 6
    -8 16 6
    -8 16 6
    -16 11 -6
    5 -16 -6
    -16 11 -6
    -16 11 -6
    -5 16 6
    -11 -5 6
    -5 16 6
    16 -11 6
    -5 16 6
    -16 14 -6
    2 -16 -6
    -16 14 -6
    -16 14 -6
    -14 -2 6
    -2 16 6
    16 -14 6
    -2 16 6
    -1 -16 -6
    -16 17 -6
    -16 17 -6
    -16 17 -6
    -17 1 6
    16 -17 6
    -17 1 -6
    1 16 -6
    16 -17 -6
    -16 17 6
    -16 17 6
    -1 -16 6
    -16 17 6
    13 -17 -6
    -17 4 -6
    -13 17 6
    -4 -13 6
    -13 17 6
    -13 17 6
    -17 7 -6
    10 -17 -6
    -10 17 6
    17 -7 6
    -10 17 6
    -10 17 6
    -7 -10 6
    -17 10 -6
    -17 10 -6
    7 -17 -6
    -10 -7 6
    -7 17 6
    -7 17 6
    -7 17 6
    17 -10 6
    -17 13 -6
    -17 13 -6
    4 -17 -6
    -17 13 -6
    -4 17 6
    -4 17 6
    -13 -4 6
    17 -13 6
    -17 16 -6
    1 -17 -6
    -17 16 -6
    -17 16 -6
    17 -16 6
    -16 -1 6
    15 -18 -6
    -18 3 -6
    -15 18 6
    -15 18 6
    -3 -15 6
    -15 18 6
    -18 6 -6
    12 -18 -6
    18 -6 6
    -12 18 6
    -12 18 6
    -6 -12 6
    -12 18 6
    9 -18 -6
    -18 9 -6
    -9 18 6
    18 -9 6
    -9 -9 6
    -9 18 6
    -9 18 6
    -18 12 -6
    6 -18 -6
    -18 12 -6
    18 -12 6
    -12 -6 6
    -6 18 6
    -6 18 6
    -6 18 6
    -18 15 -6
    3 -18 -6
    -18 15 -6
    -18 15 -6
    -3 18 6
    18 -15 6
    -15 -3 6
    -3 18 6
    14 -19 -6
    -19 5 -6
    -14 19 6
    -5 -14 6
    -14 19 6
    -14 19 6
    -19 8 -6
    11 -19 -6
    19 -8 6
    -11 19 6
    -8 -11 6
    -11 19 6
    -11 19 6
    8 -19 -6
    -19 11 -6
    -19 11 -6
    19 -11 6
    -11 -8 6
    -8 19 6
    -8 19 6
    -8 19 6
    -19 14 -6
    -19 14 -6
    -19 14 -6
    5 -19 -6
    19 -14 6
    -5 19 6
    -14 -5 6
    -5 19 6
    -20 10 -6
    -10 20 6
    -10 20 6
    -10 20 6
    20 -10 6
    -10 -10 6
    0 1 -7
    -1 0 -7
    -1 3 -7
    -2 -1 -7
    1 -3 7
    -3 2 7
    0 -2 -7
    -2 2 -7
    -2 0 7
    -2 5 -7
    -3 -2 -7
    2 -5 7
    -5 3 7
    2 -5 7
    2 -5 7
    -5 3 7
    -3 1 -7
    2 -3 -7
    -1 -2 7
    -1 -3 -7
    -3 4 -7
    -4 1 7
    -3 7 -7
    7 -4 -7
    -3 7 -7
    -4 -3 -7
    -3 7 -7
    3 -7 7
    3 -7 7
    3 -7 7
    -7 4 7
    -7 4 7
    -7 4 7
    -4 0 -7
    -4 4 7
    -4 4 7
    -4 4 7
    1 -4 -7
    -4 3 -7
    -3 -1 7
    -4 6 -7
    -2 -4 -7
    -4 6 -7
    4 -6 7
    -6 2 7
    4 -6 7
    -6 2 7
    9 -5 -7
    -4 9 -7
    -4 9 -7
    -4 9 -7
    -5 -4 -7
    -9 5 7
    -9 5 7
    4 -9 7
    -9 5 7
    4 -9 7
    4 -9 7
    4 -9 7
    6 -5 -7
    -5 -1 -7
    -1 6 -7
    -1 6 -7
    -6 5 7
    -6 5 7
    1 -6 7
    1 -6 7
    -6 5 7
    1 -6 7
    -5 2 -7
    3 -5 -7
    -3 5 7
    -3 5 7
    -3 5 7
    -2 -3 7
    -5 5 -7
    0 -5 -7
    -5 5 -7
    5 -5 7
    5 -5 7
    0 5 7
    -5 0 7
    -5 8 -7
    -5 8 -7
    -5 8 -7
    -3 -5 -7
    8 -3 -7
    -8 3 7
    -8 3 7
    -8 3 7
    5 -8 7
    5 -8 7
    5 -8 7
    11 -6 -7
    -5 11 -7
    -6 -5 -7
    -5 11 -7
    -11 6 7
    -11 6 7
    5 -11 7
    -11 6 7
    5 -11 7
    5 -11 7
    -6 -2 -7
    -2 8 -7
    8 -6 -7
    -2 8 -7
    -2 8 -7
    2 -8 7
    2 -8 7
    -8 6 7
    -8 6 7
    2 -8 7
    -8 6 7
    2 -8 7
    -6 1 -7
    -1 -5 7
    -5 6 7
    -5 6 7
    2 -6 -7
    -6 4 -7
    -6 4 -7
    -2 6 7
    6 -4 7
    -2 6 7
    6 -4 7
    7 -1 -7
    -6 7 -7
    -1 -6 -7
    -6 7 -7
    -6 7 -7
    6 -7 7
    6 -7 7
    -7 1 7
    -7 1 7
    1 6 7
    6 -7 7
    -6 10 -7
    -6 10 -7
    10 -4 -7
    -4 -6 -7
    6 -10 7
    6 -10 7
    6 -10 7
    -10 4 7
    -10 4 7
    -10 4 7
    -6 13 -7
    -7 -6 -7
    13 -7 -7
    -6 13 -7
    -6 13 -7
    -13 7 7
    6 -13 7
    6 -13 7
    6 -13 7
    -13 7 7
    -13 7 7
    -3 10 -7
    -3 10 -7
    -3 10 -7
    3 -10 7
    3 -10 7
    -10 7 7
    3 -10 7
    -10 7 7
    -10 7 7
    3 -10 7
    0 7 -7
    -7 0 -7
    7 -7 -7
    0 7 -7
    -7 7 7
    -7 7 7
    0 -7 7
    -7 7 7
    0 -7 7
    0 -7 7
    4 -7 -7
    -7 3 -7
    -7 3 -7
    -3 -4 7
    7 -3 7
    -4 7 7
    -4 7 7
    -4 7 7
    1 -7 -7
    -7 6 -7
    -7 6 -7
    7 -6 7
    7 -6 7
    7 -6 7
    -1 7 7
    -6 -1 7
    -1 7 7
    -2 -7 -7
    -7 9 -7
    9 -2 -7
    -7 9 -7
    2 7 7
    7 -9 7
    -9 2 7
    7 -9 7
    -9 2 7
    7 -9 7
    -7 12 -7
    12 -5 -7
    -7 12 -7
    -7 12 -7
    -5 -7 -7
    -12 5 7
    -12 5 7
    7 -12 7
    7 -12 7
    -12 5 7
    -7 15 -7
    -7 15 -7
    -7 15 -7
    -8 -7 -7
    15 -8 -7
    7 -15 7
    -15 8 7
    -15 8 7
    7 -15 7
    -4 12 -7
    -4 12 -7
    -4 12 -7
    -8 -4 -7
    12 -8 -7
    -12 8 7
    4 -12 7
    -12 8 7
    4 -12 7
    -12 8 7
    4 -12 7
    -1 9 -7
    9 -8 -7
    -8 -1 -7
    -1 9 -7
    -1 9 -7
    1 -9 7
    -9 8 7
    1 -9 7
    1 -9 7
    1 -9 7
    -9 8 7
    -9 8 7
    6 -8 -7
    -8 2 -7
    2 6 -7
    -6 8 7
    -6 8 7
    -2 -6 7
    -6 8 7
    -2 -6 7
    -2 -6 7
    3 -8 -7
    -8 5 -7
    -8 5 -7
    8 -5 7
    8 -5 7
    -3 8 7
    -3 8 7
    -5 -3 7
    8 -5 7
    -8 8 -7
    0 -8 -7
    8 0 -7
    -8 8 -7
    -8 0 7
    8 -8 7
    8 -8 7
    -8 0 7
    8 -8 7
    0 8 7
    0 8 7
    -8 11 -7
    11 -3 -7
    -8 11 -7
    -3 -8 -7
    -11 3 7
    8 -11 7
    8 -11 7
    3 8 7
    -11 3 7
    -6 -8 -7
    -8 14 -7
    -8 14 -7
    14 -6 -7
    -8 14 -7
    -14 6 7
    8 -14 7
    -14 6 7
    -8 17 -7
    17 -9 -7
    -8 17 -7
    -9 -8 -7
    -17 9 7
    -17 9 7
    8 -17 7
    -5 14 -7
    -5 14 -7
    -9 -5 -7
    14 -9 -7
    -5 14 -7
    -14 9 7
    -14 9 7
    5 -14 7
    -14 9 7
    5 -14 7
    -2 11 -7
    -2 11 -7
    -9 -2 -7
    11 -9 -7
    -2 11 -7
    2 -11 7
    -11 9 7
    -11 9 7
    2 -11 7
    -11 9 7
    2 -11 7
    2 -11 7
    -9 1 -7
    1 8 -7
    8 -9 -7
    1 8 -7
    -1 -8 7
    -1 -8 7
    -1 -8 7
    -8 9 7
    -8 9 7
    -8 9 7
    9 -1 7
    5 -9 -7
    -9 4 -7
    -9 4 -7
    -9 4 -7
    5 -9 -7
    -5 9 7
    -5 9 7
    -4 -5 7
    -5 9 7
    9 -4 7
    9 -4 7
    -9 7 -7
    -9 7 -7
    2 -9 -7
    -9 7 -7
    9 -7 7
    9 -7 7
    -2 9 7
    -2 9 7
    -7 -2 7
    -9 10 -7
    -1 -9 -7
    10 -1 -7
    -9 10 -7
    1 9 7
    1 9 7
    -10 1 7
    9 -10 7
    -10 1 7
    9 -10 7
    -9 13 -7
    -9 13 -7
    -9 13 -7
    -4 -9 -7
    13 -4 -7
    9 -13 7
    -13 4 7
    9 -13 7
    -13 4 7
    -9 16 -7
    16 -7 -7
    -9 16 -7
    -7 -9 -7
    -9 16 -7
    9 -16 7
    -16 7 7
    -16 7 7
    -9 19 -7
    19 -10 -7
    -10 -9 -7
    -9 19 -7
    -9 19 -7
    -19 10 7
    -10 -6 -7
    -6 16 -7
    -6 16 -7
    -6 16 -7
    16 -10 -7
    -16 10 7
    6 -16 7
    -16 10 7
    6 -16 7
    -16 10 7
    -10 -3 -7
    -3 13 -7
    13 -10 -7
    -3 13 -7
    -3 13 -7
    -13 10 7
    3 -13 7
    -13 10 7
    3 -13 7
    -13 10 7
    3 -13 7
    0 10 -7
    0 10 -7
    -10 0 -7
    10 -10 -7
    -10 10 7
    0 -10 7
    -10 10 7
    -10 10 7
    0 -10 7
    0 -10 7
    0 -10 7
    -10 3 -7
    3 7 -7
    -10 3 -7
    7 -10 -7
    3 7 -7
    10 -3 7
    -7 10 7
    -3 -7 7
    -3 -7 7
    -7 10 7
    10 -3 7
    -3 -7 7
    4 -10 -7
    -10 6 -7
    -10 6 -7
    4 -10 -7
    -4 10 7
    -6 -4 7
    10 -6 7
    -4 10 7
    -4 10 7
    10 -6 7
    9 1 -7
    -10 9 -7
    -10 9 -7
    -10 9 -7
    1 -10 -7
    -1 10 7
    10 -9 7
    -9 -1 7
    -1 10 7
    12 -2 -7
    -10 12 -7
    -10 12 -7
    -2 -10 -7
    -10 12 -7
    10 -12 7
    10 -12 7
    -12 2 7
    2 10 7
    -10 15 -7
    -5 -10 -7
    -10 15 -7
    -10 15 -7
    15 -5 -7
    10 -15 7
    -15 5 7
    -10 18 -7
    18 -8 -7
    -8 -10 -7
    -10 18 -7
    -10 18 -7
    -18 8 7
    10 -18 7
    -7 18 -7
    18 -11 -7
    -11 -7 -7
    -7 18 -7
    -7 18 -7
    7 -18 7
    -18 11 7
    -18 11 7
    -11 -4 -7
    -4 15 -7
    -4 15 -7
    15 -11 -7
    -4 15 -7
    4 -15 7
    -15 11 7
    -15 11 7
    -15 11 7
    -1 12 -7
    -1 12 -7
    -1 12 -7
    -11 -1 -7
    12 -11 -7
    1 -12 7
    1 -12 7
    -12 11 7
    -12 11 7
    -12 11 7
    2 9 -7
    -11 2 -7
    9 -11 -7
    2 9 -7
    -9 11 7
    -2 -9 7
    -2 -9 7
    -2 -9 7
    -9 11 7
    11 -2 7
    -9 11 7
    -11 5 -7
    -11 5 -7
    6 -11 -7
    -11 5 -7
    6 -11 -7
    11 -5 7
    -6 11 7
    11 -5 7
    -6 11 7
    -6 11 7
    -5 -6 7
    3 -11 -7
    -11 8 -7
    8 3 -7
    -11 8 -7
    -11 8 -7
    -3 11 7
    -3 11 7
    11 -8 7
    11 -8 7
    -8 -3 7
    11 0 -7
    0 -11 -7
    -11 11 -7
    -11 11 -7
    -11 11 -7
    -11 0 7
    11 -11 7
    11 -11 7
    0 11 7
    -3 -11 -7
    14 -3 -7
    -11 14 -7
    -11 14 -7
    -11 14 -7
    -14 3 7
    11 -14 7
    -11 17 -7
    -11 17 -7
    -11 17 -7
    17 -6 -7
    -6 -11 -7
    11 -17 7
    -17 6 7
    -12 -5 -7
    17 -12 -7
    -5 17 -7
    -5 17 -7
    -5 17 -7
    -17 12 7
    5 -17 7
    -17 12 7
    -17 12 7
    -2 14 -7
    -12 -2 -7
    -2 14 -7
    -2 14 -7
    14 -12 -7
    2 -14 7
    -14 12 7
    -14 12 7
    -14 12 7
    -12 1 -7
    1 11 -7
    11 -12 -7
    -11 12 7
    -11 12 7
    -11 12 7
    -1 -11 7
    -1 -11 7
    8 -12 -7
    -12 4 -7
    -12 4 -7
    -8 12 7
    -4 -8 7
    -8 12 7
    12 -4 7
    5 -12 -7
    5 -12 -7
    -12 7 -7
    -12 7 -7
    -12 7 -7
    12 -7 7
    12 -7 7
    -5 12 7
    -5 12 7
    -7 -5 7
    -5 12 7
    2 -12 -7
    -12 10 -7
    -12 10 -7
    -12 10 -7
    -10 -2 7
    -2 12 7
    -2 12 7
    12 -10 7
    12 -10 7
    -12 13 -7
    -12 13 -7
    -12 13 -7
    13 -1 -7
    -1 -12 -7
    12 -13 7
    1 12 7
    -13 1 7
    -12 16 -7
    -4 -12 -7
    -12 16 -7
    -12 16 -7
    16 -4 -7
    12 -16 7
    -16 4 7
    -12 19 -7
    -7 -12 -7
    -12 19 -7
    -12 19 -7
    19 -7 -7
    12 -19 7
    -13 -6 -7
    19 -13 -7
    -6 19 -7
    -6 19 -7
    -6 19 -7
    6 -19 7
    -19 13 7
    16 -13 -7
    -3 16 -7
    -3 16 -7
    -3 16 -7
    -13 -3 -7
    3 -16 7
    -16 13 7
    -16 13 7
    -16 13 7
    -13 0 -7
    13 -13 -7
    0 13 -7
    -13 13 7
    -13 13 7
    0 -13 7
    -13 13 7
    -13 3 -7
    10 -13 -7
    13 -3 7
    -3 -10 7
    -10 13 7
    -10 13 7
    -10 13 7
    7 -13 -7
    -13 6 -7
    -13 6 -7
    7 -13 -7
    -13 6 -7
    -7 13 7
    -6 -7 7
    13 -6 7
    -7 13 7
    -7 13 7
    -13 9 -7
    4 -13 -7
    -13 9 -7
    -13 9 -7
    -9 -4 7
    -4 13 7
    13 -9 7
    -4 13 7
    -4 13 7
    1 -13 -7
    -13 12 -7
    -13 12 -7
    -13 12 -7
    -1 13 7
    -12 -1 7
    13 -12 7
    -13 15 -7
    -13 15 -7
    -2 -13 -7
    15 -2 -7
    -13 15 -7
    -15 2 7
    13 -15 7
    18 -5 -7
    -13 18 -7
    -5 -13 -7
    -13 18 -7
    -13 18 -7
    13 -18 7
    -18 5 7
    18 -14 -7
    -4 18 -7
    -4 18 -7
    -14 -4 -7
    4 -18 7
    -18 14 7
    -18 14 7
    15 -14 -7
    -1 15 -7
    -1 15 -7
    -14 -1 -7
    -15 14 7
    1 -15 7
    -15 14 7
    -15 14 7
    12 -14 -7
    -14 2 -7
    -12 14 7
    -12 14 7
    -12 14 7
    -2 -12 7
    9 -14 -7
    -14 5 -7
    14 -5 7
    -9 14 7
    -5 -9 7
    -9 14 7
    -9 14 7
    -14 8 -7
    6 -14 -7
    -14 8 -7
    -14 8 -7
    6 -14 -7
    -6 14 7
    -6 14 7
    -6 14 7
    14 -8 7
    -8 -6 7
    3 -14 -7
    -14 11 -7
    -14 11 -7
    -14 11 -7
    -3 14 7
    -3 14 7
    14 -11 7
    -11 -3 7
    -3 14 7
    -14 14 -7
    -14 14 -7
    -14 14 -7
    0 -14 -7
    14 -14 7
    -14 0 7
    -14 17 -7
    -14 17 -7
    -14 17 -7
    -3 -14 -7
    -17 3 7
    14 -17 7
    -15 -2 -7
    17 -15 -7
    -2 17 -7
    -2 17 -7
    -17 15 7
    -17 15 7
    -17 15 7
    2 -17 7
    14 -15 -7
    -15 1 -7
    -14 15 7
    -14 15 7
    -1 -14 7
    -14 15 7
    -15 4 -7
    11 -15 -7
    -4 -11 7
    -11 15 7
    -11 15 7
    15 -4 7
    -11 15 7
    8 -15 -7
    -15 7 -7
    8 -15 -7
    -15 7 -7
    -7 -8 7
    -8 15 7
    -8 15 7
    -8 15 7
    15 -7 7
    -15 10 -7
    -15 10 -7
    -15 10 -7
    5 -15 -7
    -10 -5 7
    15 -10 7
    -5 15 7
    -5 15 7
    -5 15 7
    -15 13 -7
    2 -15 -7
    -15 13 -7
    -15 13 -7
    15 -13 7
    -2 15 7
    -13 -2 7
    -15 16 -7
    -1 -15 -7
    -15 16 -7
    -15 16 -7
    15 -16 7
    -16 1 7
    -16 0 -7
    16 -16 -7
    0 16 -7
    0 -16 7
    -16 16 7
    -16 16 7
    -16 16 7
    13 -16 -7
    -16 3 -7
    -13 16 7
    -13 16 7
    -13 16 7
    -3 -13 7
    -16 6 -7
    10 -16 -7
    16 -6 7
    -10 16 7
    -10 16 7
    -6 -10 7
    -10 16 7
    -16 9 -7
    -16 9 -7
    7 -16 -7
    -7 16 7
    16 -9 7
    -7 16 7
    -7 16 7
    -9 -7 7
    -16 12 -7
    -16 12 -7
    4 -16 -7
    -16 12 -7
    16 -12 7
    -12 -4 7
    -4 16 7
    -4 16 7
    -4 16 7
    1 -16 -7
    -16 15 -7
    -16 15 -7
    -16 15 -7
    16 -15 7
    -15 -1 7
    -2 -16 -7
    -16 18 -7
    -16 18 -7
    -16 18 -7
    16 -18 7
    -18 2 7
    15 -17 -7
    -17 2 -7
    -15 17 7
    -2 -15 7
    -15 17 7
    -15 17 7
    -17 5 -7
    12 -17 -7
    17 -5 7
    -12 17 7
    -12 17 7
    -12 17 7
    -5 -12 7
    9 -17 -7
    9 -17 -7
    -17 8 -7
    -9 17 7
    -8 -9 7
    17 -8 7
    -9 17 7
    -9 17 7
    -17 11 -7
    -17 11 -7
    6 -17 -7
    -11 -6 7
    17 -11 7
    -6 17 7
    -6 17 7
    -6 17 7
    3 -17 -7
    -17 14 -7
    -17 14 -7
    -17 14 -7
    -3 17 7
    -14 -3 7
    -3 17 7
    17 -14 7
    0 -17 -7
    -17 17 -7
    -17 17 -7
    -17 17 -7
    -17 0 7
    17 -17 7
    14 -18 -7
    -18 4 -7
    -4 -14 7
    -14 18 7
    -14 18 7
    -14 18 7
    11 -18 -7
    -18 7 -7
    -11 18 7
    18 -7 7
    -7 -11 7
    -11 18 7
    -11 18 7
    8 -18 -7
    -18 10 -7
    -18 10 -7
    -8 18 7
    -10 -8 7
    -8 18 7
    18 -10 7
    -8 18 7
    -18 13 -7
    -18 13 -7
    -18 13 -7
    5 -18 -7
    18 -13 7
    -13 -5 7
    -5 18 7
    -5 18 7
    -18 16 -7
    -18 16 -7
    -18 16 -7
    2 -18 -7
    -2 18 7
    18 -16 7
    -16 -2 7
    13 -19 -7
    -19 6 -7
    -13 19 7
    -13 19 7
    -13 19 7
    -6 -13 7
    -19 9 -7
    -9 -10 7
    -10 19 7
    -10 19 7
    -10 19 7
    19 -9 7
    -19 12 -7
    7 -19 -7
    -19 12 -7
    -12 -7 7
    -7 19 7
    -7 19 7
    -7 19 7
    19 -12 7
    1 0 -8
    0 -1 -8
    -1 1 -8
    0 2 -8
    -2 0 -8
    0 -2 8
    -1 -2 -8
    -2 3 -8
    -3 1 8
    -3 -1 -8
    -1 4 -8
    -4 3 8
    -4 3 8
    1 -3 -8
    -3 2 -8
    -2 -1 8
    -3 5 -8
    -2 -3 -8
    -5 2 8
    3 -5 8
    3 -5 8
    -5 2 8
    -2 6 -8
    -2 6 -8
    -4 -2 -8
    -6 4 8
    -6 4 8
    2 -6 8
    2 -6 8
    -6 4 8
    2 -6 8
    -4 1 -8
    3 -4 -8
    -3 4 8
    -1 -3 8
    -3 4 8
    0 -4 -8
    -4 4 -8
    4 -4 8
    -4 0 8
    4 -4 8
    7 -3 -8
    -4 7 -8
    -4 7 -8
    -3 -4 -8
    -4 7 -8
    -7 3 8
    4 -7 8
    4 -7 8
    4 -7 8
    -7 3 8
    4 -7 8
    -3 8 -8
    -5 -3 -8
    8 -5 -8
    -3 8 -8
    -3 8 -8
    3 -8 8
    -8 5 8
    3 -8 8
    3 -8 8
    -8 5 8
    3 -8 8
    -8 5 8
    -5 0 -8
    0 -5 8
    0 -5 8
    -5 5 8
    -5 5 8
    0 -5 8
    -5 3 -8
    -5 3 -8
    2 -5 -8
    -2 5 8
    -2 5 8
    5 -3 8
    -3 -2 8
    -5 6 -8
    -1 -5 -8
    -5 6 -8
    -5 6 -8
    5 -6 8
    5 -6 8
    -6 1 8
    1 5 8
    5 -6 8
    -6 1 8
    -5 9 -8
    -5 9 -8
    9 -4 -8
    -4 -5 -8
    -5 9 -8
    -9 4 8
    5 -9 8
    5 -9 8
    5 -9 8
    -9 4 8
    -9 4 8
    5 -9 8
    -4 10 -8
    -4 10 -8
    -6 -4 -8
    -4 10 -8
    10 -6 -8
    -10 6 8
    4 -10 8
    -10 6 8
    4 -10 8
    -10 6 8
    4 -10 8
    4 -10 8
    -1 7 -8
    -6 -1 -8
    -1 7 -8
    -1 7 -8
    7 -6 -8
    -7 6 8
    1 -7 8
    -7 6 8
    1 -7 8
    1 -7 8
    4 -6 -8
    -6 2 -8
    -4 6 8
    -4 6 8
    -2 -4 8
    -4 6 8
    -6 5 -8
    1 -6 -8
    -6 5 -8
    -1 6 8
    -1 6 8
    6 -5 8
    6 -5 8
    6 -5 8
    8 -2 -8
    -6 8 -8
    -6 8 -8
    -2 -6 -8
    -6 8 -8
    -8 2 8
    -8 2 8
    6 -8 8
    2 6 8
    6 -8 8
    -8 2 8
    -6 11 -8
    11 -5 -8
    -6 11 -8
    -5 -6 -8
    -11 5 8
    6 -11 8
    -11 5 8
    6 -11 8
    -11 5 8
    6 -11 8
    -7 -5 -8
    -5 12 -8
    -5 12 -8
    -5 12 -8
    12 -7 -8
    -12 7 8
    5 -12 8
    5 -12 8
    -12 7 8
    5 -12 8
    5 -12 8
    -12 7 8
    -2 9 -8
    -7 -2 -8
    -2 9 -8
    -2 9 -8
    -9 7 8
    2 -9 8
    2 -9 8
    2 -9 8
    -9 7 8
    2 -9 8
    -9 7 8
    -7 1 -8
    6 -7 -8
    -1 -6 8
    -1 -6 8
    -6 7 8
    -6 7 8
    -6 7 8
    -1 -6 8
    3 -7 -8
    -7 4 -8
    -7 4 -8
    7 -4 8
    -4 -3 8
    7 -4 8
    -3 7 8
    7 -4 8
    -3 7 8
    -7 7 -8
    -7 7 -8
    7 0 -8
    0 -7 -8
    -7 7 -8
    7 -7 8
    -7 0 8
    0 7 8
    7 -7 8
    -7 0 8
    0 7 8
    -7 10 -8
    -3 -7 -8
    -7 10 -8
    10 -3 -8
    7 -10 8
    3 7 8
    7 -10 8
    -10 3 8
    7 -10 8
    -10 3 8
    -10 3 8
    13 -6 -8
    -6 -7 -8
    -7 13 -8
    -7 13 -8
    -13 6 8
    -13 6 8
    7 -13 8
    7 -13 8
    -13 6 8
    -6 14 -8
    -8 -6 -8
    -6 14 -8
    14 -8 -8
    -6 14 -8
    -14 8 8
    6 -14 8
    6 -14 8
    6 -14 8
    -14 8 8
    -14 8 8
    -3 11 -8
    -3 11 -8
    -3 11 -8
    -8 -3 -8
    -11 8 8
    -11 8 8
    3 -11 8
    -11 8 8
    3 -11 8
    3 -11 8
    3 -11 8
    -8 0 -8
    8 -8 -8
    0 8 -8
    0 8 -8
    0 -8 8
    -8 8 8
    -8 8 8
    0 -8 8
    -8 8 8
    0 -8 8
    5 -8 -8
    -8 3 -8
    5 -8 -8
    -8 3 -8
    -8 3 -8
    8 -3 8
    -3 -5 8
    -5 8 8
    8 -3 8
    -5 8 8
    -3 -5 8
    -5 8 8
    -3 -5 8
    8 -3 8
    2 -8 -8
    -8 6 -8
    -8 6 -8
    8 -6 8
    -2 8 8
    -6 -2 8
    8 -6 8
    -2 8 8
    8 -6 8
    -8 9 -8
    -1 -8 -8
    -8 9 -8
    9 -1 -8
    -9 1 8
    8 -9 8
    1 8 8
    8 -9 8
    -9 1 8
    8 -9 8
    1 8 8
    12 -4 -8
    -8 12 -8
    -8 12 -8
    -8 12 -8
    -4 -8 -8
    -12 4 8
    8 -12 8
    -12 4 8
    8 -12 8
    -8 15 -8
    -7 -8 -8
    -8 15 -8
    15 -7 -8
    -8 15 -8
    -15 7 8
    -15 7 8
    8 -15 8
    -7 16 -8
    -7 16 -8
    -9 -7 -8
    -7 16 -8
    16 -9 -8
    7 -16 8
    -16 9 8
    -16 9 8
    7 -16 8
    13 -9 -8
    -4 13 -8
    -9 -4 -8
    -4 13 -8
    -4 13 -8
    -13 9 8
    -13 9 8
    4 -13 8
    -13 9 8
    4 -13 8
    4 -13 8
    -1 10 -8
    -1 10 -8
    -1 10 -8
    10 -9 -8
    -10 9 8
    1 -10 8
    1 -10 8
    1 -10 8
    -10 9 8
    1 -10 8
    -10 9 8
    2 7 -8
    2 7 -8
    7 -9 -8
    -9 2 -8
    -7 9 8
    9 -2 8
    -2 -7 8
    -2 -7 8
    -7 9 8
    -7 9 8
    -2 -7 8
    -9 5 -8
    4 -9 -8
    -9 5 -8
    4 -9 -8
    9 -5 8
    -5 -4 8
    9 -5 8
    -4 9 8
    -4 9 8
    -4 9 8
    9 -5 8
    1 -9 -8
    -9 8 -8
    8 1 -8
    -9 8 -8
    -1 9 8
    -8 -1 8
    9 -8 8
    -8 -1 8
    9 -8 8
    -1 9 8
    -9 11 -8
    -9 11 -8
    -9 11 -8
    11 -2 -8
    -2 -9 -8
    9 -11 8
    9 -11 8
    -11 2 8
    2 9 8
    -11 2 8
    14 -5 -8
    -9 14 -8
    -9 14 -8
    -9 14 -8
    -5 -9 -8
    9 -14 8
    -14 5 8
    9 -14 8
    -14 5 8
    -8 -9 -8
    -9 17 -8
    -9 17 -8
    17 -8 -8
    -9 17 -8
    9 -17 8
    -17 8 8
    -17 8 8
    -8 18 -8
    -10 -8 -8
    -8 18 -8
    18 -10 -8
    -18 10 8
    8 -18 8
    -10 -5 -8
    -5 15 -8
    -5 15 -8
    -5 15 -8
    15 -10 -8
    -15 10 8
    5 -15 8
    5 -15 8
    -15 10 8
    -15 10 8
    -10 -2 -8
    12 -10 -8
    -2 12 -8
    -2 12 -8
    -2 12 -8
    2 -12 8
    -12 10 8
    2 -12 8
    2 -12 8
    -12 10 8
    -12 10 8
    2 -12 8
    1 9 -8
    1 9 -8
    9 -10 -8
    -9 10 8
    -1 -9 8
    -9 10 8
    -1 -9 8
    -9 10 8
    10 -1 8
    -1 -9 8
    -1 -9 8
    6 -10 -8
    -10 4 -8
    4 6 -8
    -10 4 -8
    6 -10 -8
    10 -4 8
    -6 10 8
    -4 -6 8
    -6 10 8
    -4 -6 8
    -4 -6 8
    10 -4 8
    -6 10 8
    7 3 -8
    -10 7 -8
    -10 7 -8
    3 -10 -8
    10 -7 8
    -7 -3 8
    -3 10 8
    10 -7 8
    -3 10 8
    -10 10 -8
    10 0 -8
    -10 10 -8
    -10 10 -8
    0 -10 -8
    0 10 8
    -10 0 8
    10 -10 8
    0 10 8
    10 -10 8
    -10 13 -8
    -10 13 -8
    -3 -10 -8
    -10 13 -8
    13 -3 -8
    10 -13 8
    10 -13 8
    -13 3 8
    -6 -10 -8
    16 -6 -8
    -10 16 -8
    -10 16 -8
    -10 16 -8
    -16 6 8
    10 -16 8
    -9 -10 -8
    -10 19 -8
    -10 19 -8
    -10 19 -8
    19 -9 -8
    10 -19 8
    -6 17 -8
    -6 17 -8
    -11 -6 -8
    17 -11 -8
    -6 17 -8
    -17 11 8
    -17 11 8
    6 -17 8
    -17 11 8
    -3 14 -8
    14 -11 -8
    -3 14 -8
    -3 14 -8
    -11 -3 -8
    -14 11 8
    -14 11 8
    -14 11 8
    3 -14 8
    0 11 -8
    0 11 -8
    11 -11 -8
    -11 0 -8
    0 -11 8
    0 -11 8
    -11 11 8
    0 -11 8
    -11 11 8
    -11 11 8
    8 -11 -8
    3 8 -8
    -11 3 -8
    3 8 -8
    -3 -8 8
    -8 11 8
    11 -3 8
    -8 11 8
    -3 -8 8
    -8 11 8
    -3 -8 8
    5 -11 -8
    5 -11 -8
    -11 6 -8
    -11 6 -8
    -5 11 8
    11 -6 8
    -5 11 8
    -6 -5 8
    11 -6 8
    -5 11 8
    -11 9 -8
    -11 9 -8
    9 2 -8
    2 -11 -8
    -11 9 -8
    -9 -2 8
    -2 11 8
    -2 11 8
    11 -9 8
    11 -9 8
    -11 12 -8
    -11 12 -8
    12 -1 -8
    -1 -11 -8
    -11 12 -8
    -12 1 8
    11 -12 8
    1 11 8
    11 -12 8
    -11 15 -8
    15 -4 -8
    -4 -11 -8
    -11 15 -8
    -11 15 -8
    11 -15 8
    -15 4 8
    -11 18 -8
    -11 18 -8
    18 -7 -8
    -7 -11 -8
    -11 18 -8
    11 -18 8
    -7 19 -8
    19 -12 -8
    -12 -7 -8
    -7 19 -8
    -7 19 -8
    -19 12 8
    7 -19 8
    -4 16 -8
    -4 16 -8
    -4 16 -8
    16 -12 -8
    -12 -4 -8
    -16 12 8
    4 -16 8
    -16 12 8
    -16 12 8
    -1 13 -8
    -12 -1 -8
    13 -12 -8
    -1 13 -8
    -1 13 -8
    -13 12 8
    1 -13 8
    -13 12 8
    -13 12 8
    10 -12 -8
    2 10 -8
    -12 2 -8
    -2 -10 8
    -10 12 8
    -10 12 8
    -10 12 8
    -2 -10 8
    12 -2 8
    -12 5 -8
    7 -12 -8
    -12 5 -8
    -12 5 -8
    7 -12 -8
    -7 12 8
    -7 12 8
    -7 12 8
    -5 -7 8
    12 -5 8
    12 -5 8
    -12 8 -8
    4 -12 -8
    4 -12 -8
    -12 8 -8
    -12 8 -8
    -4 12 8
    12 -8 8
    -4 12 8
    12 -8 8
    -4 12 8
    -8 -4 8
    1 -12 -8
    11 1 -8
    -12 11 -8
    -12 11 -8
    -12 11 -8
    -1 12 8
    12 -11 8
    -1 12 8
    12 -11 8
    -11 -1 8
    14 -2 -8
    -2 -12 -8
    -12 14 -8
    -12 14 -8
    -12 14 -8
    12 -14 8
    -14 2 8
    -12 17 -8
    -12 17 -8
    -5 -12 -8
    -12 17 -8
    17 -5 -8
    12 -17 8
    -17 5 8
    -13 -5 -8
    -5 18 -8
    -5 18 -8
    18 -13 -8
    -5 18 -8
    -18 13 8
    5 -18 8
    -18 13 8
    -2 15 -8
    -2 15 -8
    15 -13 -8
    -2 15 -8
    -13 -2 -8
    -15 13 8
    -15 13 8
    -15 13 8
    2 -15 8
    -13 1 -8
    12 -13 -8
    1 12 -8
    -12 13 8
    -1 -12 8
    -12 13 8
    -12 13 8
    -13 4 -8
    9 -13 -8
    -9 13 8
    -4 -9 8
    -9 13 8
    -9 13 8
    13 -4 8
    -13 7 -8
    -13 7 -8
    6 -13 -8
    -13 7 -8
    6 -13 -8
    -6 13 8
    -7 -6 8
    -6 13 8
    -6 13 8
    13 -7 8
    13 -7 8
    -13 10 -8
    3 -13 -8
    -13 10 -8
    -13 10 -8
    -3 13 8
    -10 -3 8
    13 -10 8
    -3 13 8
    13 -10 8
    -13 13 -8
    -13 13 -8
    0 -13 -8
    -13 13 -8
    0 13 8
    13 -13 8
    -13 0 8
    -3 -13 -8
    -13 16 -8
    16 -3 -8
    -13 16 -8
    -13 16 -8
    13 -16 8
    -16 3 8
    -13 19 -8
    -6 -13 -8
    -13 19 -8
    -13 19 -8
    19 -6 -8
    13 -19 8
    -3 17 -8
    17 -14 -8
    -3 17 -8
    -14 -3 -8
    3 -17 8
    -17 14 8
    -17 14 8
    0 14 -8
    14 -14 -8
    0 14 -8
    -14 0 -8
    0 -14 8
    -14 14 8
    -14 14 8
    -14 14 8
    -14 3 -8
    11 -14 -8
    -11 14 8
    14 -3 8
    -11 14 8
    -3 -11 8
    -11 14 8
    -14 6 -8
    8 -14 -8
    8 -14 -8
    -14 6 -8
    14 -6 8
    -8 14 8
    -8 14 8
    -6 -8 8
    -8 14 8
    -14 9 -8
    5 -14 -8
    -14 9 -8
    -14 9 -8
    -5 14 8
    -5 14 8
    -9 -5 8
    -5 14 8
    14 -9 8
    -14 12 -8
    -14 12 -8
    -14 12 -8
    2 -14 -8
    14 -12 8
    -12 -2 8
    -2 14 8
    -14 15 -8
    -1 -14 -8
    -14 15 -8
    -14 15 -8
    14 -15 8
    -15 1 8
    -14 18 -8
    -14 18 -8
    -4 -14 -8
    -14 18 -8
    18 -4 -8
    14 -18 8
    -18 4 8
    -1 16 -8
    16 -15 -8
    -15 -1 -8
    -16 15 8
    1 -16 8
    -16 15 8
    -16 15 8
    -15 2 -8
    13 -15 -8
    -13 15 8
    -13 15 8
    -2 -13 8
    -13 15 8
    -15 5 -8
    10 -15 -8
    15 -5 8
    -10 15 8
    -10 15 8
    -10 15 8
    -5 -10 8
    -15 8 -8
    -15 8 -8
    7 -15 -8
    7 -15 -8
    -7 15 8
    -7 15 8
    -7 15 8
    -8 -7 8
    15 -8 8
    4 -15 -8
    -15 11 -8
    -15 11 -8
    -15 11 -8
    -4 15 8
    -4 15 8
    -4 15 8
    -11 -4 8
    15 -11 8
    -15 14 -8
    -15 14 -8
    -15 14 -8
    1 -15 -8
    -14 -1 8
    15 -14 8
    -1 15 8
    -2 -15 -8
    -15 17 -8
    -15 17 -8
    -15 17 -8
    15 -17 8
    -17 2 8
    18 -16 -8
    -2 18 -8
    -16 -2 -8
    -18 16 8
    2 -18 8
    -18 16 8
    -16 1 -8
    1 15 -8
    15 -16 -8
    -1 -15 8
    -15 16 8
    -15 16 8
    -15 16 8
    -16 4 -8
    12 -16 -8
    -12 16 8
    -4 -12 8
    -12 16 8
    -12 16 8
    -16 7 -8
    9 -16 -8
    -9 16 8
    16 -7 8
    -7 -9 8
    -9 16 8
    -16 10 -8
    6 -16 -8
    -16 10 -8
    -16 10 -8
    -6 16 8
    16 -10 8
    -10 -6 8
    -6 16 8
    -6 16 8
    -16 13 -8
    3 -16 -8
    -16 13 -8
    -16 13 -8
    -3 16 8
    -13 -3 8
    16 -13 8
    -3 16 8
    -16 16 -8
    0 -16 -8
    -16 16 -8
    -16 16 -8
    -16 0 8
    16 -16 8
    0 17 -8
    17 -17 -8
    -17 0 -8
    -17 17 8
    0 -17 8
    -17 17 8
    -17 3 -8
    14 -17 -8
    -14 17 8
    -14 17 8
    -3 -14 8
    -14 17 8
    -17 6 -8
    11 -17 -8
    -11 17 8
    -6 -11 8
    -11 17 8
    -11 17 8
    17 -6 8
    -17 9 -8
    -17 9 -8
    8 -17 -8
    17 -9 8
    -9 -8 8
    -8 17 8
    -8 17 8
    -8 17 8
    -17 12 -8
    -17 12 -8
    5 -17 -8
    -17 12 -8
    -5 17 8
    -5 17 8
    17 -12 8
    -5 17 8
    -12 -5 8
    -17 15 -8
    -17 15 -8
    -17 15 -8
    2 -17 -8
    -15 -2 8
    17 -15 8
    -2 17 8
    -2 17 8
    -18 2 -8
    2 16 -8
    16 -18 -8
    -16 18 8
    -16 18 8
    -2 -16 8
    13 -18 -8
    -18 5 -8
    -13 18 8
    -13 18 8
    -13 18 8
    -5 -13 8
    -18 8 -8
    -10 18 8
    -8 -10 8
    -10 18 8
    -10 18 8
    18 -8 8
    -18 11 -8
    -18 11 -8
    7 -18 -8
    18 -11 8
    -7 18 8
    -11 -7 8
    -7 18 8
    -7 18 8
    -18 14 -8
    4 -18 -8
    -18 14 -8
    -18 14 -8
    18 -14 8
    -4 18 8
    -14 -4 8
    -4 18 8
    -19 7 -8
    12 -19 -8
    -12 19 8
    -12 19 8
    19 -7 8
    -12 19 8
    -7 -12 8
    9 -19 -8
    -19 10 -8
    -9 19 8
    -9 19 8
    -10 -9 8
    19 -10 8
    -9 19 8
    -19 13 -8
    -19 13 -8
    6 -19 -8
    -13 -6 8
    19 -13 8
    -6 19 8
    -6 19 8
    0 0 -9
    -1 -1 -9
    -1 2 -9
    1 -2 -9
    -2 1 -9
    1 1 -9
    -1 -1 9
    -2 4 -9
    -2 -2 -9
    2 -4 9
    -4 2 9
    2 -4 9
    -4 2 9
    0 3 -9
    -3 0 -9
    -3 3 9
    -3 3 9
    0 -3 9
    -3 3 9
    -3 3 -9
    0 -3 -9
    -3 0 9
    6 -3 -9
    -3 6 -9
    -3 -3 -9
    -3 6 -9
    -6 3 9
    3 -6 9
    3 -6 9
    3 -6 9
    3 -6 9
    -6 3 9
    -6 3 9
    -4 -1 -9
    -1 5 -9
    1 -5 9
    -5 4 9
    1 -5 9
    -5 4 9
    1 -5 9
    -5 4 9
    -4 2 -9
    2 -4 -9
    -2 -2 9
    -2 4 9
    -2 4 9
    -1 -4 -9
    -4 5 -9
    -4 5 -9
    4 -5 9
    -5 1 9
    4 -5 9
    -5 1 9
    -4 -4 -9
    8 -4 -9
    -4 8 -9
    -4 8 -9
    -4 8 -9
    4 -8 9
    -8 4 9
    -8 4 9
    4 -8 9
    4 -8 9
    4 -8 9
    -8 4 9
    -2 7 -9
    -2 7 -9
    -5 -2 -9
    -7 5 9
    2 -7 9
    -7 5 9
    2 -7 9
    2 -7 9
    2 -7 9
    -7 5 9
    -5 1 -9
    4 -5 -9
    -1 -4 9
    -4 5 9
    -1 -4 9
    -1 -4 9
    -4 5 9
    -4 5 9
    -5 4 -9
    1 -5 -9
    -5 4 -9
    5 -4 9
    5 -4 9
    -1 5 9
    -4 -1 9
    -1 5 9
    -5 7 -9
    -2 -5 -9
    7 -2 -9
    -5 7 -9
    -5 7 -9
    2 5 9
    -7 2 9
    5 -7 9
    5 -7 9
    5 -7 9
    -7 2 9
    -5 10 -9
    -5 10 -9
    -5 -5 -9
    10 -5 -9
    -5 10 -9
    5 -10 9
    -10 5 9
    5 -10 9
    -10 5 9
    5 -10 9
    -10 5 9
    5 -10 9
    -3 9 -9
    -3 9 -9
    9 -6 -9
    -3 9 -9
    -6 -3 -9
    -9 6 9
    3 -9 9
    3 -9 9
    -9 6 9
    -9 6 9
    3 -9 9
    3 -9 9
    6 -6 -9
    -6 0 -9
    0 -6 9
    -6 6 9
    0 -6 9
    0 -6 9
    -6 6 9
    -6 6 9
    -6 3 -9
    3 -6 -9
    -6 3 -9
    -3 -3 9
    -3 6 9
    6 -3 9
    -3 6 9
    6 -3 9
    -6 6 -9
    6 0 -9
    -6 6 -9
    0 -6 -9
    6 -6 9
    -6 0 9
    0 6 9
    0 6 9
    6 -6 9
    -6 0 9
    6 -6 9
    -6 9 -9
    -3 -6 -9
    -6 9 -9
    9 -3 -9
    -6 9 -9
    6 -9 9
    -9 3 9
    6 -9 9
    -9 3 9
    3 6 9
    6 -9 9
    -9 3 9
    -6 12 -9
    -6 12 -9
    12 -6 -9
    -6 12 -9
    -6 -6 -9
    6 -12 9
    -12 6 9
    6 -12 9
    -12 6 9
    6 -12 9
    6 -12 9
    -12 6 9
    -4 11 -9
    -7 -4 -9
    -4 11 -9
    -4 11 -9
    11 -7 -9
    4 -11 9
    -11 7 9
    4 -11 9
    -11 7 9
    4 -11 9
    4 -11 9
    -11 7 9
    8 -7 -9
    -7 -1 -9
    -1 8 -9
    -1 8 -9
    -1 8 -9
    -8 7 9
    1 -8 9
    1 -8 9
    -8 7 9
    -8 7 9
    1 -8 9
    1 -8 9
    5 -7 -9
    -7 2 -9
    -7 2 -9
    5 -7 -9
    7 -2 9
    -2 -5 9
    -5 7 9
    -5 7 9
    -2 -5 9
    -5 7 9
    -2 -5 9
    -7 5 -9
    2 -7 -9
    -7 5 -9
    -2 7 9
    7 -5 9
    7 -5 9
    -5 -2 9
    7 -5 9
    -5 -2 9
    -2 7 9
    -7 8 -9
    8 -1 -9
    -7 8 -9
    -1 -7 -9
    -7 8 -9
    1 7 9
    1 7 9
    7 -8 9
    7 -8 9
    -8 1 9
    7 -8 9
    -8 1 9
    -8 1 9
    -7 11 -9
    -7 11 -9
    -4 -7 -9
    -7 11 -9
    11 -4 -9
    -11 4 9
    7 -11 9
    -11 4 9
    -11 4 9
    7 -11 9
    7 -11 9
    -7 -7 -9
    -7 14 -9
    14 -7 -9
    -7 14 -9
    -7 14 -9
    7 -14 9
    -14 7 9
    7 -14 9
    -14 7 9
    -14 7 9
    -5 13 -9
    -5 13 -9
    13 -8 -9
    -5 13 -9
    -8 -5 -9
    5 -13 9
    -13 8 9
    -13 8 9
    5 -13 9
    5 -13 9
    5 -13 9
    -13 8 9
    -2 10 -9
    -2 10 -9
    -8 -2 -9
    10 -8 -9
    -2 10 -9
    -10 8 9
    -10 8 9
    -10 8 9
    2 -10 9
    2 -10 9
    2 -10 9
    2 -10 9
    -8 1 -9
    7 -8 -9
    -7 8 9
    -1 -7 9
    -7 8 9
    -1 -7 9
    -7 8 9
    -1 -7 9
    -8 4 -9
    -8 4 -9
    4 -8 -9
    4 -8 -9
    -4 8 9
    -4 8 9
    8 -4 9
    -4 -4 9
    -4 8 9
    8 -4 9
    -4 -4 9
    8 -4 9
    -8 7 -9
    -8 7 -9
    -8 7 -9
    7 1 -9
    1 -8 -9
    8 -7 9
    8 -7 9
    8 -7 9
    -1 8 9
    -7 -1 9
    -1 8 9
    -7 -1 9
    -8 10 -9
    -8 10 -9
    10 -2 -9
    -2 -8 -9
    2 8 9
    8 -10 9
    -10 2 9
    -10 2 9
    8 -10 9
    8 -10 9
    -10 2 9
    -8 13 -9
    -8 13 -9
    -8 13 -9
    13 -5 -9
    -5 -8 -9
    -13 5 9
    8 -13 9
    -13 5 9
    8 -13 9
    16 -8 -9
    -8 16 -9
    -8 16 -9
    -8 -8 -9
    -8 16 -9
    8 -16 9
    -16 8 9
    -16 8 9
    -6 15 -9
    -6 15 -9
    -6 15 -9
    -9 -6 -9
    15 -9 -9
    6 -15 9
    -15 9 9
    -15 9 9
    6 -15 9
    -15 9 9
    6 -15 9
    12 -9 -9
    -3 12 -9
    -9 -3 -9
    -3 12 -9
    -3 12 -9
    3 -12 9
    -12 9 9
    3 -12 9
    -12 9 9
    3 -12 9
    3 -12 9
    -12 9 9
    0 9 -9
    9 -9 -9
    -9 3 -9
    6 -9 -9
    6 -9 -9
    -9 3 -9
    -3 -6 9
    -6 9 9
    9 -3 9
    -3 -6 9
    9 -3 9
    -6 9 9
    9 -3 9
    -3 -6 9
    -6 9 9
    6 3 -9
    -9 6 -9
    -9 6 -9
    -9 6 -9
    3 -9 -9
    9 -6 9
    -3 9 9
    -6 -3 9
    -3 9 9
    -6 -3 9
    9 -6 9
    9 -6 9
    -9 9 -9
    9 0 -9
    -9 9 -9
    0 9 9
    -3 -9 -9
    -9 12 -9
    -9 12 -9
    12 -3 -9
    -9 12 -9
    9 -12 9
    -12 3 9
    9 -12 9
    -12 3 9
    -9 15 -9
    -9 15 -9
    -6 -9 -9
    -9 15 -9
    15 -6 -9
    9 -15 9
    -15 6 9
    9 -15 9
    -15 6 9
    -9 -9 -9
    -9 18 -9
    18 -9 -9
    -9 18 -9
    -9 18 -9
    9 -18 9
    -18 9 9
    -10 -7 -9
    -7 17 -9
    -7 17 -9
    -7 17 -9
    17 -10 -9
    -17 10 9
    7 -17 9
    7 -17 9
    -4 14 -9
    -10 -4 -9
    -4 14 -9
    14 -10 -9
    -4 14 -9
    -14 10 9
    4 -14 9
    -14 10 9
    4 -14 9
    -14 10 9
    4 -14 9
    -10 -1 -9
    -1 11 -9
    -1 11 -9
    11 -10 -9
    -1 11 -9
    1 -11 9
    1 -11 9
    -11 10 9
    -11 10 9
    1 -11 9
    -11 10 9
    1 -11 9
    2 8 -9
    2 8 -9
    -10 2 -9
    8 -10 -9
    -2 -8 9
    -8 10 9
    -2 -8 9
    -8 10 9
    10 -2 9
    -8 10 9
    -2 -8 9
    -10 5 -9
    -10 5 -9
    5 -10 -9
    5 -10 -9
    -5 10 9
    10 -5 9
    10 -5 9
    -5 -5 9
    -5 10 9
    -5 -5 9
    -5 -5 9
    10 -5 9
    -5 10 9
    2 -10 -9
    8 2 -9
    -10 8 -9
    -10 8 -9
    10 -8 9
    -8 -2 9
    10 -8 9
    -2 10 9
    10 -8 9
    -2 10 9
    -8 -2 9
    -10 11 -9
    -10 11 -9
    -1 -10 -9
    11 -1 -9
    -10 11 -9
    10 -11 9
    -11 1 9
    1 10 9
    10 -11 9
    -11 1 9
    -4 -10 -9
    -10 14 -9
    -10 14 -9
    -10 14 -9
    14 -4 -9
    -14 4 9
    10 -14 9
    -14 4 9
    10 -14 9
    -10 17 -9
    -10 17 -9
    -10 17 -9
    17 -7 -9
    -7 -10 -9
    -17 7 9
    10 -17 9
    -8 19 -9
    -8 19 -9
    -8 19 -9
    -11 -8 -9
    19 -11 -9
    -19 11 9
    -5 16 -9
    -5 16 -9
    -5 16 -9
    16 -11 -9
    -11 -5 -9
    -16 11 9
    5 -16 9
    -16 11 9
    -16 11 9
    -2 13 -9
    -2 13 -9
    -11 -2 -9
    -2 13 -9
    13 -11 -9
    -13 11 9
    -13 11 9
    2 -13 9
    2 -13 9
    -13 11 9
    2 -13 9
    -11 1 -9
    10 -11 -9
    1 10 -9
    1 10 -9
    -10 11 9
    -10 11 9
    -10 11 9
    -1 -10 9
    -1 -10 9
    11 -1 9
    -1 -10 9
    7 -11 -9
    -11 4 -9
    4 7 -9
    7 -11 -9
    -11 4 -9
    11 -4 9
    -4 -7 9
    11 -4 9
    -7 11 9
    -4 -7 9
    -7 11 9
    -7 11 9
    4 -11 -9
    -11 7 -9
    7 4 -9
    -11 7 -9
    4 -11 -9
    11 -7 9
    -4 11 9
    -4 11 9
    -4 11 9
    11 -7 9
    -7 -4 9
    10 1 -9
    -11 10 -9
    -11 10 -9
    -11 10 -9
    1 -11 -9
    11 -10 9
    -1 11 9
    -1 11 9
    11 -10 9
    -10 -1 9
    -11 13 -9
    13 -2 -9
    -11 13 -9
    -2 -11 -9
    -11 13 -9
    11 -13 9
    11 -13 9
    -13 2 9
    -11 16 -9
    -11 16 -9
    -11 16 -9
    -5 -11 -9
    16 -5 -9
    11 -16 9
    -16 5 9
    -11 19 -9
    -8 -11 -9
    -11 19 -9
    19 -8 -9
    -11 19 -9
    11 -19 9
    -6 18 -9
    -12 -6 -9
    -6 18 -9
    -6 18 -9
    18 -12 -9
    -18 12 9
    6 -18 9
    15 -12 -9
    -3 15 -9
    -3 15 -9
    -3 15 -9
    -12 -3 -9
    -15 12 9
    -15 12 9
    3 -15 9
    -15 12 9
    12 -12 -9
    0 12 -9
    0 12 -9
    -12 0 -9
    0 12 -9
    0 -12 9
    0 -12 9
    -12 12 9
    -12 12 9
    -12 12 9
    0 -12 9
    9 -12 -9
    3 9 -9
    -12 3 -9
    -9 12 9
    -9 12 9
    12 -3 9
    -9 12 9
    -3 -9 9
    -12 6 -9
    6 -12 -9
    -12 6 -9
    6 -12 -9
    -12 6 -9
    -6 -6 9
    -6 12 9
    -6 12 9
    -6 12 9
    12 -6 9
    12 -6 9
    3 -12 -9
    9 3 -9
    -12 9 -9
    -12 9 -9
    -12 9 -9
    12 -9 9
    12 -9 9
    -9 -3 9
    -3 12 9
    -3 12 9
    -12 12 -9
    0 -12 -9
    -12 12 -9
    -12 12 -9
    12 0 -9
    12 -12 9
    0 12 9
    12 -12 9
    -12 0 9
    -3 -12 -9
    15 -3 -9
    -12 15 -9
    -12 15 -9
    -12 15 -9
    12 -15 9
    -15 3 9
    -6 -12 -9
    -12 18 -9
    -12 18 -9
    18 -6 -9
    -12 18 -9
    12 -18 9
    -4 17 -9
    -4 17 -9
    -4 17 -9
    17 -13 -9
    -13 -4 -9
    -17 13 9
    -17 13 9
    4 -17 9
    -13 -1 -9
    -1 14 -9
    -1 14 -9
    14 -13 -9
    1 -14 9
    -14 13 9
    -14 13 9
    -14 13 9
    2 11 -9
    11 -13 -9
    -13 2 -9
    -11 13 9
    -11 13 9
    -2 -11 9
    -11 13 9
    8 -13 -9
    -13 5 -9
    8 -13 -9
    -13 5 -9
    -8 13 9
    13 -5 9
    -8 13 9
    -5 -8 9
    -8 13 9
    -13 8 -9
    -13 8 -9
    -13 8 -9
    5 -13 -9
    13 -8 9
    -5 13 9
    -5 13 9
    13 -8 9
    -5 13 9
    -8 -5 9
    2 -13 -9
    -13 11 -9
    -13 11 -9
    -13 11 -9
    -11 -2 9
    13 -11 9
    13 -11 9
    -2 13 9
    -2 13 9
    -13 14 -9
    14 -1 -9
    -1 -13 -9
    -13 14 -9
    -13 14 -9
    13 -14 9
    -14 1 9
    -13 17 -9
    17 -4 -9
    -13 17 -9
    -13 17 -9
    -4 -13 -9
    -17 4 9
    13 -17 9
    19 -14 -9
    -5 19 -9
    -5 19 -9
    -14 -5 -9
    5 -19 9
    -19 14 9
    -19 14 9
    16 -14 -9
    -14 -2 -9
    -2 16 -9
    -2 16 -9
    -16 14 9
    -16 14 9
    2 -16 9
    -14 1 -9
    13 -14 -9
    -1 -13 9
    -13 14 9
    -13 14 9
    -13 14 9
    10 -14 -9
    -14 4 -9
    -10 14 9
    -10 14 9
    14 -4 9
    -10 14 9
    -4 -10 9
    7 -14 -9
    7 -14 -9
    -14 7 -9
    -14 7 -9
    -7 -7 9
    -7 14 9
    -7 14 9
    -7 14 9
    14 -7 9
    -14 10 -9
    4 -14 -9
    -14 10 -9
    -14 10 -9
    -4 14 9
    -4 14 9
    -10 -4 9
    -4 14 9
    14 -10 9
    -14 13 -9
    -14 13 -9
    -14 13 -9
    1 -14 -9
    14 -13 9
    -13 -1 9
    -1 14 9
    -14 16 -9
    -14 16 -9
    -14 16 -9
    -2 -14 -9
    14 -16 9
    -16 2 9
    -5 -14 -9
    -14 19 -9
    -14 19 -9
    19 -5 -9
    -14 19 -9
    14 -19 9
    -3 18 -9
    18 -15 -9
    -3 18 -9
    -15 -3 -9
    -18 15 9
    3 -18 9
    -18 15 9
    0 15 -9
    15 -15 -9
    -15 0 -9
    -15 15 9
    -15 15 9
    -15 15 9
    0 -15 9
    12 -15 -9
    -15 3 -9
    -12 15 9
    -12 15 9
    -12 15 9
    -3 -12 9
    -15 6 -9
    9 -15 -9
    -9 15 9
    -9 15 9
    -6 -9 9
    15 -6 9
    -9 15 9
    -15 9 -9
    -15 9 -9
    -15 9 -9
    6 -15 -9
    -6 15 9
    15 -9 9
    -6 15 9
    -6 15 9
    -9 -6 9
    -15 12 -9
    -15 12 -9
    3 -15 -9
    -15 12 -9
    -3 15 9
    -3 15 9
    15 -12 9
    -12 -3 9
    -15 15 -9
    -15 15 -9
    0 -15 -9
    -15 15 -9
    15 -15 9
    -15 0 9
    -15 18 -9
    -15 18 -9
    -15 18 -9
    -3 -15 -9
    15 -18 9
    17 -16 -9
    -16 -1 -9
    -1 17 -9
    -17 16 9
    -17 16 9
    1 -17 9
    14 -16 -9
    -16 2 -9
    -2 -14 9
    -14 16 9
    -14 16 9
    -14 16 9
    -16 5 -9
    11 -16 -9
    -11 16 9
    -11 16 9
    16 -5 9
    -5 -11 9
    -11 16 9
    -16 8 -9
    -16 8 -9
    8 -16 -9
    -8 16 9
    -8 16 9
    16 -8 9
    -8 -8 9
    -8 16 9
    -16 11 -9
    5 -16 -9
    -16 11 -9
    -16 11 -9
    -11 -5 9
    -5 16 9
    -5 16 9
    -5 16 9
    16 -11 9
    -16 14 -9
    2 -16 -9
    -16 14 -9
    -16 14 -9
    -14 -2 9
    -2 16 9
    16 -14 9
    -16 17 -9
    -1 -16 -9
    -16 17 -9
    -16 17 -9
    16 -17 9
    -17 1 9
    1 16 -9
    -17 1 -9
    16 -17 -9
    -1 -16 9
    -16 17 9
    -16 17 9
    13 -17 -9
    -17 4 -9
    -13 17 9
    -13 17 9
    -13 17 9
    -4 -13 9
    -17 7 -9
    10 -17 -9
    -10 17 9
    17 -7 9
    -10 17 9
    -10 17 9
    -7 -10 9
    -17 10 -9
    7 -17 -9
    -17 10 -9
    17 -10 9
    -7 17 9
    -10 -7 9
    -7 17 9
    -7 17 9
    -17 13 -9
    4 -17 -9
    -17 13 -9
    -17 13 -9
    -13 -4 9
    -4 17 9
    17 -13 9
    -4 17 9
    -17 16 -9
    -17 16 -9
    -17 16 -9
    1 -17 -9
    17 -16 9
    -16 -1 9
    -18 3 -9
    15 -18 -9
    -15 18 9
    -15 18 9
    -3 -15 9
    12 -18 -9
    -18 6 -9
    -12 18 9
    18 -6 9
    -6 -12 9
    -12 18 9
    -12 18 9
    -18 9 -9
    9 -18 -9
    -9 -9 9
    -9 18 9
    -9 18 9
    18 -9 9
    -9 18 9
    6 -18 -9
    -18 12 -9
    -18 12 -9
    18 -12 9
    -6 18 9
    -6 18 9
    -12 -6 9
    -6 18 9
    -18 15 -9
    -18 15 -9
    -18 15 -9
    3 -18 -9
    -3 18 9
    -3 18 9
    -15 -3 9
    18 -15 9
    -19 5 -9
    14 -19 -9
    -14 19 9
    -14 19 9
    -5 -14 9
    -19 8 -9
    -11 19 9
    -11 19 9
    19 -8 9
    -11 19 9
    -8 -11 9
    -19 11 -9
    8 -19 -9
    -11 -8 9
    19 -11 9
    -8 19 9
    -8 19 9
    -8 19 9
    -19 14 -9
    5 -19 -9
    -19 14 -9
    19 -14 9
    -14 -5 9
    -5 19 9
    -5 19 9
    0 1 -10
    -1 0 -10
    1 -1 -10
    -1 3 -10
    -2 -1 -10
    1 -3 10
    1 -3 10
    1 -3 10
    -3 2 10
    -3 2 10
    2 0 -10
    -2 2 -10
    0 -2 -10
    -2 0 10
    -2 5 -10
    -3 -2 -10
    2 -5 10
    -5 3 10
    2 -5 10
    -5 3 10
    2 -5 10
    -5 3 10
    1 2 -10
    -3 1 -10
    2 -3 -10
    -1 -2 10
    -2 3 10
    -2 3 10
    -3 4 -10
    -1 -3 -10
    -4 1 10
    3 -4 10
    3 -4 10
    -4 -3 -10
    7 -4 -10
    -3 7 -10
    -3 7 -10
    3 -7 10
    -7 4 10
    3 -7 10
    -7 4 10
    3 -7 10
    -7 4 10
    3 -7 10
    0 4 -10
    -4 0 -10
    0 -4 10
    -4 4 10
    0 -4 10
    -4 4 10
    -4 4 10
    -4 3 -10
    1 -4 -10
    -3 -1 10
    -1 4 10
    4 -3 10
    -3 -1 10
    -1 4 10
    4 -3 10
    6 -2 -10
    -4 6 -10
    -2 -4 -10
    -4 6 -10
    -6 2 10
    -6 2 10
    4 -6 10
    -6 2 10
    4 -6 10
    2 4 10
    4 -6 10
    -4 9 -10
    9 -5 -10
    -4 9 -10
    -5 -4 -10
    -4 9 -10
    -9 5 10
    -9 5 10
    4 -9 10
    4 -9 10
    -9 5 10
    4 -9 10
    4 -9 10
    -1 6 -10
    -5 -1 -10
    6 -5 -10
    -6 5 10
    1 -6 10
    -6 5 10
    1 -6 10
    1 -6 10
    -6 5 10
    -5 2 -10
    3 -5 -10
    -3 5 10
    5 -2 10
    -2 -3 10
    -3 5 10
    5 -2 10
    -2 -3 10
    -3 5 10
    -5 5 -10
    -5 5 -10
    0 -5 -10
    -5 0 10
    0 5 10
    5 -5 10
    -5 0 10
    0 5 10
    5 -5 10
    5 -5 10
    -5 8 -10
    8 -3 -10
    -5 8 -10
    -3 -5 -10
    -5 8 -10
    -8 3 10
    5 -8 10
    5 -8 10
    -8 3 10
    3 5 10
    -8 3 10
    -5 11 -10
    -5 11 -10
    -5 11 -10
    11 -6 -10
    -6 -5 -10
    -11 6 10
    -11 6 10
    -11 6 10
    5 -11 10
    5 -11 10
    5 -11 10
    5 -11 10
    -6 -2 -10
    -2 8 -10
    -2 8 -10
    -2 8 -10
    8 -6 -10
    2 -8 10
    2 -8 10
    -8 6 10
    -8 6 10
    -8 6 10
    2 -8 10
    2 -8 10
    5 -6 -10
    -6 1 -10
    -5 6 10
    -1 -5 10
    -5 6 10
    -5 6 10
    -1 -5 10
    -1 -5 10
    2 -6 -10
    -6 4 -10
    -6 4 -10
    6 -4 10
    -2 6 10
    -2 6 10
    6 -4 10
    6 -4 10
    -4 -2 10
    7 -1 -10
    -6 7 -10
    -1 -6 -10
    -6 7 -10
    -6 7 -10
    6 -7 10
    6 -7 10
    -7 1 10
    1 6 10
    -7 1 10
    6 -7 10
    -7 1 10
    1 6 10
    -6 10 -10
    -6 10 -10
    -6 10 -10
    -4 -6 -10
    10 -4 -10
    -10 4 10
    6 -10 10
    4 6 10
    -10 4 10
    6 -10 10
    6 -10 10
    -10 4 10
    -6 13 -10
    13 -7 -10
    -6 13 -10
    -6 13 -10
    -7 -6 -10
    -13 7 10
    6 -13 10
    6 -13 10
    6 -13 10
    -13 7 10
    6 -13 10
    -13 7 10
    -7 -3 -10
    -3 10 -10
    -3 10 -10
    -3 10 -10
    -10 7 10
    3 -10 10
    -10 7 10
    3 -10 10
    3 -10 10
    -10 7 10
    3 -10 10
    0 7 -10
    7 -7 -10
    -7 0 -10
    0 -7 10
    -7 7 10
    -7 7 10
    0 -7 10
    0 -7 10
    0 -7 10
    -7 7 10
    4 -7 -10
    -7 3 -10
    -7 3 -10
    4 -7 -10
    7 -3 10
    -3 -4 10
    -3 -4 10
    -3 -4 10
    -4 7 10
    -4 7 10
    -4 7 10
    7 -3 10
    7 -3 10
    6 1 -10
    1 -7 -10
    -7 6 -10
    -7 6 -10
    7 -6 10
    -1 7 10
    -6 -1 10
    -1 7 10
    7 -6 10
    -6 -1 10
    7 -6 10
    -7 9 -10
    -2 -7 -10
    -7 9 -10
    -7 9 -10
    9 -2 -10
    2 7 10
    7 -9 10
    -9 2 10
    7 -9 10
    7 -9 10
    -9 2 10
    -9 2 10
    -7 12 -10
    -5 -7 -10
    -7 12 -10
    -7 12 -10
    12 -5 -10
    7 -12 10
    7 -12 10
    -12 5 10
    7 -12 10
    -12 5 10
    -12 5 10
    -7 15 -10
    15 -8 -10
    -7 15 -10
    -8 -7 -10
    -7 15 -10
    -15 8 10
    -15 8 10
    7 -15 10
    7 -15 10
    -15 8 10
    -4 12 -10
    -4 12 -10
    -8 -4 -10
    -4 12 -10
    12 -8 -10
    4 -12 10
    -12 8 10
    -12 8 10
    4 -12 10
    4 -12 10
    4 -12 10
    -12 8 10
    9 -8 -10
    -1 9 -10
    -1 9 -10
    -1 9 -10
    -8 -1 -10
    1 -9 10
    -9 8 10
    1 -9 10
    -9 8 10
    1 -9 10
    1 -9 10
    -9 8 10
    -8 2 -10
    -8 2 -10
    6 -8 -10
    -2 -6 10
    8 -2 10
    8 -2 10
    8 -2 10
    -2 -6 10
    -6 8 10
    -2 -6 10
    -6 8 10
    -8 5 -10
    3 -8 -10
    -8 5 -10
    5 3 -10
    -5 -3 10
    8 -5 10
    8 -5 10
    -3 8 10
    8 -5 10
    -3 8 10
    -5 -3 10
    -8 8 -10
    -8 8 -10
    8 0 -10
    -8 8 -10
    0 -8 -10
    8 -8 10
    0 8 10
    -8 0 10
    -8 0 10
    0 8 10
    8 -8 10
    -8 0 10
    -3 -8 -10
    -8 11 -10
    -8 11 -10
    11 -3 -10
    -8 11 -10
    8 -11 10
    3 8 10
    8 -11 10
    8 -11 10
    -11 3 10
    -11 3 10
    -11 3 10
    14 -6 -10
    -8 14 -10
    -6 -8 -10
    -8 14 -10
    -8 14 -10
    -14 6 10
    8 -14 10
    8 -14 10
    -14 6 10
    -8 17 -10
    -8 17 -10
    -9 -8 -10
    17 -9 -10
    -8 17 -10
    -17 9 10
    8 -17 10
    -9 -5 -10
    -5 14 -10
    14 -9 -10
    -5 14 -10
    -5 14 -10
    -14 9 10
    5 -14 10
    -14 9 10
    -14 9 10
    5 -14 10
    5 -14 10
    -2 11 -10
    -9 -2 -10
    11 -9 -10
    -2 11 -10
    -2 11 -10
    2 -11 10
    -11 9 10
    2 -11 10
    -11 9 10
    2 -11 10
    -11 9 10
    2 -11 10
    -9 1 -10
    1 8 -10
    8 -9 -10
    -9 1 -10
    1 8 -10
    -1 -8 10
    -8 9 10
    9 -1 10
    -1 -8 10
    -8 9 10
    -8 9 10
    -1 -8 10
    -1 -8 10
    9 -1 10
    -9 4 -10
    -9 4 -10
    -9 4 -10
    5 -9 -10
    5 -9 -10
    -5 9 10
    9 -4 10
    -5 9 10
    9 -4 10
    9 -4 10
    -4 -5 10
    -4 -5 10
    -5 9 10
    -4 -5 10
    -9 7 -10
    2 -9 -10
    -9 7 -10
    7 2 -10
    -7 -2 10
    9 -7 10
    -2 9 10
    -2 9 10
    9 -7 10
    9 -7 10
    -7 -2 10
    -1 -9 -10
    10 -1 -10
    -9 10 -10
    -9 10 -10
    -9 10 -10
    1 9 10
    9 -10 10
    9 -10 10
    9 -10 10
    1 9 10
    -10 1 10
    -10 1 10
    -4 -9 -10
    -9 13 -10
    -9 13 -10
    -9 13 -10
    13 -4 -10
    9 -13 10
    9 -13 10
    -13 4 10
    -13 4 10
    -9 16 -10
    16 -7 -10
    -9 16 -10
    -7 -9 -10
    -9 16 -10
    -16 7 10
    9 -16 10
    -9 19 -10
    -9 19 -10
    -9 19 -10
    -10 -9 -10
    19 -10 -10
    -19 10 10
    9 -19 10
    -6 16 -10
    -6 16 -10
    16 -10 -10
    -6 16 -10
    -10 -6 -10
    6 -16 10
    6 -16 10
    -16 10 10
    -16 10 10
    -3 13 -10
    -3 13 -10
    13 -10 -10
    -10 -3 -10
    -3 13 -10
    3 -13 10
    3 -13 10
    -13 10 10
    -13 10 10
    -13 10 10
    3 -13 10
    3 -13 10
    0 10 -10
    -10 0 -10
    0 10 -10
    10 -10 -10
    0 -10 10
    0 -10 10
    -10 10 10
    0 -10 10
    -10 10 10
    0 -10 10
    -10 10 10
    -10 3 -10
    7 -10 -10
    3 7 -10
    -10 3 -10
    -3 -7 10
    10 -3 10
    -3 -7 10
    -7 10 10
    10 -3 10
    10 -3 10
    -7 10 10
    -3 -7 10
    -10 6 -10
    4 -10 -10
    4 -10 -10
    6 4 -10
    -10 6 -10
    10 -6 10
    -4 10 10
    -6 -4 10
    10 -6 10
    -6 -4 10
    10 -6 10
    -4 10 10
    -4 10 10
    -10 9 -10
    9 1 -10
    -10 9 -10
    1 -10 -10
    -9 -1 10
    10 -9 10
    -1 10 10
    10 -9 10
    -1 10 10
    10 -9 10
    -9 -1 10
    -2 -10 -10
    -10 12 -10
    12 -2 -10
    -10 12 -10
    -10 12 -10
    10 -12 10
    2 10 10
    -12 2 10
    -12 2 10
    10 -12 10
    -10 15 -10
    15 -5 -10
    -10 15 -10
    -5 -10 -10
    -10 15 -10
    -15 5 10
    -15 5 10
    10 -15 10
    10 -15 10
    -10 18 -10
    -10 18 -10
    -8 -10 -10
    18 -8 -10
    -10 18 -10
    10 -18 10
    -11 -7 -10
    -7 18 -10
    -7 18 -10
    -7 18 -10
    18 -11 -10
    -18 11 10
    7 -18 10
    -4 15 -10
    -4 15 -10
    15 -11 -10
    -4 15 -10
    -11 -4 -10
    4 -15 10
    4 -15 10
    -15 11 10
    -15 11 10
    -15 11 10
    -1 12 -10
    -1 12 -10
    -11 -1 -10
    -1 12 -10
    12 -11 -10
    -12 11 10
    1 -12 10
    1 -12 10
    -12 11 10
    -12 11 10
    1 -12 10
    2 9 -10
    -11 2 -10
    9 -11 -10
    2 9 -10
    -9 11 10
    -9 11 10
    -2 -9 10
    11 -2 10
    -9 11 10
    -2 -9 10
    -2 -9 10
    -11 5 -10
    5 6 -10
    6 -11 -10
    6 -11 -10
    -11 5 -10
    -6 11 10
    11 -5 10
    -6 11 10
    -6 11 10
    11 -5 10
    -5 -6 10
    -11 8 -10
    8 3 -10
    -11 8 -10
    3 -11 -10
    -11 8 -10
    -3 11 10
    -8 -3 10
    11 -8 10
    -3 11 10
    11 -8 10
    -11 11 -10
    -11 11 -10
    11 0 -10
    -11 11 -10
    0 -11 -10
    -11 0 10
    0 11 10
    11 -11 10
    11 -11 10
    14 -3 -10
    -11 14 -10
    -11 14 -10
    -3 -11 -10
    -11 14 -10
    11 -14 10
    11 -14 10
    -14 3 10
    -6 -11 -10
    17 -6 -10
    -11 17 -10
    -11 17 -10
    -11 17 -10
    11 -17 10
    -5 17 -10
    -5 17 -10
    -12 -5 -10
    -5 17 -10
    17 -12 -10
    5 -17 10
    -17 12 10
    -17 12 10
    -2 14 -10
    -2 14 -10
    14 -12 -10
    -12 -2 -10
    -2 14 -10
    -14 12 10
    2 -14 10
    -14 12 10
    -14 12 10
    2 -14 10
    1 11 -10
    -12 1 -10
    11 -12 -10
    1 11 -10
    -11 12 10
    -1 -11 10
    -11 12 10
    -11 12 10
    -1 -11 10
    -1 -11 10
    -12 4 -10
    -12 4 -10
    8 -12 -10
    -8 12 10
    -4 -8 10
    -8 12 10
    -8 12 10
    12 -4 10
    -12 7 -10
    -12 7 -10
    -12 7 -10
    5 -12 -10
    5 -12 -10
    12 -7 10
    12 -7 10
    -5 12 10
    -5 12 10
    -7 -5 10
    -5 12 10
    -12 10 -10
    2 -12 -10
    -12 10 -10
    -12 10 -10
    10 2 -10
    12 -10 10
    -2 12 10
    12 -10 10
    -2 12 10
    -10 -2 10
    13 -1 -10
    -1 -12 -10
    -12 13 -10
    -12 13 -10
    12 -13 10
    1 12 10
    12 -13 10
    -13 1 10
    -12 16 -10
    -4 -12 -10
    16 -4 -10
    -12 16 -10
    -12 16 -10
    -16 4 10
    12 -16 10
    -12 19 -10
    -7 -12 -10
    19 -7 -10
    -12 19 -10
    -12 19 -10
    12 -19 10
    -6 19 -10
    -6 19 -10
    19 -13 -10
    -13 -6 -10
    -6 19 -10
    -19 13 10
    6 -19 10
    -3 16 -10
    -3 16 -10
    -13 -3 -10
    -3 16 -10
    16 -13 -10
    -16 13 10
    -16 13 10
    3 -16 10
    13 -13 -10
    0 13 -10
    -13 0 -10
    0 13 -10
    -13 13 10
    0 -13 10
    -13 13 10
    0 -13 10
    -13 13 10
    -13 3 -10
    10 -13 -10
    -10 13 10
    -10 13 10
    -3 -10 10
    13 -3 10
    -10 13 10
    7 -13 -10
    -13 6 -10
    7 -13 -10
    -13 6 -10
    -13 6 -10
    -7 13 10
    13 -6 10
    -7 13 10
    -7 13 10
    13 -6 10
    -6 -7 10
    -13 9 -10
    4 -13 -10
    -13 9 -10
    -13 9 -10
    13 -9 10
    -9 -4 10
    -4 13 10
    -4 13 10
    13 -9 10
    -4 13 10
    -13 12 -10
    -13 12 -10
    -13 12 -10
    1 -13 -10
    -1 13 10
    13 -12 10
    -12 -1 10
    13 -12 10
    -2 -13 -10
    15 -2 -10
    -13 15 -10
    -13 15 -10
    -13 15 -10
    -15 2 10
    13 -15 10
    -13 18 -10
    -13 18 -10
    -5 -13 -10
    -13 18 -10
    18 -5 -10
    13 -18 10
    -4 18 -10
    -4 18 -10
    -14 -4 -10
    18 -14 -10
    4 -18 10
    -18 14 10
    -18 14 10
    15 -14 -10
    -14 -1 -10
    -1 15 -10
    -1 15 -10
    -15 14 10
    1 -15 10
    -15 14 10
    -14 2 -10
    12 -14 -10
    -12 14 10
    -12 14 10
    -2 -12 10
    -12 14 10
    -14 5 -10
    9 -14 -10
    -9 14 10
    -9 14 10
    -5 -9 10
    14 -5 10
    -9 14 10
    -14 8 -10
    6 -14 -10
    -14 8 -10
    -14 8 -10
    -6 14 10
    -8 -6 10
    14 -8 10
    14 -8 10
    -6 14 10
    -6 14 10
    -14 11 -10
    3 -14 -10
    -14 11 -10
    -14 11 -10
    -3 14 10
    -11 -3 10
    -3 14 10
    -3 14 10
    14 -11 10
    14 -11 10
    -14 14 -10
    -14 14 -10
    0 -14 -10
    -14 14 -10
    14 -14 10
    -14 0 10
    -14 17 -10
    17 -3 -10
    -14 17 -10
    -14 17 -10
    -3 -14 -10
    14 -17 10
    -2 17 -10
    17 -15 -10
    -15 -2 -10
    -2 17 -10
    2 -17 10
    -17 15 10
    -17 15 10
    14 -15 -10
    -15 1 -10
    1 14 -10
    -14 15 10
    -1 -14 10
    -14 15 10
    -15 4 -10
    11 -15 -10
    -11 15 10
    -4 -11 10
    -11 15 10
    -11 15 10
    15 -4 10
    -15 7 -10
    -15 7 -10
    8 -15 -10
    8 -15 -10
    -8 15 10
    -7 -8 10
    -8 15 10
    -8 15 10
    15 -7 10
    -15 10 -10
    -15 10 -10
    5 -15 -10
    -15 10 -10
    -5 15 10
    -5 15 10
    -5 15 10
    -10 -5 10
    15 -10 10
    2 -15 -10
    -15 13 -10
    -15 13 -10
    -15 13 -10
    15 -13 10
    -2 15 10
    -13 -2 10
    -15 16 -10
    -15 16 -10
    -15 16 -10
    -1 -15 -10
    15 -16 10
    -16 1 10
    0 16 -10
    16 -16 -10
    -16 0 -10
    0 -16 10
    -16 16 10
    -16 16 10
    13 -16 -10
    -16 3 -10
    -13 16 10
    -13 16 10
    -3 -13 10
    -13 16 10
    10 -16 -10
    -16 6 -10
    16 -6 10
    -6 -10 10
    -10 16 10
    -10 16 10
    -10 16 10
    -16 9 -10
    7 -16 -10
    -16 9 -10
    -7 16 10
    -7 16 10
    -7 16 10
    -9 -7 10
    16 -9 10
    4 -16 -10
    -16 12 -10
    -16 12 -10
    -16 12 -10
    -4 16 10
    16 -12 10
    -4 16 10
    -12 -4 10
    -16 15 -10
    1 -16 -10
    -16 15 -10
    -16 15 -10
    -15 -1 10
    16 -15 10
    -17 2 -10
    2 15 -10
    15 -17 -10
    -15 17 10
    -2 -15 10
    -15 17 10
    12 -17 -10
    -17 5 -10
    -12 17 10
    -12 17 10
    -5 -12 10
    -12 17 10
    -17 8 -10
    -9 17 10
    -8 -9 10
    -9 17 10
    17 -8 10
    -17 11 -10
    -17 11 -10
    6 -17 -10
    17 -11 10
    -6 17 10
    -11 -6 10
    -6 17 10
    -6 17 10
    3 -17 -10
    -17 14 -10
    -17 14 -10
    -17 14 -10
    -3 17 10
    -3 17 10
    -14 -3 10
    17 -14 10
    -17 17 -10
    -17 17 -10
    0 -17 -10
    -17 17 -10
    17 -17 10
    -18 4 -10
    14 -18 -10
    -4 -14 10
    -14 18 10
    -14 18 10
    11 -18 -10
    -18 7 -10
    18 -7 10
    -11 18 10
    -11 18 10
    -7 -11 10
    -11 18 10
    8 -18 -10
    -18 10 -10
    -18 10 -10
    -10 -8 10
    18 -10 10
    -8 18 10
    -8 18 10
    -8 18 10
    5 -18 -10
    -18 13 -10
    -18 13 -10
    -18 13 -10
    -13 -5 10
    18 -13 10
    -5 18 10
    -5 18 10
    13 -19 -10
    -19 6 -10
    -6 -13 10
    -13 19 10
    -13 19 10
    -19 9 -10
    -10 19 10
    19 -9 10
    -9 -10 10
    -10 19 10
    -10 19 10
    7 -19 -10
    -19 12 -10
    -19 12 -10
    -12 -7 10
    -7 19 10
    -7 19 10
    -7 19 10
    19 -12 10
    -1 1 -11
    0 -1 -11
    0 1 11
    1 -1 11
    -1 0 11
    -1 0 11
    -2 0 -11
    0 2 -11
    -2 2 11
    -2 2 11
    0 -2 11
    0 -2 11
    -2 3 -11
    -1 -2 -11
    2 -3 11
    -3 1 11
    -3 1 11
    2 -3 11
    1 2 11
    -3 -1 -11
    -1 4 -11
    1 -4 11
    1 -4 11
    -4 3 11
    -4 3 11
    -4 3 11
    -3 2 -11
    1 -3 -11
    -2 -1 11
    -1 3 11
    3 -2 11
    -1 3 11
    -2 -1 11
    -2 -1 11
    3 -2 11
    -3 5 -11
    -2 -3 -11
    5 -2 -11
    2 3 11
    -5 2 11
    3 -5 11
    3 -5 11
    -5 2 11
    3 -5 11
    -5 2 11
    -4 -2 -11
    -2 6 -11
    2 -6 11
    2 -6 11
    -6 4 11
    2 -6 11
    2 -6 11
    -6 4 11
    -6 4 11
    -4 1 -11
    1 3 -11
    3 -4 -11
    -1 -3 11
    -1 -3 11
    -3 4 11
    -3 4 11
    4 -1 11
    -3 4 11
    -1 -3 11
    0 -4 -11
    -4 4 -11
    4 -4 11
    0 4 11
    4 -4 11
    -4 0 11
    4 -4 11
    0 4 11
    -4 0 11
    -4 0 11
    -4 7 -11
    -3 -4 -11
    -4 7 -11
    7 -3 -11
    4 -7 11
    -7 3 11
    4 -7 11
    4 -7 11
    3 4 11
    -7 3 11
    -7 3 11
    -3 8 -11
    8 -5 -11
    -3 8 -11
    -5 -3 -11
    3 -8 11
    3 -8 11
    -8 5 11
    3 -8 11
    -8 5 11
    3 -8 11
    0 5 -11
    -5 0 -11
    5 -5 -11
    -5 5 11
    -5 5 11
    0 -5 11
    -5 5 11
    0 -5 11
    0 -5 11
    2 -5 -11
    -5 3 -11
    5 -3 11
    -2 5 11
    -2 5 11
    5 -3 11
    -3 -2 11
    -3 -2 11
    -3 -2 11
    -5 6 -11
    6 -1 -11
    -1 -5 -11
    -5 6 -11
    -6 1 11
    5 -6 11
    -6 1 11
    -6 1 11
    1 5 11
    5 -6 11
    5 -6 11
    1 5 11
    -5 9 -11
    -5 9 -11
    -5 9 -11
    -4 -5 -11
    9 -4 -11
    5 -9 11
    -9 4 11
    5 -9 11
    -9 4 11
    5 -9 11
    -9 4 11
    4 5 11
    -4 10 -11
    -4 10 -11
    -6 -4 -11
    -4 10 -11
    10 -6 -11
    4 -10 11
    4 -10 11
    -10 6 11
    -10 6 11
    -10 6 11
    4 -10 11
    4 -10 11
    -6 -1 -11
    7 -6 -11
    -1 7 -11
    1 -7 11
    -7 6 11
    1 -7 11
    1 -7 11
    -7 6 11
    1 -7 11
    -7 6 11
    4 -6 -11
    -6 2 -11
    4 -6 -11
    6 -2 11
    -2 -4 11
    -2 -4 11
    6 -2 11
    -2 -4 11
    -4 6 11
    -4 6 11
    -4 6 11
    1 -6 -11
    -6 5 -11
    5 1 -11
    -6 5 -11
    -1 6 11
    6 -5 11
    6 -5 11
    -1 6 11
    -5 -1 11
    6 -5 11
    -5 -1 11
    -6 8 -11
    -6 8 -11
    -2 -6 -11
    8 -2 -11
    -6 8 -11
    6 -8 11
    6 -8 11
    -8 2 11
    -8 2 11
    -8 2 11
    6 -8 11
    2 6 11
    -6 11 -11
    -6 11 -11
    11 -5 -11
    -6 11 -11
    -5 -6 -11
    -11 5 11
    6 -11 11
    6 -11 11
    6 -11 11
    -11 5 11
    -11 5 11
    -5 12 -11
    -7 -5 -11
    -5 12 -11
    12 -7 -11
    -5 12 -11
    5 -12 11
    5 -12 11
    -12 7 11
    -12 7 11
    -12 7 11
    5 -12 11
    5 -12 11
    -2 9 -11
    -2 9 -11
    -2 9 -11
    -7 -2 -11
    -9 7 11
    2 -9 11
    2 -9 11
    2 -9 11
    2 -9 11
    -9 7 11
    -9 7 11
    6 -7 -11
    -7 1 -11
    -7 1 -11
    7 -1 11
    -1 -6 11
    -1 -6 11
    7 -1 11
    -6 7 11
    -6 7 11
    -1 -6 11
    -1 -6 11
    -7 4 -11
    3 -7 -11
    -7 4 -11
    -4 -3 11
    -3 7 11
    7 -4 11
    -4 -3 11
    -3 7 11
    7 -4 11
    7 -4 11
    -4 -3 11
    0 -7 -11
    -7 7 -11
    -7 7 -11
    7 0 -11
    -7 7 -11
    -7 0 11
    -7 0 11
    0 7 11
    0 7 11
    7 -7 11
    7 -7 11
    -7 0 11
    -3 -7 -11
    10 -3 -11
    -7 10 -11
    -7 10 -11
    -7 10 -11
    -10 3 11
    3 7 11
    7 -10 11
    7 -10 11
    -10 3 11
    -10 3 11
    7 -10 11
    -6 -7 -11
    -7 13 -11
    -7 13 -11
    13 -6 -11
    -7 13 -11
    -13 6 11
    -13 6 11
    7 -13 11
    7 -13 11
    7 -13 11
    -13 6 11
    14 -8 -11
    -6 14 -11
    -8 -6 -11
    -6 14 -11
    -6 14 -11
    6 -14 11
    6 -14 11
    -14 8 11
    6 -14 11
    6 -14 11
    -14 8 11
    -14 8 11
    -8 -3 -11
    -3 11 -11
    11 -8 -11
    -3 11 -11
    -3 11 -11
    3 -11 11
    -11 8 11
    -11 8 11
    3 -11 11
    -11 8 11
    3 -11 11
    3 -11 11
    -8 0 -11
    0 8 -11
    0 8 -11
    8 -8 -11
    -8 8 11
    0 -8 11
    0 -8 11
    -8 8 11
    -8 8 11
    0 -8 11
    0 -8 11
    -8 3 -11
    -8 3 -11
    5 -8 -11
    5 -8 -11
    8 -3 11
    -3 -5 11
    8 -3 11
    -5 8 11
    -3 -5 11
    -5 8 11
    8 -3 11
    -5 8 11
    -3 -5 11
    -8 6 -11
    6 2 -11
    2 -8 -11
    -8 6 -11
    -2 8 11
    8 -6 11
    8 -6 11
    -6 -2 11
    -6 -2 11
    -6 -2 11
    -2 8 11
    8 -6 11
    -8 9 -11
    -8 9 -11
    -1 -8 -11
    9 -1 -11
    -8 9 -11
    1 8 11
    -9 1 11
    -9 1 11
    1 8 11
    8 -9 11
    8 -9 11
    -9 1 11
    -8 12 -11
    -4 -8 -11
    -8 12 -11
    -8 12 -11
    12 -4 -11
    -12 4 11
    8 -12 11
    8 -12 11
    8 -12 11
    -12 4 11
    -8 15 -11
    15 -7 -11
    -7 -8 -11
    -8 15 -11
    -8 15 -11
    8 -15 11
    8 -15 11
    -15 7 11
    -9 -7 -11
    16 -9 -11
    -7 16 -11
    -7 16 -11
    7 -16 11
    -16 9 11
    7 -16 11
    -4 13 -11
    -9 -4 -11
    13 -9 -11
    -4 13 -11
    -4 13 -11
    4 -13 11
    -13 9 11
    4 -13 11
    -13 9 11
    4 -13 11
    -13 9 11
    4 -13 11
    -1 10 -11
    -1 10 -11
    10 -9 -11
    -1 10 -11
    -9 -1 -11
    -10 9 11
    -10 9 11
    1 -10 11
    1 -10 11
    -10 9 11
    1 -10 11
    1 -10 11
    -9 2 -11
    -9 2 -11
    7 -9 -11
    -2 -7 11
    -2 -7 11
    -7 9 11
    9 -2 11
    -7 9 11
    -7 9 11
    9 -2 11
    -2 -7 11
    9 -2 11
    5 4 -11
    -9 5 -11
    4 -9 -11
    -9 5 -11
    -9 5 -11
    4 -9 -11
    9 -5 11
    9 -5 11
    -5 -4 11
    -5 -4 11
    9 -5 11
    -4 9 11
    -4 9 11
    -4 9 11
    -5 -4 11
    -9 8 -11
    -9 8 -11
    1 -9 -11
    8 1 -11
    9 -8 11
    -1 9 11
    -8 -1 11
    -8 -1 11
    9 -8 11
    -8 -1 11
    -1 9 11
    -9 11 -11
    -9 11 -11
    -9 11 -11
    11 -2 -11
    -2 -9 -11
    9 -11 11
    9 -11 11
    -11 2 11
    -11 2 11
    2 9 11
    9 -11 11
    -9 14 -11
    -9 14 -11
    -5 -9 -11
    -9 14 -11
    14 -5 -11
    9 -14 11
    9 -14 11
    -14 5 11
    -14 5 11
    -9 17 -11
    -9 17 -11
    17 -8 -11
    -8 -9 -11
    -9 17 -11
    9 -17 11
    -17 8 11
    -8 18 -11
    -8 18 -11
    -10 -8 -11
    18 -10 -11
    -8 18 -11
    -18 10 11
    8 -18 11
    -5 15 -11
    -10 -5 -11
    15 -10 -11
    -5 15 -11
    -5 15 -11
    -15 10 11
    5 -15 11
    -15 10 11
    5 -15 11
    5 -15 11
    12 -10 -11
    -2 12 -11
    -2 12 -11
    -10 -2 -11
    -2 12 -11
    -12 10 11
    2 -12 11
    -12 10 11
    2 -12 11
    -12 10 11
    2 -12 11
    2 -12 11
    9 -10 -11
    -10 1 -11
    1 9 -11
    1 9 -11
    10 -1 11
    -9 10 11
    -1 -9 11
    -1 -9 11
    -9 10 11
    -9 10 11
    -1 -9 11
    6 -10 -11
    6 -10 -11
    -10 4 -11
    -10 4 -11
    -6 10 11
    -4 -6 11
    10 -4 11
    -6 10 11
    -6 10 11
    -4 -6 11
    10 -4 11
    -4 -6 11
    10 -4 11
    3 -10 -11
    -10 7 -11
    7 3 -11
    -10 7 -11
    3 -10 -11
    10 -7 11
    -7 -3 11
    10 -7 11
    10 -7 11
    -3 10 11
    -3 10 11
    -7 -3 11
    -10 10 -11
    10 0 -11
    -10 10 -11
    -10 10 -11
    0 -10 -11
    -10 0 11
    10 -10 11
    0 10 11
    0 10 11
    10 -10 11
    10 -10 11
    -10 0 11
    -10 13 -11
    13 -3 -11
    -3 -10 -11
    -10 13 -11
    -10 13 -11
    -13 3 11
    -13 3 11
    10 -13 11
    10 -13 11
    -10 16 -11
    -6 -10 -11
    16 -6 -11
    -10 16 -11
    -10 16 -11
    10 -16 11
    -16 6 11
    10 -16 11
    -10 19 -11
    -10 19 -11
    -9 -10 -11
    19 -9 -11
    -10 19 -11
    10 -19 11
    -6 17 -11
    17 -11 -11
    -6 17 -11
    -6 17 -11
    -11 -6 -11
    -17 11 11
    -17 11 11
    6 -17 11
    -3 14 -11
    -11 -3 -11
    -3 14 -11
    -3 14 -11
    14 -11 -11
    3 -14 11
    3 -14 11
    3 -14 11
    -14 11 11
    -14 11 11
    -11 0 -11
    11 -11 -11
    0 11 -11
    0 11 -11
    0 11 -11
    0 -11 11
    -11 11 11
    0 -11 11
    0 -11 11
    -11 11 11
    0 -11 11
    -11 11 11
    8 -11 -11
    -11 3 -11
    -11 3 -11
    3 8 -11
    -3 -8 11
    -3 -8 11
    -3 -8 11
    -8 11 11
    -8 11 11
    11 -3 11
    -8 11 11
    -11 6 -11
    -11 6 -11
    5 -11 -11
    6 5 -11
    5 -11 -11
    -11 6 -11
    -5 11 11
    11 -6 11
    -5 11 11
    -6 -5 11
    11 -6 11
    -5 11 11
    11 -6 11
    -11 9 -11
    9 2 -11
    2 -11 -11
    -11 9 -11
    -11 9 -11
    -2 11 11
    11 -9 11
    -2 11 11
    11 -9 11
    -9 -2 11
    11 -9 11
    -1 -11 -11
    12 -1 -11
    -11 12 -11
    -11 12 -11
    -11 12 -11
    11 -12 11
    11 -12 11
    1 11 11
    -12 1 11
    -11 15 -11
    -4 -11 -11
    -11 15 -11
    15 -4 -11
    -11 15 -11
    11 -15 11
    -15 4 11
    11 -15 11
    -11 18 -11
    18 -7 -11
    -11 18 -11
    -7 -11 -11
    -11 18 -11
    11 -18 11
    -7 19 -11
    -7 19 -11
    -7 19 -11
    19 -12 -11
    -12 -7 -11
    -19 12 11
    16 -12 -11
    -12 -4 -11
    -4 16 -11
    -4 16 -11
    -4 16 -11
    4 -16 11
    -16 12 11
    -16 12 11
    -1 13 -11
    13 -12 -11
    -12 -1 -11
    -1 13 -11
    -1 13 -11
    1 -13 11
    -13 12 11
    1 -13 11
    -13 12 11
    -13 12 11
    1 -13 11
    -12 2 -11
    2 10 -11
    10 -12 -11
    2 10 -11
    -10 12 11
    -10 12 11
    -2 -10 11
    12 -2 11
    -2 -10 11
    -10 12 11
    7 -12 -11
    -12 5 -11
    -12 5 -11
    7 -12 -11
    -12 5 -11
    -7 12 11
    12 -5 11
    -5 -7 11
    -7 12 11
    12 -5 11
    -7 12 11
    4 -12 -11
    8 4 -11
    -12 8 -11
    -12 8 -11
    -12 8 -11
    -4 12 11
    -4 12 11
    12 -8 11
    12 -8 11
    -4 12 11
    -8 -4 11
    11 1 -11
    1 -12 -11
    -12 11 -11
    -12 11 -11
    -12 11 -11
    -1 12 11
    12 -11 11
    12 -11 11
    -11 -1 11
    -1 12 11
    -12 14 -11
    -2 -12 -11
    14 -2 -11
    -12 14 -11
    -12 14 -11
    -14 2 11
    12 -14 11
    12 -14 11
    -12 17 -11
    17 -5 -11
    -12 17 -11
    -5 -12 -11
    -12 17 -11
    12 -17 11
    18 -13 -11
    -5 18 -11
    -13 -5 -11
    -5 18 -11
    -5 18 -11
    -18 13 11
    -18 13 11
    5 -18 11
    -2 15 -11
    -2 15 -11
    -13 -2 -11
    -2 15 -11
    15 -13 -11
    -15 13 11
    -15 13 11
    2 -15 11
    1 12 -11
    1 12 -11
    -13 1 -11
    12 -13 -11
    -12 13 11
    -12 13 11
    -1 -12 11
    -12 13 11
    -1 -12 11
    9 -13 -11
    -13 4 -11
    -9 13 11
    -9 13 11
    -9 13 11
    -4 -9 11
    13 -4 11
    -13 7 -11
    -13 7 -11
    -13 7 -11
    6 -13 -11
    6 -13 -11
    -6 13 11
    13 -7 11
    -7 -6 11
    -6 13 11
    -6 13 11
    13 -7 11
    -13 10 -11
    -13 10 -11
    -13 10 -11
    3 -13 -11
    13 -10 11
    -10 -3 11
    -3 13 11
    -3 13 11
    13 -10 11
    0 -13 -11
    -13 13 -11
    13 0 -11
    -13 13 -11
    -13 13 -11
    0 13 11
    13 -13 11
    13 -13 11
    -13 0 11
    16 -3 -11
    -13 16 -11
    -13 16 -11
    -13 16 -11
    -3 -13 -11
    13 -16 11
    -13 19 -11
    -13 19 -11
    -13 19 -11
    -6 -13 -11
    19 -6 -11
    13 -19 11
    -3 17 -11
    -14 -3 -11
    17 -14 -11
    -3 17 -11
    -17 14 11
    3 -17 11
    -17 14 11
    -14 0 -11
    0 14 -11
    14 -14 -11
    0 14 -11
    0 -14 11
    -14 14 11
    -14 14 11
    11 -14 -11
    -14 3 -11
    -3 -11 11
    -11 14 11
    -11 14 11
    -11 14 11
    8 -14 -11
    -14 6 -11
    8 -14 -11
    -14 6 -11
    -8 14 11
    -8 14 11
    -8 14 11
    -6 -8 11
    14 -6 11
    5 -14 -11
    -14 9 -11
    -14 9 -11
    -14 9 -11
    -5 14 11
    14 -9 11
    -5 14 11
    -9 -5 11
    -5 14 11
    14 -9 11
    -14 12 -11
    2 -14 -11
    -14 12 -11
    -14 12 -11
    14 -12 11
    14 -12 11
    -2 14 11
    -12 -2 11
    -14 15 -11
    -14 15 -11
    -14 15 -11
    -1 -14 -11
    -15 1 11
    14 -15 11
    18 -4 -11
    -14 18 -11
    -14 18 -11
    -14 18 -11
    -4 -14 -11
    14 -18 11
    -15 -1 -11
    16 -15 -11
    -1 16 -11
    1 -16 11
    -16 15 11
    -16 15 11
    -15 2 -11
    13 -15 -11
    -13 15 11
    -13 15 11
    -2 -13 11
    10 -15 -11
    -15 5 -11
    15 -5 11
    -10 15 11
    -10 15 11
    -5 -10 11
    -10 15 11
    -15 8 -11
    -15 8 -11
    7 -15 -11
    -7 15 11
    -7 15 11
    -7 15 11
    15 -8 11
    -8 -7 11
    -15 11 -11
    4 -15 -11
    -15 11 -11
    -15 11 -11
    -4 15 11
    -11 -4 11
    -4 15 11
    15 -11 11
    -4 15 11
    -15 14 -11
    -15 14 -11
    -15 14 -11
    1 -15 -11
    -1 15 11
    -14 -1 11
    15 -14 11
    -2 -15 -11
    -15 17 -11
    -15 17 -11
    -15 17 -11
    15 -17 11
    15 -16 -11
    1 15 -11
    -16 1 -11
    -1 -15 11
    -15 16 11
    -15 16 11
    -16 4 -11
    12 -16 -11
    -12 16 11
    -4 -12 11
    -12 16 11
    -12 16 11
    -16 7 -11
    9 -16 -11
    -7 -9 11
    16 -7 11
    -9 16 11
    -9 16 11
    -16 10 -11
    -16 10 -11
    -16 10 -11
    6 -16 -11
    -6 16 11
    -6 16 11
    16 -10 11
    -6 16 11
    -10 -6 11
    -16 13 -11
    -16 13 -11
    -16 13 -11
    3 -16 -11
    -3 16 11
    -3 16 11
    -13 -3 11
    16 -13 11
    -16 16 -11
    -16 16 -11
    0 -16 -11
    -16 16 -11
    16 -16 11
    14 -17 -11
    -17 3 -11
    -3 -14 11
    -14 17 11
    -14 17 11
    11 -17 -11
    -17 6 -11
    -11 17 11
    -11 17 11
    -11 17 11
    -6 -11 11
    17 -6 11
    8 -17 -11
    -17 9 -11
    -17 9 -11
    -8 17 11
    -9 -8 11
    -8 17 11
    -8 17 11
    17 -9 11
    -17 12 -11
    -17 12 -11
    -17 12 -11
    5 -17 -11
    -5 17 11
    17 -12 11
    -5 17 11
    -5 17 11
    -12 -5 11
    -17 15 -11
    -17 15 -11
    2 -17 -11
    -17 15 -11
    -15 -2 11
    17 -15 11
    -2 17 11
    -18 5 -11
    13 -18 -11
    -13 18 11
    -13 18 11
    -5 -13 11
    -18 8 -11
    -8 -10 11
    -10 18 11
    -10 18 11
    -10 18 11
    18 -8 11
    -18 11 -11
    7 -18 -11
    -18 11 -11
    -7 18 11
    18 -11 11
    -11 -7 11
    -7 18 11
    -7 18 11
    4 -18 -11
    -18 14 -11
    -18 14 -11
    -18 14 -11
    -14 -4 11
    18 -14 11
    -4 18 11
    -4 18 11
    -19 7 -11
    12 -19 -11
    19 -7 11
    -7 -12 11
    -12 19 11
    -12 19 11
    -19 10 -11
    9 -19 -11
    -9 19 11
    -9 19 11
    -9 19 11
    -10 -9 11
    19 -10 11
    6 -19 -11
    -19 13 -11
    -19 13 -11
    19 -13 11
    -6 19 11
    -6 19 11
    -13 -6 11
    0 0 -12
    0 0 12
    0 0 12
    -1 2 -12
    -1 -1 -12
    1 1 12
    1 1 12
    -2 1 12
    1 -2 12
    1 -2 12
    -2 1 12
    1 -2 -12
    -2 1 -12
    1 1 -12
    2 -1 12
    -1 2 12
    -1 -1 12
    2 -1 12
    -1 2 12
    -1 -1 12
    -2 4 -12
    -2 -2 -12
    -4 2 12
    2 -4 12
    2 -4 12
    2 -4 12
    -4 2 12
    2 2 12
    -3 0 -12
    0 3 -12
    -3 3 12
    0 -3 12
    3 0 12
    3 0 12
    -3 3 12
    0 -3 12
    0 -3 12
    0 -3 -12
    -3 3 -12
    3 -3 12
    0 3 12
    0 3 12
    -3 0 12
    -3 0 12
    3 -3 12
    -3 0 12
    6 -3 -12
    -3 -3 -12
    -3 6 -12
    3 3 12
    -6 3 12
    -6 3 12
    3 -6 12
    3 -6 12
    -6 3 12
    3 -6 12
    -1 5 -12
    5 -4 -12
    -4 -1 -12
    1 -5 12
    -5 4 12
    -5 4 12
    4 1 12
    1 -5 12
    1 -5 12
    1 -5 12
    -5 4 12
    -4 2 -12
    2 -4 -12
    -2 -2 12
    -2 -2 12
    4 -2 12
    -2 -2 12
    4 -2 12
    -2 4 12
    -2 4 12
    5 -1 -12
    -1 -4 -12
    -4 5 -12
    4 -5 12
    -5 1 12
    1 4 12
    -5 1 12
    -5 1 12
    4 -5 12
    1 4 12
    -4 8 -12
    -4 8 -12
    -4 -4 -12
    8 -4 -12
    -8 4 12
    4 -8 12
    4 -8 12
    4 -8 12
    4 4 12
    -8 4 12
    -8 4 12
    -2 7 -12
    7 -5 -12
    -5 -2 -12
    -7 5 12
    -7 5 12
    -7 5 12
    5 2 12
    2 -7 12
    2 -7 12
    2 -7 12
    2 -7 12
    4 -5 -12
    -5 1 -12
    1 4 -12
    4 -5 -12
    5 -1 12
    -1 -4 12
    -1 -4 12
    -4 5 12
    -4 5 12
    5 -1 12
    -1 -4 12
    -4 5 12
    4 1 -12
    1 -5 -12
    -5 4 -12
    -4 -1 12
    -1 5 12
    -4 -1 12
    5 -4 12
    -4 -1 12
    5 -4 12
    -1 5 12
    5 -4 12
    -2 -5 -12
    -5 7 -12
    7 -2 -12
    -5 7 -12
    5 -7 12
    -7 2 12
    2 5 12
    5 -7 12
    -7 2 12
    2 5 12
    5 -7 12
    -7 2 12
    -5 10 -12
    -5 -5 -12
    -5 10 -12
    10 -5 -12
    -5 10 -12
    5 5 12
    -10 5 12
    -10 5 12
    5 -10 12
    -10 5 12
    5 -10 12
    5 -10 12
    -3 9 -12
    -3 9 -12
    -6 -3 -12
    -3 9 -12
    -9 6 12
    -9 6 12
    3 -9 12
    3 -9 12
    3 -9 12
    -9 6 12
    6 3 12
    3 -9 12
    6 -6 -12
    -6 0 -12
    0 6 -12
    0 -6 12
    -6 6 12
    -6 6 12
    6 0 12
    -6 6 12
    0 -6 12
    0 -6 12
    6 0 12
    0 -6 12
    -6 3 -12
    3 -6 -12
    6 -3 12
    -3 -3 12
    -3 6 12
    -3 6 12
    6 -3 12
    -3 -3 12
    6 -3 12
    -3 -3 12
    0 -6 -12
    -6 6 -12
    -6 6 -12
    6 0 -12
    6 -6 12
    0 6 12
    6 -6 12
    -6 0 12
    0 6 12
    -6 0 12
    -6 0 12
    6 -6 12
    -3 -6 -12
    9 -3 -12
    -6 9 -12
    -6 9 -12
    -9 3 12
    6 -9 12
    6 -9 12
    -9 3 12
    3 6 12
    -9 3 12
    6 -9 12
    -6 -6 -12
    12 -6 -12
    -6 12 -12
    -6 12 -12
    -6 12 -12
    6 -12 12
    -12 6 12
    -12 6 12
    -12 6 12
    6 -12 12
    6 -12 12
    -4 11 -12
    11 -7 -12
    -7 -4 -12
    -4 11 -12
    -4 11 -12
    -11 7 12
    -11 7 12
    4 -11 12
    4 -11 12
    -11 7 12
    4 -11 12
    4 -11 12
    8 -7 -12
    -7 -1 -12
    -1 8 -12
    -8 7 12
    1 -8 12
    1 -8 12
    -8 7 12
    7 1 12
    -8 7 12
    1 -8 12
    1 -8 12
    5 -7 -12
    -7 2 -12
    -7 2 -12
    5 -7 -12
    -2 -5 12
    -5 7 12
    -2 -5 12
    -5 7 12
    7 -2 12
    -2 -5 12
    7 -2 12
    7 -2 12
    -7 5 -12
    -7 5 -12
    5 2 -12
    2 -7 -12
    7 -5 12
    -5 -2 12
    7 -5 12
    -2 7 12
    -2 7 12
    7 -5 12
    -5 -2 12
    -5 -2 12
    -7 8 -12
    8 -1 -12
    -7 8 -12
    -7 8 -12
    -1 -7 -12
    -8 1 12
    -8 1 12
    7 -8 12
    1 7 12
    1 7 12
    -8 1 12
    7 -8 12
    -7 11 -12
    -7 11 -12
    11 -4 -12
    -4 -7 -12
    -7 11 -12
    -11 4 12
    4 7 12
    -11 4 12
    -11 4 12
    7 -11 12
    7 -11 12
    7 -11 12
    -7 14 -12
    -7 14 -12
    -7 -7 -12
    14 -7 -12
    -7 14 -12
    -14 7 12
    7 -14 12
    7 -14 12
    7 -14 12
    -14 7 12
    -5 13 -12
    -5 13 -12
    -5 13 -12
    13 -8 -12
    -8 -5 -12
    5 -13 12
    -13 8 12
    5 -13 12
    -13 8 12
    -13 8 12
    5 -13 12
    5 -13 12
    -8 -2 -12
    -2 10 -12
    10 -8 -12
    -2 10 -12
    -2 10 -12
    -10 8 12
    -10 8 12
    2 -10 12
    2 -10 12
    -10 8 12
    2 -10 12
    2 -10 12
    -8 1 -12
    -8 1 -12
    7 -8 -12
    -1 -7 12
    -1 -7 12
    8 -1 12
    -1 -7 12
    -7 8 12
    -7 8 12
    8 -1 12
    8 -1 12
    -7 8 12
    -1 -7 12
    -8 4 -12
    4 -8 -12
    -8 4 -12
    4 -8 -12
    8 -4 12
    -4 -4 12
    8 -4 12
    -4 8 12
    -4 8 12
    -4 -4 12
    -4 8 12
    8 -4 12
    -8 7 -12
    7 1 -12
    -8 7 -12
    1 -8 -12
    -8 7 -12
    8 -7 12
    8 -7 12
    -7 -1 12
    -1 8 12
    -7 -1 12
    -7 -1 12
    8 -7 12
    -1 8 12
    -8 10 -12
    -8 10 -12
    10 -2 -12
    -2 -8 -12
    -8 10 -12
    -10 2 12
    8 -10 12
    -10 2 12
    8 -10 12
    2 8 12
    -10 2 12
    8 -10 12
    -8 13 -12
    -5 -8 -12
    -8 13 -12
    13 -5 -12
    -8 13 -12
    -13 5 12
    8 -13 12
    8 -13 12
    8 -13 12
    -13 5 12
    -8 16 -12
    16 -8 -12
    -8 16 -12
    -8 -8 -12
    -8 16 -12
    -16 8 12
    8 -16 12
    8 -16 12
    -6 15 -12
    15 -9 -12
    -9 -6 -12
    -6 15 -12
    -6 15 -12
    -15 9 12
    6 -15 12
    6 -15 12
    6 -15 12
    -15 9 12
    -9 -3 -12
    -3 12 -12
    -3 12 -12
    -3 12 -12
    12 -9 -12
    3 -12 12
    3 -12 12
    3 -12 12
    -12 9 12
    3 -12 12
    -12 9 12
    -12 9 12
    0 9 -12
    0 9 -12
    -9 0 -12
    0 9 -12
    9 -9 -12
    -9 9 12
    0 -9 12
    9 0 12
    -9 9 12
    0 -9 12
    -9 9 12
    0 -9 12
    0 -9 12
    -9 3 -12
    6 -9 -12
    6 -9 -12
    -9 3 -12
    9 -3 12
    -6 9 12
    -6 9 12
    -3 -6 12
    -3 -6 12
    -3 -6 12
    9 -3 12
    9 -3 12
    -6 9 12
    3 -9 -12
    6 3 -12
    -9 6 -12
    -9 6 -12
    -9 6 -12
    3 -9 -12
    -6 -3 12
    9 -6 12
    -6 -3 12
    -3 9 12
    9 -6 12
    9 -6 12
    -6 -3 12
    -3 9 12
    9 0 -12
    -9 9 -12
    -9 9 -12
    -9 9 -12
    0 -9 -12
    9 -9 12
    0 9 12
    -9 0 12
    -9 0 12
    9 -9 12
    0 9 12
    -9 12 -12
    -9 12 -12
    -3 -9 -12
    -9 12 -12
    12 -3 -12
    9 -12 12
    9 -12 12
    -12 3 12
    -12 3 12
    9 -12 12
    -9 15 -12
    15 -6 -12
    -9 15 -12
    -9 15 -12
    -6 -9 -12
    9 -15 12
    -15 6 12
    9 -15 12
    -9 18 -12
    18 -9 -12
    -9 18 -12
    -9 18 -12
    -9 -9 -12
    9 -18 12
    -18 9 12
    17 -10 -12
    -10 -7 -12
    -7 17 -12
    -7 17 -12
    -7 17 -12
    7 -17 12
    -17 10 12
    14 -10 -12
    -4 14 -12
    -4 14 -12
    -4 14 -12
    -10 -4 -12
    4 -14 12
    -14 10 12
    4 -14 12
    4 -14 12
    4 -14 12
    -14 10 12
    -1 11 -12
    -10 -1 -12
    -1 11 -12
    11 -10 -12
    -1 11 -12
    1 -11 12
    1 -11 12
    -11 10 12
    -11 10 12
    1 -11 12
    1 -11 12
    -11 10 12
    -10 2 -12
    -10 2 -12
    8 -10 -12
    10 -2 12
    10 -2 12
    -8 10 12
    -2 -8 12
    -8 10 12
    -2 -8 12
    -8 10 12
    -2 -8 12
    10 -2 12
    5 5 -12
    -10 5 -12
    -10 5 -12
    5 -10 -12
    5 -10 -12
    -10 5 -12
    -5 -5 12
    -5 -5 12
    -5 -5 12
    10 -5 12
    -5 10 12
    10 -5 12
    10 -5 12
    -5 10 12
    -5 10 12
    8 2 -12
    -10 8 -12
    2 -10 -12
    -10 8 -12
    -10 8 -12
    -8 -2 12
    -8 -2 12
    -2 10 12
    10 -8 12
    10 -8 12
    10 -8 12
    -2 10 12
    -1 -10 -12
    -10 11 -12
    11 -1 -12
    -10 11 -12
    -10 11 -12
    1 10 12
    10 -11 12
    10 -11 12
    -11 1 12
    10 -11 12
    -11 1 12
    -4 -10 -12
    -10 14 -12
    -10 14 -12
    14 -4 -12
    -10 14 -12
    -14 4 12
    10 -14 12
    10 -14 12
    -14 4 12
    -10 17 -12
    -7 -10 -12
    -10 17 -12
    -10 17 -12
    17 -7 -12
    10 -17 12
    -17 7 12
    -8 19 -12
    -8 19 -12
    -11 -8 -12
    -8 19 -12
    19 -11 -12
    -19 11 12
    -5 16 -12
    16 -11 -12
    -5 16 -12
    -11 -5 -12
    -5 16 -12
    5 -16 12
    -16 11 12
    -16 11 12
    5 -16 12
    -11 -2 -12
    -2 13 -12
    -2 13 -12
    -2 13 -12
    13 -11 -12
    -13 11 12
    -13 11 12
    2 -13 12
    2 -13 12
    2 -13 12
    2 -13 12
    1 10 -12
    10 -11 -12
    -11 1 -12
    1 10 -12
    -1 -10 12
    -10 11 12
    -10 11 12
    -10 11 12
    -1 -10 12
    -1 -10 12
    7 -11 -12
    7 -11 -12
    -11 4 -12
    -11 4 -12
    -11 4 -12
    -7 11 12
    -7 11 12
    -7 11 12
    -4 -7 12
    -4 -7 12
    11 -4 12
    -4 -7 12
    11 -4 12
    11 -4 12
    -11 7 -12
    4 -11 -12
    7 4 -12
    -11 7 -12
    -11 7 -12
    4 -11 -12
    11 -7 12
    11 -7 12
    -4 11 12
    -4 11 12
    -4 11 12
    -7 -4 12
    11 -7 12
    10 1 -12
    -11 10 -12
    -11 10 -12
    -11 10 -12
    1 -11 -12
    -1 11 12
    -1 11 12
    11 -10 12
    11 -10 12
    -10 -1 12
    11 -10 12
    -11 13 -12
    -11 13 -12
    -11 13 -12
    -2 -11 -12
    13 -2 -12
    -13 2 12
    11 -13 12
    11 -13 12
    -11 16 -12
    16 -5 -12
    -5 -11 -12
    -11 16 -12
    -11 16 -12
    11 -16 12
    11 -16 12
    -11 19 -12
    -8 -11 -12
    -11 19 -12
    19 -8 -12
    -11 19 -12
    11 -19 12
    -6 18 -12
    -12 -6 -12
    18 -12 -12
    -6 18 -12
    -6 18 -12
    -18 12 12
    6 -18 12
    -3 15 -12
    -12 -3 -12
    -3 15 -12
    15 -12 -12
    -3 15 -12
    3 -15 12
    -15 12 12
    -15 12 12
    3 -15 12
    12 -12 -12
    -12 0 -12
    0 12 -12
    0 12 -12
    0 12 -12
    -12 12 12
    -12 12 12
    0 -12 12
    0 -12 12
    0 -12 12
    -12 12 12
    3 9 -12
    -12 3 -12
    9 -12 -12
    3 9 -12
    -9 12 12
    -9 12 12
    -3 -9 12
    12 -3 12
    -3 -9 12
    -9 12 12
    -12 6 -12
    6 -12 -12
    6 -12 -12
    -12 6 -12
    -12 6 -12
    -6 -6 12
    12 -6 12
    -6 12 12
    12 -6 12
    -6 12 12
    -6 12 12
    3 -12 -12
    -12 9 -12
    9 3 -12
    -12 9 -12
    -12 9 -12
    12 -9 12
    -9 -3 12
    12 -9 12
    -3 12 12
    -3 12 12
    0 -12 -12
    12 0 -12
    -12 12 -12
    -12 12 -12
    -12 12 -12
    12 -12 12
    12 -12 12
    0 12 12
    -12 0 12
    -12 15 -12
    15 -3 -12
    -3 -12 -12
    -12 15 -12
    -12 15 -12
    12 -15 12
    12 -15 12
    -12 18 -12
    18 -6 -12
    -12 18 -12
    -12 18 -12
    -6 -12 -12
    12 -18 12
    17 -13 -12
    -4 17 -12
    -13 -4 -12
    -4 17 -12
    -4 17 -12
    -17 13 12
    4 -17 12
    -17 13 12
    -13 -1 -12
    -1 14 -12
    -1 14 -12
    14 -13 -12
    -1 14 -12
    -14 13 12
    1 -14 12
    1 -14 12
    -14 13 12
    -13 2 -12
    2 11 -12
    11 -13 -12
    -11 13 12
    -11 13 12
    -11 13 12
    -2 -11 12
    -13 5 -12
    8 -13 -12
    -13 5 -12
    13 -5 12
    -8 13 12
    -8 13 12
    -8 13 12
    -5 -8 12
    -13 8 -12
    5 -13 -12
    -13 8 -12
    -13 8 -12
    -5 13 12
    -5 13 12
    -8 -5 12
    13 -8 12
    -5 13 12
    13 -8 12
    -13 11 -12
    11 2 -12
    -13 11 -12
    -13 11 -12
    2 -13 -12
    -2 13 12
    -2 13 12
    -11 -2 12
    13 -11 12
    13 -11 12
    -13 14 -12
    -13 14 -12
    -1 -13 -12
    14 -1 -12
    -13 14 -12
    13 -14 12
    -14 1 12
    13 -14 12
    -4 -13 -12
    -13 17 -12
    -13 17 -12
    -13 17 -12
    17 -4 -12
    13 -17 12
    -2 16 -12
    16 -14 -12
    -14 -2 -12
    -2 16 -12
    2 -16 12
    -16 14 12
    -16 14 12
    1 13 -12
    -14 1 -12
    13 -14 -12
    -1 -13 12
    -13 14 12
    -13 14 12
    10 -14 -12
    -14 4 -12
    -10 14 12
    14 -4 12
    -10 14 12
    -4 -10 12
    -10 14 12
    -14 7 -12
    7 -14 -12
    7 -14 -12
    -14 7 -12
    -7 14 12
    -7 14 12
    14 -7 12
    -7 -7 12
    14 -7 12
    -7 14 12
    -14 10 -12
    4 -14 -12
    -14 10 -12
    -14 10 -12
    -4 14 12
    -4 14 12
    -10 -4 12
    -4 14 12
    14 -10 12
    14 -10 12
    -14 13 -12
    -14 13 -12
    -14 13 -12
    1 -14 -12
    14 -13 12
    -13 -1 12
    14 -13 12
    -1 14 12
    -14 16 -12
    -14 16 -12
    16 -2 -12
    -14 16 -12
    -2 -14 -12
    14 -16 12
    18 -15 -12
    -3 18 -12
    -3 18 -12
    -15 -3 -12
    3 -18 12
    -18 15 12
    -18 15 12
    -15 0 -12
    15 -15 -12
    0 15 -12
    0 -15 12
    -15 15 12
    -15 15 12
    -15 3 -12
    12 -15 -12
    -12 15 12
    -12 15 12
    -3 -12 12
    -15 6 -12
    9 -15 -12
    -9 15 12
    -9 15 12
    15 -6 12
    -6 -9 12
    -9 15 12
    -15 9 -12
    -15 9 -12
    -15 9 -12
    6 -15 -12
    15 -9 12
    -6 15 12
    -6 15 12
    -6 15 12
    15 -9 12
    -9 -6 12
    3 -15 -12
    -15 12 -12
    -15 12 -12
    -15 12 -12
    -3 15 12
    -12 -3 12
    15 -12 12
    15 -12 12
    -3 15 12
    0 -15 -12
    -15 15 -12
    -15 15 -12
    -15 15 -12
    15 -15 12
    -15 18 -12
    -15 18 -12
    -3 -15 -12
    -15 18 -12
    15 -18 12
    -1 17 -12
    17 -16 -12
    -16 -1 -12
    -17 16 12
    -17 16 12
    1 -17 12
    -16 2 -12
    14 -16 -12
    2 14 -12
    -2 -14 12
    -14 16 12
    -14 16 12
    -16 5 -12
    11 -16 -12
    16 -5 12
    -11 16 12
    -5 -11 12
    -11 16 12
    -11 16 12
    -16 8 -12
    8 -16 -12
    -16 8 -12
    16 -8 12
    -8 16 12
    -8 -8 12
    -8 16 12
    -8 16 12
    5 -16 -12
    -16 11 -12
    -16 11 -12
    -16 11 -12
    -5 16 12
    16 -11 12
    -5 16 12
    -5 16 12
    -11 -5 12
    -16 14 -12
    -16 14 -12
    2 -16 -12
    -16 14 -12
    16 -14 12
    -14 -2 12
    -2 16 12
    -1 -16 -12
    -16 17 -12
    -16 17 -12
    -16 17 -12
    16 -17 12
    -17 1 -12
    16 -17 -12
    1 16 -12
    -16 17 12
    -1 -16 12
    -16 17 12
    13 -17 -12
    -17 4 -12
    -13 17 12
    -13 17 12
    -4 -13 12
    -17 7 -12
    10 -17 -12
    -10 17 12
    -10 17 12
    -7 -10 12
    17 -7 12
    -10 17 12
    -17 10 -12
    -17 10 -12
    7 -17 -12
    -7 17 12
    -10 -7 12
    17 -10 12
    -7 17 12
    -7 17 12
    -17 13 -12
    -17 13 -12
    -17 13 -12
    4 -17 -12
    -13 -4 12
    -4 17 12
    17 -13 12
    -4 17 12
    1 -17 -12
    -17 16 -12
    -17 16 -12
    -17 16 -12
    17 -16 12
    -18 3 -12
    3 15 -12
    15 -18 -12
    -15 18 12
    -3 -15 12
    -15 18 12
    12 -18 -12
    -18 6 -12
    -12 18 12
    -12 18 12
    -6 -12 12
    9 -18 -12
    -18 9 -12
    18 -9 12
    -9 -9 12
    -9 18 12
    -9 18 12
    -9 18 12
    6 -18 -12
    -18 12 -12
    -18 12 -12
    -6 18 12
    18 -12 12
    -12 -6 12
    -6 18 12
    -6 18 12
    3 -18 -12
    -18 15 -12
    -18 15 -12
    -18 15 -12
    -3 18 12
    18 -15 12
    -3 18 12
    -19 8 -12
    -11 19 12
    -11 19 12
    -8 -11 12
    19 -8 12
    8 -19 -12
    -19 11 -12
    19 -11 12
    -11 -8 12
    -8 19 12
    -8 19 12
    -8 19 12
    0 1 -13
    1 -1 -13
    -1 0 -13
    0 -1 13
    1 0 13
    1 0 13
    -1 1 13
    -1 1 13
    -2 -1 -13
    -1 3 -13
    3 -2 -13
    -3 2 13
    -3 2 13
    1 -3 13
    2 1 13
    1 -3 13
    1 -3 13
    0 -2 -13
    -2 2 -13
    2 0 -13
    -2 0 13
    2 -2 13
    0 2 13
    -2 0 13
    2 -2 13
    0 2 13
    -2 5 -13
    -3 -2 -13
    -5 3 13
    3 2 13
    -5 3 13
    2 -5 13
    2 -5 13
    3 2 13
    -5 3 13
    2 -5 13
    2 -3 -13
    1 2 -13
    -3 1 -13
    -1 -2 13
    -2 3 13
    -1 -2 13
    -2 3 13
    3 -1 13
    -1 -2 13
    3 -1 13
    4 -1 -13
    -3 4 -13
    -1 -3 -13
    -4 1 13
    3 -4 13
    1 3 13
    -4 1 13
    1 3 13
    -4 1 13
    3 -4 13
    7 -4 -13
    -4 -3 -13
    -3 7 -13
    -7 4 13
    -7 4 13
    4 3 13
    3 -7 13
    3 -7 13
    3 -7 13
    3 -7 13
    -7 4 13
    0 4 -13
    -4 0 -13
    4 -4 -13
    -4 4 13
    0 -4 13
    0 -4 13
    0 -4 13
    4 0 13
    -4 4 13
    -4 4 13
    4 0 13
    0 -4 13
    -4 3 -13
    1 -4 -13
    4 -3 13
    -1 4 13
    -1 4 13
    4 -3 13
    -3 -1 13
    -3 -1 13
    -3 -1 13
    4 -3 13
    -4 6 -13
    -2 -4 -13
    6 -2 -13
    2 4 13
    -6 2 13
    2 4 13
    4 -6 13
    4 -6 13
    -6 2 13
    4 -6 13
    -6 2 13
    -4 9 -13
    -5 -4 -13
    -9 5 13
    4 -9 13
    4 -9 13
    4 -9 13
    -9 5 13
    4 -9 13
    5 4 13
    -5 -1 -13
    -1 6 -13
    -6 5 13
    -6 5 13
    1 -6 13
    1 -6 13
    1 -6 13
    1 -6 13
    5 1 13
    -6 5 13
    5 1 13
    3 -5 -13
    -5 2 -13
    3 -5 -13
    5 -2 13
    -3 5 13
    -3 5 13
    5 -2 13
    -2 -3 13
    5 -2 13
    -3 5 13
    -2 -3 13
    5 0 -13
    0 -5 -13
    -5 5 -13
    5 -5 13
    -5 0 13
    5 -5 13
    5 -5 13
    0 5 13
    0 5 13
    -5 0 13
    -5 0 13
    -5 8 -13
    -5 8 -13
    8 -3 -13
    -3 -5 -13
    5 -8 13
    -8 3 13
    5 -8 13
    5 -8 13
    -8 3 13
    3 5 13
    3 5 13
    -6 -5 -13
    -5 11 -13
    -5 11 -13
    -5 11 -13
    11 -6 -13
    -11 6 13
    5 -11 13
    -11 6 13
    5 -11 13
    5 -11 13
    -11 6 13
    -2 8 -13
    -6 -2 -13
    -8 6 13
    2 -8 13
    2 -8 13
    6 2 13
    2 -8 13
    -8 6 13
    2 -8 13
    -8 6 13
    1 5 -13
    5 -6 -13
    -6 1 -13
    -1 -5 13
    -5 6 13
    6 -1 13
    -5 6 13
    -1 -5 13
    -5 6 13
    6 -1 13
    -1 -5 13
    6 -1 13
    2 -6 -13
    -6 4 -13
    6 -4 13
    -2 6 13
    -4 -2 13
    -4 -2 13
    6 -4 13
    -2 6 13
    6 -4 13
    -1 -6 -13
    -6 7 -13
    -6 7 -13
    7 -1 -13
    -7 1 13
    1 6 13
    -7 1 13
    6 -7 13
    6 -7 13
    6 -7 13
    1 6 13
    -6 10 -13
    10 -4 -13
    -4 -6 -13
    -6 10 -13
    -6 10 -13
    -10 4 13
    4 6 13
    6 -10 13
    6 -10 13
    6 -10 13
    -10 4 13
    -10 4 13
    -7 -6 -13
    -6 13 -13
    13 -7 -13
    -6 13 -13
    6 -13 13
    6 -13 13
    -13 7 13
    -13 7 13
    6 -13 13
    -3 10 -13
    -7 -3 -13
    10 -7 -13
    -3 10 -13
    -3 10 -13
    3 -10 13
    3 -10 13
    -10 7 13
    -10 7 13
    3 -10 13
    3 -10 13
    -10 7 13
    0 7 -13
    -7 0 -13
    7 -7 -13
    0 -7 13
    0 -7 13
    -7 7 13
    0 -7 13
    7 0 13
    -7 7 13
    0 -7 13
    7 0 13
    4 -7 -13
    -7 3 -13
    4 -7 -13
    -4 7 13
    -3 -4 13
    -3 -4 13
    -4 7 13
    7 -3 13
    7 -3 13
    -3 -4 13
    7 -3 13
    1 -7 -13
    -7 6 -13
    6 1 -13
    -7 6 -13
    7 -6 13
    -6 -1 13
    -1 7 13
    7 -6 13
    -6 -1 13
    -1 7 13
    -6 -1 13
    7 -6 13
    -7 9 -13
    9 -2 -13
    -7 9 -13
    -2 -7 -13
    -7 9 -13
    -9 2 13
    -9 2 13
    -9 2 13
    7 -9 13
    2 7 13
    2 7 13
    7 -9 13
    7 -9 13
    12 -5 -13
    -7 12 -13
    -5 -7 -13
    -7 12 -13
    -7 12 -13
    -12 5 13
    -12 5 13
    7 -12 13
    7 -12 13
    -12 5 13
    7 -12 13
    -7 15 -13
    -7 15 -13
    -7 15 -13
    -8 -7 -13
    15 -8 -13
    -15 8 13
    7 -15 13
    7 -15 13
    7 -15 13
    -15 8 13
    -4 12 -13
    -4 12 -13
    12 -8 -13
    -4 12 -13
    -8 -4 -13
    4 -12 13
    4 -12 13
    -12 8 13
    4 -12 13
    -12 8 13
    4 -12 13
    -1 9 -13
    9 -8 -13
    -8 -1 -13
    -1 9 -13
    -9 8 13
    1 -9 13
    -9 8 13
    1 -9 13
    1 -9 13
    1 -9 13
    -9 8 13
    6 -8 -13
    -8 2 -13
    -8 2 -13
    -2 -6 13
    8 -2 13
    8 -2 13
    -2 -6 13
    8 -2 13
    -2 -6 13
    -6 8 13
    -6 8 13
    5 3 -13
    -8 5 -13
    3 -8 -13
    -8 5 -13
    3 -8 -13
    8 -5 13
    -5 -3 13
    -3 8 13
    8 -5 13
    -5 -3 13
    -5 -3 13
    -3 8 13
    8 -5 13
    -8 8 -13
    -8 8 -13
    0 -8 -13
    -8 8 -13
    8 0 -13
    8 -8 13
    0 8 13
    8 -8 13
    -8 0 13
    -8 0 13
    -8 0 13
    0 8 13
    -8 11 -13
    11 -3 -13
    -3 -8 -13
    -8 11 -13
    -8 11 -13
    -11 3 13
    -11 3 13
    8 -11 13
    3 8 13
    8 -11 13
    -11 3 13
    8 -11 13
    -6 -8 -13
    -8 14 -13
    14 -6 -13
    -8 14 -13
    -8 14 -13
    8 -14 13
    8 -14 13
    8 -14 13
    -14 6 13
    -9 -8 -13
    -8 17 -13
    -8 17 -13
    17 -9 -13
    -8 17 -13
    8 -17 13
    8 -17 13
    -17 9 13
    -5 14 -13
    -5 14 -13
    14 -9 -13
    -9 -5 -13
    -5 14 -13
    -14 9 13
    5 -14 13
    5 -14 13
    -14 9 13
    5 -14 13
    5 -14 13
    11 -9 -13
    -2 11 -13
    -2 11 -13
    -9 -2 -13
    -2 11 -13
    2 -11 13
    -11 9 13
    -11 9 13
    2 -11 13
    2 -11 13
    2 -11 13
    -11 9 13
    -9 1 -13
    -9 1 -13
    1 8 -13
    8 -9 -13
    -8 9 13
    9 -1 13
    -1 -8 13
    9 -1 13
    -8 9 13
    -8 9 13
    9 -1 13
    -1 -8 13
    -1 -8 13
    5 -9 -13
    -9 4 -13
    -9 4 -13
    5 -9 -13
    -5 9 13
    9 -4 13
    -5 9 13
    -4 -5 13
    -4 -5 13
    9 -4 13
    -5 9 13
    9 -4 13
    -4 -5 13
    -9 7 -13
    2 -9 -13
    7 2 -13
    -9 7 -13
    -9 7 -13
    -7 -2 13
    -7 -2 13
    9 -7 13
    9 -7 13
    -2 9 13
    9 -7 13
    -2 9 13
    -7 -2 13
    10 -1 -13
    -9 10 -13
    -9 10 -13
    -1 -9 -13
    -9 10 -13
    9 -10 13
    1 9 13
    1 9 13
    9 -10 13
    -10 1 13
    9 -10 13
    -10 1 13
    -9 13 -13
    13 -4 -13
    -9 13 -13
    -9 13 -13
    -4 -9 -13
    9 -13 13
    9 -13 13
    -13 4 13
    9 -13 13
    -9 16 -13
    -9 16 -13
    -7 -9 -13
    16 -7 -13
    -9 16 -13
    9 -16 13
    -16 7 13
    9 -16 13
    -9 19 -13
    -9 19 -13
    -10 -9 -13
    19 -10 -13
    -9 19 -13
    9 -19 13
    -19 10 13
    -6 16 -13
    -6 16 -13
    -6 16 -13
    16 -10 -13
    -10 -6 -13
    -16 10 13
    6 -16 13
    -16 10 13
    6 -16 13
    6 -16 13
    -3 13 -13
    13 -10 -13
    -3 13 -13
    -3 13 -13
    -10 -3 -13
    3 -13 13
    3 -13 13
    3 -13 13
    -13 10 13
    3 -13 13
    -13 10 13
    0 10 -13
    10 -10 -13
    -10 0 -13
    0 10 -13
    0 10 -13
    -10 10 13
    0 -10 13
    -10 10 13
    -10 10 13
    0 -10 13
    0 -10 13
    0 -10 13
    -10 3 -13
    -10 3 -13
    7 -10 -13
    -3 -7 13
    10 -3 13
    -7 10 13
    -3 -7 13
    10 -3 13
    -3 -7 13
    10 -3 13
    -7 10 13
    -10 6 -13
    -10 6 -13
    4 -10 -13
    -10 6 -13
    6 4 -13
    4 -10 -13
    10 -6 13
    -6 -4 13
    -6 -4 13
    10 -6 13
    -4 10 13
    -4 10 13
    -6 -4 13
    -4 10 13
    10 -6 13
    -10 9 -13
    9 1 -13
    1 -10 -13
    -10 9 -13
    -10 9 -13
    -9 -1 13
    -9 -1 13
    10 -9 13
    10 -9 13
    10 -9 13
    -1 10 13
    -1 10 13
    -10 12 -13
    12 -2 -13
    -2 -10 -13
    -10 12 -13
    -10 12 -13
    10 -12 13
    -12 2 13
    10 -12 13
    10 -12 13
    2 10 13
    -12 2 13
    -5 -10 -13
    -10 15 -13
    15 -5 -13
    -10 15 -13
    -10 15 -13
    10 -15 13
    10 -15 13
    -15 5 13
    -10 18 -13
    -10 18 -13
    -8 -10 -13
    18 -8 -13
    -10 18 -13
    10 -18 13
    -7 18 -13
    18 -11 -13
    -7 18 -13
    -11 -7 -13
    -18 11 13
    -4 15 -13
    -11 -4 -13
    -4 15 -13
    -4 15 -13
    15 -11 -13
    4 -15 13
    4 -15 13
    4 -15 13
    -15 11 13
    4 -15 13
    -15 11 13
    12 -11 -13
    -1 12 -13
    -11 -1 -13
    -1 12 -13
    -1 12 -13
    -12 11 13
    -12 11 13
    1 -12 13
    1 -12 13
    1 -12 13
    1 -12 13
    -11 2 -13
    2 9 -13
    9 -11 -13
    2 9 -13
    11 -2 13
    -9 11 13
    -2 -9 13
    -9 11 13
    -9 11 13
    -2 -9 13
    -2 -9 13
    -11 5 -13
    5 6 -13
    6 -11 -13
    -11 5 -13
    6 -11 -13
    -11 5 -13
    -5 -6 13
    -6 11 13
    -5 -6 13
    -5 -6 13
    11 -5 13
    11 -5 13
    -6 11 13
    11 -5 13
    -6 11 13
    3 -11 -13
    -11 8 -13
    -11 8 -13
    8 3 -13
    -11 8 -13
    -3 11 13
    -3 11 13
    11 -8 13
    11 -8 13
    -8 -3 13
    11 -8 13
    -11 11 -13
    0 -11 -13
    -11 11 -13
    -11 11 -13
    11 0 -13
    11 -11 13
    0 11 13
    11 -11 13
    -11 0 13
    11 -11 13
    -11 14 -13
    -11 14 -13
    -3 -11 -13
    -11 14 -13
    14 -3 -13
    11 -14 13
    11 -14 13
    -11 17 -13
    -11 17 -13
    17 -6 -13
    -11 17 -13
    -6 -11 -13
    11 -17 13
    11 -17 13
    -12 -5 -13
    17 -12 -13
    -5 17 -13
    -5 17 -13
    -5 17 -13
    -17 12 13
    -17 12 13
    5 -17 13
    -2 14 -13
    -2 14 -13
    -12 -2 -13
    -2 14 -13
    14 -12 -13
    -14 12 13
    2 -14 13
    -14 12 13
    2 -14 13
    2 -14 13
    1 11 -13
    1 11 -13
    1 11 -13
    11 -12 -13
    -12 1 -13
    -1 -11 13
    -11 12 13
    -1 -11 13
    -1 -11 13
    -11 12 13
    -11 12 13
    -12 4 -13
    -12 4 -13
    8 -12 -13
    -4 -8 13
    12 -4 13
    -8 12 13
    -8 12 13
    -8 12 13
    5 -12 -13
    -12 7 -13
    -12 7 -13
    5 -12 -13
    -12 7 -13
    7 5 -13
    12 -7 13
    12 -7 13
    -5 12 13
    -7 -5 13
    -5 12 13
    -5 12 13
    12 -7 13
    -12 10 -13
    2 -12 -13
    -12 10 -13
    10 2 -13
    -12 10 -13
    -2 12 13
    12 -10 13
    -10 -2 13
    12 -10 13
    12 -10 13
    -2 12 13
    13 -1 -13
    -1 -12 -13
    -12 13 -13
    -12 13 -13
    -12 13 -13
    -13 1 13
    1 12 13
    12 -13 13
    12 -13 13
    -4 -12 -13
    -12 16 -13
    -12 16 -13
    16 -4 -13
    -12 16 -13
    12 -16 13
    12 -16 13
    -12 19 -13
    -12 19 -13
    -12 19 -13
    -7 -12 -13
    12 -19 13
    -13 -3 -13
    -3 16 -13
    -3 16 -13
    -3 16 -13
    16 -13 -13
    -16 13 13
    3 -16 13
    -16 13 13
    3 -16 13
    -13 0 -13
    0 13 -13
    0 13 -13
    13 -13 -13
    0 13 -13
    -13 13 13
    0 -13 13
    -13 13 13
    0 -13 13
    10 -13 -13
    -13 3 -13
    -3 -10 13
    -10 13 13
    -10 13 13
    -10 13 13
    13 -3 13
    7 -13 -13
    -13 6 -13
    -13 6 -13
    -13 6 -13
    7 -13 -13
    -7 13 13
    13 -6 13
    -7 13 13
    13 -6 13
    -7 13 13
    -6 -7 13
    -13 9 -13
    4 -13 -13
    -13 9 -13
    -13 9 -13
    -4 13 13
    13 -9 13
    -4 13 13
    -9 -4 13
    -4 13 13
    13 -9 13
    12 1 -13
    -13 12 -13
    -13 12 -13
    -13 12 -13
    1 -13 -13
    13 -12 13
    -1 13 13
    -12 -1 13
    13 -12 13
    -13 15 -13
    -13 15 -13
    -2 -13 -13
    -13 15 -13
    15 -2 -13
    13 -15 13
    13 -15 13
    -13 18 -13
    18 -5 -13
    -13 18 -13
    -5 -13 -13
    -13 18 -13
    13 -18 13
    -4 18 -13
    18 -14 -13
    -14 -4 -13
    -4 18 -13
    4 -18 13
    -18 14 13
    -18 14 13
    -1 15 -13
    -14 -1 -13
    -1 15 -13
    15 -14 -13
    -15 14 13
    1 -15 13
    -15 14 13
    1 -15 13
    -14 2 -13
    2 12 -13
    12 -14 -13
    -2 -12 13
    -12 14 13
    -12 14 13
    9 -14 -13
    -14 5 -13
    -9 14 13
    -9 14 13
    -9 14 13
    14 -5 13
    -5 -9 13
    -14 8 -13
    -14 8 -13
    6 -14 -13
    -14 8 -13
    14 -8 13
    -6 14 13
    14 -8 13
    -8 -6 13
    -6 14 13
    -6 14 13
    -14 11 -13
    3 -14 -13
    -14 11 -13
    -14 11 -13
    14 -11 13
    14 -11 13
    -3 14 13
    -3 14 13
    -11 -3 13
    -14 14 -13
    -14 14 -13
    -14 14 -13
    0 -14 -13
    14 -14 13
    14 -14 13
    -14 17 -13
    17 -3 -13
    -14 17 -13
    -3 -14 -13
    -14 17 -13
    14 -17 13
    -15 -2 -13
    -2 17 -13
    -2 17 -13
    17 -15 -13
    -17 15 13
    -17 15 13
    2 -17 13
    -15 1 -13
    14 -15 -13
    1 14 -13
    -14 15 13
    -1 -14 13
    -14 15 13
    -15 4 -13
    11 -15 -13
    -4 -11 13
    -11 15 13
    15 -4 13
    -11 15 13
    -15 7 -13
    8 -15 -13
    8 -15 -13
    -15 7 -13
    -8 15 13
    15 -7 13
    -7 -8 13
    -8 15 13
    -8 15 13
    -15 10 -13
    -15 10 -13
    5 -15 -13
    -15 10 -13
    -5 15 13
    15 -10 13
    15 -10 13
    -10 -5 13
    -5 15 13
    -5 15 13
    -15 13 -13
    -15 13 -13
    -15 13 -13
    2 -15 -13
    15 -13 13
    -13 -2 13
    -2 15 13
    15 -13 13
    -15 16 -13
    -15 16 -13
    -15 16 -13
    -1 -15 -13
    15 -16 13
    -16 0 -13
    16 -16 -13
    0 16 -13
    -16 16 13
    0 -16 13
    -16 16 13
    -16 3 -13
    13 -16 -13
    -13 16 13
    -3 -13 13
    -13 16 13
    -16 6 -13
    10 -16 -13
    -10 16 13
    -10 16 13
    -6 -10 13
    16 -6 13
    -16 9 -13
    7 -16 -13
    -16 9 -13
    16 -9 13
    -7 16 13
    -7 16 13
    -9 -7 13
    -7 16 13
    -16 12 -13
    -16 12 -13
    4 -16 -13
    -16 12 -13
    -12 -4 13
    -4 16 13
    16 -12 13
    -4 16 13
    -16 15 -13
    -16 15 -13
    1 -16 -13
    -16 15 -13
    16 -15 13
    2 15 -13
    15 -17 -13
    -17 2 -13
    -15 17 13
    -15 17 13
    -2 -15 13
    12 -17 -13
    -17 5 -13
    -5 -12 13
    -12 17 13
    -12 17 13
    -17 8 -13
    -9 17 13
    17 -8 13
    -8 -9 13
    -9 17 13
    -17 11 -13
    6 -17 -13
    -17 11 -13
    -11 -6 13
    17 -11 13
    -6 17 13
    -6 17 13
    -6 17 13
    3 -17 -13
    -17 14 -13
    -17 14 -13
    -17 14 -13
    -3 17 13
    17 -14 13
    -3 17 13
    -18 4 -13
    14 -18 -13
    -4 -14 13
    -14 18 13
    -14 18 13
    11 -18 -13
    -18 7 -13
    18 -7 13
    -11 18 13
    -11 18 13
    -7 -11 13
    8 -18 -13
    -18 10 -13
    -8 18 13
    -8 18 13
    -8 18 13
    -10 -8 13
    18 -10 13
    -18 13 -13
    -18 13 -13
    5 -18 -13
    -18 13 -13
    -5 18 13
    -5 18 13
    -13 -5 13
    18 -13 13
    -19 9 -13
    19 -9 13
    -10 19 13
    -9 -10 13
    -10 19 13
    -19 12 -13
    7 -19 -13
    -19 12 -13
    -7 19 13
    19 -12 13
    -7 19 13
    -12 -7 13
    -7 19 13
    1 0 -14
    -1 1 -14
    0 -1 -14
    0 1 14
    -1 0 14
    0 1 14
    1 -1 14
    -1 0 14
    1 -1 14
    0 2 -14
    -2 0 -14
    2 0 14
    -2 2 14
    -2 2 14
    2 0 14
    0 -2 14
    0 -2 14
    -2 3 -14
    -1 -2 -14
    2 -3 14
    -3 1 14
    2 -3 14
    2 -3 14
    1 2 14
    1 2 14
    -3 1 14
    -1 4 -14
    4 -3 -14
    -3 -1 -14
    1 -4 14
    3 1 14
    -4 3 14
    1 -4 14
    3 1 14
    -4 3 14
    1 -4 14
    2 1 -14
    -3 2 -14
    1 -3 -14
    3 -2 14
    -2 -1 14
    -2 -1 14
    -2 -1 14
    3 -2 14
    3 -2 14
    -1 3 14
    -1 3 14
    5 -2 -14
    -3 5 -14
    -2 -3 -14
    -5 2 14
    2 3 14
    3 -5 14
    3 -5 14
    2 3 14
    -5 2 14
    -5 2 14
    3 -5 14
    -2 6 -14
    -4 -2 -14
    -6 4 14
    2 -6 14
    4 2 14
    4 2 14
    -6 4 14
    2 -6 14
    -6 4 14
    2 -6 14
    2 -6 14
    -4 1 -14
    3 -4 -14
    3 -4 -14
    1 3 -14
    -3 4 14
    4 -1 14
    -3 4 14
    -1 -3 14
    4 -1 14
    -3 4 14
    -1 -3 14
    -1 -3 14
    4 0 -14
    0 -4 -14
    -4 4 -14
    -4 0 14
    4 -4 14
    0 4 14
    4 -4 14
    4 -4 14
    0 4 14
    -4 0 14
    -4 0 14
    -4 7 -14
    7 -3 -14
    -3 -4 -14
    4 -7 14
    4 -7 14
    -7 3 14
    -7 3 14
    3 4 14
    4 -7 14
    3 4 14
    -3 8 -14
    -5 -3 -14
    3 -8 14
    3 -8 14
    3 -8 14
    5 3 14
    -8 5 14
    3 -8 14
    5 3 14
    -8 5 14
    -8 5 14
    -5 0 -14
    0 5 -14
    5 -5 -14
    -5 5 14
    -5 5 14
    0 -5 14
    0 -5 14
    5 0 14
    0 -5 14
    -5 5 14
    0 -5 14
    5 0 14
    2 -5 -14
    -5 3 -14
    5 -3 14
    -3 -2 14
    5 -3 14
    -2 5 14
    -2 5 14
    -3 -2 14
    5 -3 14
    -3 -2 14
    6 -1 -14
    -5 6 -14
    -1 -5 -14
    5 -6 14
    1 5 14
    -6 1 14
    1 5 14
    -6 1 14
    5 -6 14
    -6 1 14
    -4 -5 -14
    9 -4 -14
    -5 9 -14
    -5 9 -14
    5 -9 14
    5 -9 14
    4 5 14
    5 -9 14
    4 5 14
    -9 4 14
    -9 4 14
    -6 -4 -14
    -4 10 -14
    10 -6 -14
    -4 10 -14
    -4 10 -14
    -10 6 14
    -10 6 14
    -10 6 14
    4 -10 14
    4 -10 14
    4 -10 14
    4 -10 14
    -6 -1 -14
    -1 7 -14
    7 -6 -14
    -7 6 14
    -7 6 14
    6 1 14
    1 -7 14
    1 -7 14
    1 -7 14
    -7 6 14
    6 1 14
    1 -7 14
    4 -6 -14
    4 -6 -14
    -6 2 -14
    -4 6 14
    -2 -4 14
    -4 6 14
    6 -2 14
    6 -2 14
    -2 -4 14
    -2 -4 14
    -4 6 14
    6 -2 14
    -6 5 -14
    1 -6 -14
    5 1 -14
    -1 6 14
    -5 -1 14
    -5 -1 14
    6 -5 14
    -1 6 14
    6 -5 14
    6 -5 14
    -5 -1 14
    8 -2 -14
    -6 8 -14
    -2 -6 -14
    -8 2 14
    6 -8 14
    6 -8 14
    2 6 14
    6 -8 14
    -8 2 14
    2 6 14
    -6 11 -14
    -6 11 -14
    -6 11 -14
    11 -5 -14
    -5 -6 -14
    6 -11 14
    -11 5 14
    -11 5 14
    -11 5 14
    6 -11 14
    6 -11 14
    -7 -5 -14
    -5 12 -14
    12 -7 -14
    -5 12 -14
    -5 12 -14
    -12 7 14
    5 -12 14
    5 -12 14
    5 -12 14
    5 -12 14
    -12 7 14
    -7 -2 -14
    -2 9 -14
    -2 9 -14
    9 -7 -14
    -9 7 14
    2 -9 14
    2 -9 14
    2 -9 14
    2 -9 14
    -9 7 14
    -9 7 14
    7 2 14
    6 -7 -14
    -7 1 -14
    1 6 -14
    7 -1 14
    -1 -6 14
    -6 7 14
    7 -1 14
    -6 7 14
    7 -1 14
    -1 -6 14
    -1 -6 14
    -6 7 14
    -7 4 -14
    3 -7 -14
    3 -7 -14
    7 -4 14
    7 -4 14
    -4 -3 14
    7 -4 14
    -4 -3 14
    -3 7 14
    -3 7 14
    -4 -3 14
    0 -7 -14
    7 0 -14
    -7 7 -14
    -7 7 -14
    7 -7 14
    -7 0 14
    0 7 14
    -7 0 14
    7 -7 14
    -7 0 14
    7 -7 14
    0 7 14
    10 -3 -14
    -7 10 -14
    -7 10 -14
    -7 10 -14
    -3 -7 -14
    3 7 14
    7 -10 14
    -10 3 14
    7 -10 14
    -10 3 14
    7 -10 14
    -10 3 14
    13 -6 -14
    -7 13 -14
    -7 13 -14
    -7 13 -14
    -6 -7 -14
    7 -13 14
    7 -13 14
    7 -13 14
    -13 6 14
    -13 6 14
    14 -8 -14
    -8 -6 -14
    -6 14 -14
    -6 14 -14
    6 -14 14
    -14 8 14
    -14 8 14
    6 -14 14
    6 -14 14
    -3 11 -14
    -8 -3 -14
    11 -8 -14
    -3 11 -14
    -3 11 -14
    -11 8 14
    3 -11 14
    -11 8 14
    3 -11 14
    3 -11 14
    3 -11 14
    0 8 -14
    -8 0 -14
    8 -8 -14
    -8 0 -14
    0 -8 14
    8 0 14
    -8 8 14
    -8 8 14
    -8 8 14
    0 -8 14
    8 0 14
    0 -8 14
    8 0 14
    0 -8 14
    5 -8 -14
    -8 3 -14
    -8 3 -14
    5 -8 -14
    8 -3 14
    -5 8 14
    -5 8 14
    -3 -5 14
    8 -3 14
    -3 -5 14
    -3 -5 14
    -5 8 14
    8 -3 14
    6 2 -14
    -8 6 -14
    2 -8 -14
    -8 6 -14
    -2 8 14
    -6 -2 14
    -6 -2 14
    8 -6 14
    8 -6 14
    -2 8 14
    -6 -2 14
    8 -6 14
    -8 9 -14
    -8 9 -14
    -1 -8 -14
    9 -1 -14
    -8 9 -14
    -9 1 14
    -9 1 14
    8 -9 14
    8 -9 14
    -9 1 14
    1 8 14
    8 -9 14
    1 8 14
    -8 12 -14
    -8 12 -14
    -8 12 -14
    12 -4 -14
    -4 -8 -14
    -12 4 14
    8 -12 14
    8 -12 14
    8 -12 14
    -12 4 14
    -8 15 -14
    -7 -8 -14
    15 -7 -14
    -8 15 -14
    -8 15 -14
    -15 7 14
    8 -15 14
    8 -15 14
    8 -15 14
    -9 -7 -14
    -7 16 -14
    -7 16 -14
    -7 16 -14
    16 -9 -14
    -16 9 14
    7 -16 14
    7 -16 14
    -4 13 -14
    -9 -4 -14
    -4 13 -14
    13 -9 -14
    -4 13 -14
    -13 9 14
    4 -13 14
    4 -13 14
    4 -13 14
    4 -13 14
    -13 9 14
    -1 10 -14
    -1 10 -14
    -1 10 -14
    10 -9 -14
    -9 -1 -14
    1 -10 14
    -10 9 14
    -10 9 14
    -10 9 14
    1 -10 14
    1 -10 14
    1 -10 14
    -9 2 -14
    7 -9 -14
    -9 2 -14
    9 -2 14
    -2 -7 14
    -7 9 14
    9 -2 14
    -2 -7 14
    -2 -7 14
    -7 9 14
    -7 9 14
    9 -2 14
    -9 5 -14
    -9 5 -14
    4 -9 -14
    5 4 -14
    4 -9 -14
    -5 -4 14
    -4 9 14
    -5 -4 14
    9 -5 14
    -5 -4 14
    9 -5 14
    -4 9 14
    -4 9 14
    9 -5 14
    -9 8 -14
    8 1 -14
    1 -9 -14
    -9 8 -14
    -9 8 -14
    -8 -1 14
    -1 9 14
    -8 -1 14
    9 -8 14
    9 -8 14
    -8 -1 14
    9 -8 14
    -1 9 14
    11 -2 -14
    -9 11 -14
    -9 11 -14
    -9 11 -14
    -2 -9 -14
    -11 2 14
    9 -11 14
    -11 2 14
    9 -11 14
    2 9 14
    9 -11 14
    -5 -9 -14
    -9 14 -14
    14 -5 -14
    -9 14 -14
    -9 14 -14
    9 -14 14
    -14 5 14
    9 -14 14
    9 -14 14
    -9 17 -14
    -9 17 -14
    -8 -9 -14
    17 -8 -14
    -9 17 -14
    -17 8 14
    9 -17 14
    9 -17 14
    -8 18 -14
    -8 18 -14
    18 -10 -14
    -8 18 -14
    -10 -8 -14
    8 -18 14
    -18 10 14
    -5 15 -14
    -5 15 -14
    -10 -5 -14
    -5 15 -14
    15 -10 -14
    5 -15 14
    5 -15 14
    -15 10 14
    5 -15 14
    5 -15 14
    -15 10 14
    -2 12 -14
    -2 12 -14
    -2 12 -14
    -10 -2 -14
    12 -10 -14
    2 -12 14
    2 -12 14
    -12 10 14
    2 -12 14
    -12 10 14
    2 -12 14
    1 9 -14
    9 -10 -14
    -10 1 -14
    -9 10 14
    -1 -9 14
    -1 -9 14
    10 -1 14
    -1 -9 14
    -9 10 14
    -9 10 14
    6 -10 -14
    6 -10 -14
    -10 4 -14
    -10 4 -14
    10 -4 14
    -6 10 14
    -4 -6 14
    -4 -6 14
    10 -4 14
    -6 10 14
    -6 10 14
    -4 -6 14
    10 -4 14
    -10 7 -14
    3 -10 -14
    3 -10 -14
    7 3 -14
    -10 7 -14
    -10 7 -14
    -7 -3 14
    -3 10 14
    -7 -3 14
    -7 -3 14
    10 -7 14
    10 -7 14
    10 -7 14
    -3 10 14
    0 -10 -14
    -10 10 -14
    -10 10 -14
    10 0 -14
    -10 10 -14
    -10 0 14
    10 -10 14
    10 -10 14
    0 10 14
    0 10 14
    -10 0 14
    10 -10 14
    13 -3 -14
    -10 13 -14
    -3 -10 -14
    -10 13 -14
    -10 13 -14
    10 -13 14
    -13 3 14
    10 -13 14
    10 -13 14
    -10 16 -14
    -6 -10 -14
    16 -6 -14
    -10 16 -14
    -10 16 -14
    10 -16 14
    10 -16 14
    -16 6 14
    -10 19 -14
    -10 19 -14
    19 -9 -14
    -9 -10 -14
    -10 19 -14
    10 -19 14
    17 -11 -14
    -6 17 -14
    -6 17 -14
    -6 17 -14
    -11 -6 -14
    6 -17 14
    -17 11 14
    6 -17 14
    6 -17 14
    -17 11 14
    -3 14 -14
    -3 14 -14
    -11 -3 -14
    -3 14 -14
    14 -11 -14
    -14 11 14
    3 -14 14
    3 -14 14
    -14 11 14
    3 -14 14
    3 -14 14
    0 11 -14
    -11 0 -14
    11 -11 -14
    0 11 -14
    0 11 -14
    -11 11 14
    0 -11 14
    0 -11 14
    0 -11 14
    -11 11 14
    0 -11 14
    -11 3 -14
    -11 3 -14
    8 -11 -14
    -8 11 14
    -8 11 14
    11 -3 14
    -3 -8 14
    -3 -8 14
    11 -3 14
    -3 -8 14
    -8 11 14
    11 -3 14
    5 -11 -14
    -11 6 -14
    5 -11 -14
    6 5 -14
    -11 6 -14
    -11 6 -14
    -6 -5 14
    11 -6 14
    -6 -5 14
    -5 11 14
    11 -6 14
    11 -6 14
    -5 11 14
    -5 11 14
    -11 9 -14
    9 2 -14
    -11 9 -14
    2 -11 -14
    -11 9 -14
    11 -9 14
    -9 -2 14
    -9 -2 14
    -2 11 14
    11 -9 14
    11 -9 14
    -2 11 14
    -11 12 -14
    -1 -11 -14
    12 -1 -14
    -11 12 -14
    -11 12 -14
    11 -12 14
    11 -12 14
    1 11 14
    -12 1 14
    11 -12 14
    -4 -11 -14
    15 -4 -14
    -11 15 -14
    -11 15 -14
    -11 15 -14
    11 -15 14
    11 -15 14
    18 -7 -14
    -7 -11 -14
    -11 18 -14
    -11 18 -14
    -11 18 -14
    11 -18 14
    -4 16 -14
    -4 16 -14
    -12 -4 -14
    -4 16 -14
    16 -12 -14
    4 -16 14
    -16 12 14
    4 -16 14
    -16 12 14
    -1 13 -14
    -1 13 -14
    -1 13 -14
    -12 -1 -14
    13 -12 -14
    -13 12 14
    1 -13 14
    1 -13 14
    1 -13 14
    -13 12 14
    10 -12 -14
    2 10 -14
    -12 2 -14
    2 10 -14
    -10 12 14
    -10 12 14
    -2 -10 14
    -2 -10 14
    12 -2 14
    -2 -10 14
    7 -12 -14
    -12 5 -14
    -12 5 -14
    -12 5 -14
    7 -12 -14
    12 -5 14
    -7 12 14
    -7 12 14
    12 -5 14
    -5 -7 14
    12 -5 14
    -7 12 14
    8 4 -14
    -12 8 -14
    -12 8 -14
    -12 8 -14
    4 -12 -14
    12 -8 14
    -4 12 14
    -8 -4 14
    -4 12 14
    -4 12 14
    12 -8 14
    12 -8 14
    -12 11 -14
    -12 11 -14
    -12 11 -14
    1 -12 -14
    11 1 -14
    12 -11 14
    12 -11 14
    -11 -1 14
    12 -11 14
    -1 12 14
    -2 -12 -14
    -12 14 -14
    -12 14 -14
    14 -2 -14
    -12 14 -14
    12 -14 14
    12 -14 14
    -5 -12 -14
    -12 17 -14
    17 -5 -14
    -12 17 -14
    -12 17 -14
    12 -17 14
    12 -17 14
    -13 -5 -14
    -5 18 -14
    -5 18 -14
    -5 18 -14
    18 -13 -14
    5 -18 14
    -18 13 14
    -18 13 14
    -13 -2 -14
    -2 15 -14
    -2 15 -14
    15 -13 -14
    -2 15 -14
    -15 13 14
    2 -15 14
    -15 13 14
    2 -15 14
    2 -15 14
    1 12 -14
    12 -13 -14
    -13 1 -14
    1 12 -14
    -1 -12 14
    -12 13 14
    -1 -12 14
    -12 13 14
    -13 4 -14
    9 -13 -14
    -9 13 14
    -9 13 14
    -4 -9 14
    13 -4 14
    -9 13 14
    -13 7 -14
    -13 7 -14
    -13 7 -14
    6 -13 -14
    6 -13 -14
    -7 -6 14
    -6 13 14
    -6 13 14
    -6 13 14
    13 -7 14
    13 -7 14
    3 -13 -14
    -13 10 -14
    -13 10 -14
    -13 10 -14
    10 3 -14
    -3 13 14
    13 -10 14
    -10 -3 14
    13 -10 14
    -3 13 14
    -13 13 -14
    -13 13 -14
    -13 13 -14
    0 -13 -14
    13 0 -14
    0 13 14
    13 -13 14
    13 -13 14
    -13 16 -14
    16 -3 -14
    -13 16 -14
    -13 16 -14
    -3 -13 -14
    13 -16 14
    13 -16 14
    17 -14 -14
    -3 17 -14
    -3 17 -14
    -14 -3 -14
    3 -17 14
    -17 14 14
    -17 14 14
    14 -14 -14
    0 14 -14
    -14 0 -14
    -14 14 14
    -14 14 14
    0 -14 14
    0 -14 14
    -14 3 -14
    11 -14 -14
    -11 14 14
    -11 14 14
    -3 -11 14
    8 -14 -14
    -14 6 -14
    8 -14 -14
    -14 6 -14
    -6 -8 14
    -8 14 14
    -8 14 14
    -8 14 14
    14 -6 14
    -14 9 -14
    -14 9 -14
    -14 9 -14
    5 -14 -14
    -5 14 14
    -5 14 14
    14 -9 14
    -5 14 14
    14 -9 14
    -9 -5 14
    2 -14 -14
    -14 12 -14
    -14 12 -14
    -14 12 -14
    -12 -2 14
    14 -12 14
    -2 14 14
    14 -12 14
    -1 -14 -14
    -14 15 -14
    -14 15 -14
    15 -1 -14
    -14 15 -14
    14 -15 14
    14 -15 14
    -14 18 -14
    -14 18 -14
    -4 -14 -14
    18 -4 -14
    -14 18 -14
    14 -18 14
    -15 -1 -14
    -1 16 -14
    16 -15 -14
    -16 15 14
    1 -16 14
    -16 15 14
    13 -15 -14
    -15 2 -14
    2 13 -14
    -13 15 14
    -2 -13 14
    -13 15 14
    -15 5 -14
    10 -15 -14
    -5 -10 14
    -10 15 14
    -10 15 14
    15 -5 14
    -15 8 -14
    -15 8 -14
    7 -15 -14
    -7 15 14
    -8 -7 14
    -7 15 14
    15 -8 14
    -7 15 14
    -15 11 -14
    -15 11 -14
    4 -15 -14
    -15 11 -14
    -4 15 14
    -11 -4 14
    -4 15 14
    -4 15 14
    15 -11 14
    15 -11 14
    -15 14 -14
    1 -15 -14
    -15 14 -14
    -15 14 -14
    15 -14 14
    -1 15 14
    15 -14 14
    -15 17 -14
    -15 17 -14
    -15 17 -14
    -2 -15 -14
    15 -17 14
    1 15 -14
    -16 1 -14
    15 -16 -14
    -15 16 14
    -15 16 14
    -1 -15 14
    -16 4 -14
    12 -16 -14
    -4 -12 14
    -12 16 14
    -12 16 14
    -16 7 -14
    9 -16 -14
    -9 16 14
    -9 16 14
    16 -7 14
    -7 -9 14
    6 -16 -14
    -16 10 -14
    -16 10 -14
    -16 10 -14
    -6 16 14
    16 -10 14
    -6 16 14
    -10 -6 14
    -6 16 14
    16 -10 14
    -16 13 -14
    -16 13 -14
    -16 13 -14
    3 -16 -14
    -3 16 14
    -3 16 14
    16 -13 14
    16 -13 14
    -16 16 -14
    0 -16 -14
    -16 16 -14
    -16 16 -14
    16 -16 14
    14 -17 -14
    -17 3 -14
    3 14 -14
    -14 17 14
    -14 17 14
    -3 -14 14
    -17 6 -14
    11 -17 -14
    -6 -11 14
    17 -6 14
    -11 17 14
    -11 17 14
    -17 9 -14
    8 -17 -14
    -8 17 14
    -9 -8 14
    17 -9 14
    -8 17 14
    -8 17 14
    5 -17 -14
    -17 12 -14
    -17 12 -14
    -17 12 -14
    -12 -5 14
    17 -12 14
    -5 17 14
    -5 17 14
    -17 15 -14
    2 -17 -14
    -17 15 -14
    -17 15 -14
    17 -15 14
    -2 17 14
    -18 5 -14
    13 -18 -14
    -5 -13 14
    -13 18 14
    -13 18 14
    -18 8 -14
    -8 -10 14
    -10 18 14
    -10 18 14
    18 -8 14
    -18 11 -14
    7 -18 -14
    -18 11 -14
    -7 18 14
    -11 -7 14
    -7 18 14
    18 -11 14
    -7 18 14
    4 -18 -14
    -18 14 -14
    -18 14 -14
    -18 14 -14
    -4 18 14
    18 -14 14
    -4 18 14
    -19 10 -14
    -9 19 14
    -9 19 14
    -10 -9 14
    19 -10 14
    0 0 -15
    0 0 15
    0 0 15
    -1 2 -15
    -1 -1 -15
    1 -2 15
    1 1 15
    1 -2 15
    -2 1 15
    1 1 15
    -2 1 15
    1 -2 15
    1 1 -15
    -2 1 -15
    1 -2 -15
    -1 -1 15
    -1 -1 15
    -1 2 15
    2 -1 15
    -1 2 15
    2 -1 15
    2 -1 15
    -2 4 -15
    4 -2 -15
    -2 -2 -15
    2 2 15
    2 -4 15
    -4 2 15
    -4 2 15
    2 -4 15
    2 -4 15
    2 2 15
    3 -3 -15
    -3 0 -15
    0 3 -15
    0 -3 15
    3 0 15
    -3 3 15
    0 -3 15
    3 0 15
    0 -3 15
    -3 3 15
    0 -3 -15
    -3 3 -15
    3 0 -15
    0 3 15
    -3 0 15
    3 -3 15
    -3 0 15
    -3 0 15
    3 -3 15
    3 -3 15
    0 3 15
    6 -3 -15
    -3 -3 -15
    -3 6 -15
    3 3 15
    3 -6 15
    3 -6 15
    -6 3 15
    3 -6 15
    3 3 15
    -6 3 15
    -6 3 15
    -4 -1 -15
    5 -4 -15
    -1 5 -15
    4 1 15
    -5 4 15
    1 -5 15
    -5 4 15
    1 -5 15
    4 1 15
    1 -5 15
    1 -5 15
    2 -4 -15
    -4 2 -15
    2 -4 -15
    2 2 -15
    -2 -2 15
    4 -2 15
    4 -2 15
    4 -2 15
    -2 4 15
    -2 -2 15
    -2 -2 15
    5 -1 -15
    -1 -4 -15
    -4 5 -15
    1 4 15
    -5 1 15
    4 -5 15
    1 4 15
    4 -5 15
    -5 1 15
    -5 1 15
    -4 -4 -15
    8 -4 -15
    -4 8 -15
    4 4 15
    -8 4 15
    -8 4 15
    4 4 15
    4 -8 15
    4 -8 15
    -8 4 15
    4 -8 15
    -2 7 -15
    -5 -2 -15
    2 -7 15
    2 -7 15
    2 -7 15
    -7 5 15
    5 2 15
    2 -7 15
    -7 5 15
    -7 5 15
    5 2 15
    -5 1 -15
    4 -5 -15
    1 4 -15
    5 -1 15
    -4 5 15
    -1 -4 15
    -1 -4 15
    -4 5 15
    5 -1 15
    -1 -4 15
    5 -1 15
    1 -5 -15
    -5 4 -15
    -1 5 15
    5 -4 15
    -4 -1 15
    -4 -1 15
    5 -4 15
    5 -4 15
    -1 5 15
    -4 -1 15
    -2 -5 -15
    -5 7 -15
    7 -2 -15
    5 -7 15
    -7 2 15
    -7 2 15
    2 5 15
    5 -7 15
    2 5 15
    -7 2 15
    5 -7 15
    -5 10 -15
    -5 -5 -15
    -5 10 -15
    -5 10 -15
    10 -5 -15
    5 -10 15
    5 -10 15
    -10 5 15
    5 -10 15
    5 5 15
    -10 5 15
    -3 9 -15
    -6 -3 -15
    -3 9 -15
    3 -9 15
    3 -9 15
    6 3 15
    -9 6 15
    3 -9 15
    3 -9 15
    -9 6 15
    6 -6 -15
    -6 0 -15
    0 6 -15
    6 0 15
    0 -6 15
    6 0 15
    -6 6 15
    6 0 15
    0 -6 15
    -6 6 15
    0 -6 15
    0 -6 15
    -6 6 15
    3 -6 -15
    3 -6 -15
    -6 3 -15
    6 -3 15
    -3 -3 15
    -3 6 15
    -3 6 15
    -3 -3 15
    6 -3 15
    6 -3 15
    -3 -3 15
    6 0 -15
    0 -6 -15
    -6 6 -15
    -6 0 15
    0 6 15
    -6 0 15
    0 6 15
    6 -6 15
    6 -6 15
    -6 0 15
    6 -6 15
    -6 9 -15
    -6 9 -15
    9 -3 -15
    -3 -6 -15
    3 6 15
    6 -9 15
    6 -9 15
    6 -9 15
    -9 3 15
    3 6 15
    -9 3 15
    -9 3 15
    12 -6 -15
    -6 12 -15
    -6 12 -15
    -6 12 -15
    -6 -6 -15
    6 -12 15
    6 -12 15
    -12 6 15
    6 -12 15
    -12 6 15
    -4 11 -15
    11 -7 -15
    -4 11 -15
    -4 11 -15
    -7 -4 -15
    4 -11 15
    -11 7 15
    -11 7 15
    4 -11 15
    4 -11 15
    4 -11 15
    8 -7 -15
    -7 -1 -15
    -1 8 -15
    7 1 15
    7 1 15
    -8 7 15
    -8 7 15
    1 -8 15
    7 1 15
    1 -8 15
    -8 7 15
    1 -8 15
    1 -8 15
    5 -7 -15
    -7 2 -15
    5 -7 -15
    2 5 -15
    -2 -5 15
    -2 -5 15
    -5 7 15
    -2 -5 15
    -5 7 15
    7 -2 15
    -5 7 15
    7 -2 15
    7 -2 15
    5 2 -15
    2 -7 -15
    2 -7 -15
    -7 5 -15
    -5 -2 15
    -5 -2 15
    7 -5 15
    7 -5 15
    -2 7 15
    -2 7 15
    7 -5 15
    -5 -2 15
    -1 -7 -15
    -7 8 -15
    8 -1 -15
    -7 8 -15
    1 7 15
    -8 1 15
    7 -8 15
    -8 1 15
    7 -8 15
    1 7 15
    -8 1 15
    -7 11 -15
    11 -4 -15
    -7 11 -15
    -7 11 -15
    -4 -7 -15
    -11 4 15
    -11 4 15
    7 -11 15
    4 7 15
    7 -11 15
    7 -11 15
    -7 14 -15
    -7 14 -15
    -7 14 -15
    14 -7 -15
    -7 -7 -15
    7 -14 15
    -14 7 15
    7 -14 15
    -14 7 15
    7 -14 15
    13 -8 -15
    -5 13 -15
    -8 -5 -15
    -5 13 -15
    -5 13 -15
    5 -13 15
    5 -13 15
    5 -13 15
    -13 8 15
    -13 8 15
    5 -13 15
    -8 -2 -15
    -2 10 -15
    -2 10 -15
    10 -8 -15
    -2 10 -15
    2 -10 15
    2 -10 15
    -10 8 15
    2 -10 15
    2 -10 15
    -10 8 15
    -8 1 -15
    1 7 -15
    7 -8 -15
    -1 -7 15
    8 -1 15
    8 -1 15
    -1 -7 15
    -7 8 15
    -7 8 15
    8 -1 15
    -1 -7 15
    -8 4 -15
    -8 4 -15
    4 -8 -15
    4 -8 -15
    -4 -4 15
    -4 -4 15
    -4 8 15
    8 -4 15
    8 -4 15
    8 -4 15
    -4 -4 15
    -4 8 15
    -4 8 15
    -8 7 -15
    7 1 -15
    -8 7 -15
    1 -8 -15
    -7 -1 15
    8 -7 15
    8 -7 15
    -1 8 15
    -7 -1 15
    -1 8 15
    8 -7 15
    -7 -1 15
    -8 10 -15
    -8 10 -15
    -8 10 -15
    -2 -8 -15
    10 -2 -15
    8 -10 15
    8 -10 15
    -10 2 15
    8 -10 15
    -10 2 15
    2 8 15
    -10 2 15
    -8 13 -15
    -8 13 -15
    13 -5 -15
    -8 13 -15
    -5 -8 -15
    -13 5 15
    8 -13 15
    8 -13 15
    8 -13 15
    -8 16 -15
    -8 -8 -15
    16 -8 -15
    -8 16 -15
    -8 16 -15
    -16 8 15
    8 -16 15
    8 -16 15
    -6 15 -15
    -9 -6 -15
    15 -9 -15
    -6 15 -15
    -15 9 15
    6 -15 15
    6 -15 15
    -15 9 15
    6 -15 15
    -3 12 -15
    -3 12 -15
    -3 12 -15
    12 -9 -15
    -9 -3 -15
    3 -12 15
    3 -12 15
    3 -12 15
    -12 9 15
    3 -12 15
    -12 9 15
    9 -9 -15
    -9 0 -15
    0 9 -15
    0 -9 15
    -9 9 15
    -9 9 15
    0 -9 15
    0 -9 15
    0 -9 15
    9 0 15
    -9 3 -15
    6 -9 -15
    -9 3 -15
    6 -9 -15
    -6 9 15
    -3 -6 15
    -6 9 15
    9 -3 15
    -3 -6 15
    9 -3 15
    9 -3 15
    -3 -6 15
    -6 9 15
    3 -9 -15
    -9 6 -15
    3 -9 -15
    -9 6 -15
    6 3 -15
    9 -6 15
    -6 -3 15
    9 -6 15
    -6 -3 15
    -3 9 15
    9 -6 15
    -3 9 15
    -6 -3 15
    -9 9 -15
    0 -9 -15
    -9 9 -15
    9 0 -15
    -9 9 -15
    0 9 15
    -9 0 15
    -9 0 15
    -9 0 15
    9 -9 15
    9 -9 15
    9 -9 15
    0 9 15
    -9 12 -15
    -9 12 -15
    12 -3 -15
    -9 12 -15
    -3 -9 -15
    9 -12 15
    3 9 15
    9 -12 15
    -12 3 15
    9 -12 15
    -9 15 -15
    -9 15 -15
    -9 15 -15
    15 -6 -15
    -6 -9 -15
    9 -15 15
    9 -15 15
    -15 6 15
    9 -15 15
    -9 18 -15
    -9 18 -15
    18 -9 -15
    -9 -9 -15
    -9 18 -15
    9 -18 15
    -18 9 15
    9 -18 15
    -7 17 -15
    -7 17 -15
    -7 17 -15
    -10 -7 -15
    17 -10 -15
    7 -17 15
    7 -17 15
    -17 10 15
    -10 -4 -15
    -4 14 -15
    -4 14 -15
    14 -10 -15
    -4 14 -15
    -14 10 15
    4 -14 15
    4 -14 15
    -14 10 15
    4 -14 15
    4 -14 15
    11 -10 -15
    -1 11 -15
    -1 11 -15
    -10 -1 -15
    -1 11 -15
    -11 10 15
    1 -11 15
    1 -11 15
    -11 10 15
    1 -11 15
    1 -11 15
    -10 2 -15
    8 -10 -15
    -10 2 -15
    -8 10 15
    10 -2 15
    -8 10 15
    -2 -8 15
    -2 -8 15
    10 -2 15
    10 -2 15
    -2 -8 15
    -8 10 15
    5 -10 -15
    -10 5 -15
    -10 5 -15
    5 -10 -15
    -5 -5 15
    10 -5 15
    -5 10 15
    -5 10 15
    -5 -5 15
    -5 -5 15
    10 -5 15
    10 -5 15
    -5 10 15
    -10 8 -15
    8 2 -15
    -10 8 -15
    2 -10 -15
    -10 8 -15
    -8 -2 15
    -8 -2 15
    10 -8 15
    10 -8 15
    -2 10 15
    10 -8 15
    -2 10 15
    -10 11 -15
    -1 -10 -15
    11 -1 -15
    -10 11 -15
    -10 11 -15
    10 -11 15
    -11 1 15
    10 -11 15
    10 -11 15
    1 10 15
    -10 14 -15
    -10 14 -15
    14 -4 -15
    -10 14 -15
    -4 -10 -15
    10 -14 15
    10 -14 15
    -14 4 15
    10 -14 15
    17 -7 -15
    -10 17 -15
    -10 17 -15
    -10 17 -15
    -7 -10 -15
    -17 7 15
    10 -17 15
    10 -17 15
    -11 -5 -15
    16 -11 -15
    -5 16 -15
    -5 16 -15
    -5 16 -15
    -16 11 15
    5 -16 15
    5 -16 15
    -16 11 15
    5 -16 15
    5 -16 15
    -11 -2 -15
    -2 13 -15
    13 -11 -15
    -2 13 -15
    -2 13 -15
    -13 11 15
    2 -13 15
    2 -13 15
    2 -13 15
    -13 11 15
    2 -13 15
    1 10 -15
    -11 1 -15
    1 10 -15
    1 10 -15
    10 -11 -15
    -1 -10 15
    -10 11 15
    -1 -10 15
    -10 11 15
    -1 -10 15
    -11 4 -15
    -11 4 -15
    7 -11 -15
    7 -11 -15
    -7 11 15
    -4 -7 15
    -7 11 15
    11 -4 15
    11 -4 15
    -7 11 15
    -4 -7 15
    -4 -7 15
    11 -4 15
    7 4 -15
    4 -11 -15
    -11 7 -15
    4 -11 -15
    -11 7 -15
    -11 7 -15
    -7 -4 15
    11 -7 15
    11 -7 15
    -4 11 15
    -4 11 15
    -7 -4 15
    11 -7 15
    -4 11 15
    -11 10 -15
    1 -11 -15
    -11 10 -15
    -11 10 -15
    10 1 -15
    11 -10 15
    -1 11 15
    -10 -1 15
    11 -10 15
    11 -10 15
    -1 11 15
    -10 -1 15
    -2 -11 -15
    -11 13 -15
    13 -2 -15
    -11 13 -15
    -11 13 -15
    11 -13 15
    11 -13 15
    11 -13 15
    16 -5 -15
    -11 16 -15
    -11 16 -15
    -5 -11 -15
    -11 16 -15
    11 -16 15
    11 -16 15
    18 -12 -15
    -6 18 -15
    -6 18 -15
    -6 18 -15
    -12 -6 -15
    -18 12 15
    -3 15 -15
    -3 15 -15
    -12 -3 -15
    15 -12 -15
    -3 15 -15
    -15 12 15
    3 -15 15
    3 -15 15
    3 -15 15
    -15 12 15
    -12 0 -15
    12 -12 -15
    0 12 -15
    0 12 -15
    0 12 -15
    0 -12 15
    0 -12 15
    -12 12 15
    -12 12 15
    0 -12 15
    9 -12 -15
    12 -3 15
    -3 -9 15
    -9 12 15
    6 -12 -15
    6 6 -15
    -12 6 -15
    -12 6 -15
    -12 6 -15
    6 -12 -15
    -6 12 15
    12 -6 15
    -6 12 15
    -6 -6 15
    -6 12 15
    12 -6 15
    12 -6 15
    9 3 -15
    -12 9 -15
    -12 9 -15
    -12 9 -15
    3 -12 -15
    -3 12 15
    12 -9 15
    12 -9 15
    -3 12 15
    -9 -3 15
    12 -9 15
    0 -12 -15
    -12 12 -15
    -12 12 -15
    12 0 -15
    -12 12 -15
    0 12 15
    12 -12 15
    12 -12 15
    12 -12 15
    -12 15 -15
    -12 15 -15
    15 -3 -15
    -12 15 -15
    -3 -12 -15
    12 -15 15
    12 -15 15
    -12 18 -15
    -12 18 -15
    -6 -12 -15
    -12 18 -15
    18 -6 -15
    12 -18 15
    17 -13 -15
    -4 17 -15
    -4 17 -15
    -13 -4 -15
    -4 17 -15
    4 -17 15
    4 -17 15
    -17 13 15
    -17 13 15
    14 -13 -15
    -1 14 -15
    -1 14 -15
    -1 14 -15
    -13 -1 -15
    1 -14 15
    1 -14 15
    -14 13 15
    1 -14 15
    -14 13 15
    -13 2 -15
    11 -13 -15
    2 11 -15
    2 11 -15
    -2 -11 15
    -2 -11 15
    -11 13 15
    -11 13 15
    -13 5 -15
    -13 5 -15
    8 -13 -15
    13 -5 15
    -8 13 15
    -5 -8 15
    -8 13 15
    -13 8 -15
    -13 8 -15
    -13 8 -15
    5 -13 -15
    13 -8 15
    -5 13 15
    -8 -5 15
    13 -8 15
    -5 13 15
    -5 13 15
    13 -8 15
    2 -13 -15
    -13 11 -15
    11 2 -15
    -13 11 -15
    -13 11 -15
    -11 -2 15
    -2 13 15
    13 -11 15
    -2 13 15
    13 -11 15
    14 -1 -15
    -13 14 -15
    -13 14 -15
    -13 14 -15
    -1 -13 -15
    13 -14 15
    13 -14 15
    -4 -13 -15
    17 -4 -15
    -13 17 -15
    -13 17 -15
    -13 17 -15
    13 -17 15
    13 -17 15
    -2 16 -15
    -2 16 -15
    16 -14 -15
    -14 -2 -15
    -16 14 15
    2 -16 15
    -16 14 15
    2 -16 15
    1 13 -15
    1 13 -15
    13 -14 -15
    -14 1 -15
    -1 -13 15
    -13 14 15
    -13 14 15
    -14 4 -15
    10 -14 -15
    14 -4 15
    -4 -10 15
    -10 14 15
    -10 14 15
    7 -14 -15
    -14 7 -15
    7 -14 -15
    -14 7 -15
    -14 7 -15
    -7 14 15
    -7 14 15
    14 -7 15
    -7 14 15
    14 -7 15
    -7 -7 15
    4 -14 -15
    -14 10 -15
    -14 10 -15
    -14 10 -15
    -4 14 15
    -4 14 15
    14 -10 15
    14 -10 15
    -4 14 15
    -10 -4 15
    -14 13 -15
    1 -14 -15
    13 1 -15
    -14 13 -15
    -14 13 -15
    -1 14 15
    14 -13 15
    14 -13 15
    -14 16 -15
    -2 -14 -15
    -14 16 -15
    16 -2 -15
    -14 16 -15
    14 -16 15
    14 -16 15
    15 -15 -15
    -15 15 15
    3 12 -15
    -15 3 -15
    12 -15 -15
    -12 15 15
    -3 -12 15
    -12 15 15
    9 -15 -15
    -15 6 -15
    15 -6 15
    -9 15 15
    -9 15 15
    -6 -9 15
    -15 9 -15
    6 -15 -15
    -15 9 -15
    -15 9 -15
    -6 15 15
    15 -9 15
    15 -9 15
    -9 -6 15
    -6 15 15
    -6 15 15
    -15 12 -15
    -15 12 -15
    3 -15 -15
    -15 12 -15
    15 -12 15
    15 -12 15
    -3 15 15
    -3 15 15
    -15 15 -15
    -15 15 -15
    0 -15 -15
    -15 15 -15
    15 -15 15
    15 -15 15
    14 -16 -15
    -16 2 -15
    2 14 -15
    -2 -14 15
    -14 16 15
    -14 16 15
    11 -16 -15
    -16 5 -15
    -5 -11 15
    -11 16 15
    16 -5 15
    -11 16 15
    -16 8 -15
    -16 8 -15
    -8 16 15
    -8 -8 15
    16 -8 15
    -8 16 15
    -16 11 -15
    -16 11 -15
    -16 11 -15
    5 -16 -15
    16 -11 15
    -5 16 15
    -11 -5 15
    -5 16 15
    -5 16 15
    16 -11 15
    2 -16 -15
    -16 14 -15
    -16 14 -15
    -16 14 -15
    -2 16 15
    16 -14 15
    16 -14 15
    -17 4 -15
    13 -17 -15
    -13 17 15
    -4 -13 15
    -13 17 15
    10 -17 -15
    -17 7 -15
    -7 -10 15
    -10 17 15
    17 -7 15
    -10 17 15
    -17 10 -15
    -17 10 -15
    -10 -7 15
    -7 17 15
    17 -10 15
    -7 17 15
    -17 13 -15
    -17 13 -15
    4 -17 -15
    -17 13 -15
    -4 17 15
    17 -13 15
    -4 17 15
    -18 6 -15
    12 -18 -15
    -12 18 15
    -6 -12 15
    -12 18 15
    -18 9 -15
    -9 18 15
    -9 -9 15
    -9 18 15
    18 -9 15
    -18 12 -15
    -18 12 -15
    6 -18 -15
    18 -12 15
    -6 18 15
    -1 0 -16
    1 -1 -16
    0 1 -16
    0 -1 16
    -1 1 16
    1 0 16
    -1 1 16
    1 0 16
    0 -1 16
    -2 -1 -16
    3 -2 -16
    -1 3 -16
    -3 2 16
    1 -3 16
    2 1 16
    1 -3 16
    -3 2 16
    2 1 16
    -2 2 -16
    2 0 -16
    0 -2 -16
    -2 0 16
    0 2 16
    2 -2 16
    2 -2 16
    -2 0 16
    0 2 16
    5 -3 -16
    -2 5 -16
    -3 -2 -16
    2 -5 16
    2 -5 16
    3 2 16
    3 2 16
    -5 3 16
    -5 3 16
    2 -5 16
    2 -3 -16
    2 -3 -16
    1 2 -16
    -3 1 -16
    -2 3 16
    3 -1 16
    3 -1 16
    3 -1 16
    -2 3 16
    -1 -2 16
    -1 -2 16
    -1 -3 -16
    4 -1 -16
    -3 4 -16
    -4 1 16
    3 -4 16
    1 3 16
    -4 1 16
    3 -4 16
    1 3 16
    -4 -3 -16
    -3 7 -16
    -7 4 16
    3 -7 16
    4 3 16
    4 3 16
    -7 4 16
    3 -7 16
    -7 4 16
    3 -7 16
    -4 0 -16
    0 4 -16
    4 -4 -16
    -4 4 16
    0 -4 16
    0 -4 16
    4 0 16
    0 -4 16
    4 0 16
    4 0 16
    0 -4 16
    -4 4 16
    3 1 -16
    1 -4 -16
    1 -4 -16
    -4 3 -16
    -1 4 16
    -1 4 16
    -3 -1 16
    4 -3 16
    -3 -1 16
    4 -3 16
    -3 -1 16
    4 -3 16
    -2 -4 -16
    -4 6 -16
    6 -2 -16
    4 -6 16
    -6 2 16
    -6 2 16
    2 4 16
    -6 2 16
    2 4 16
    4 -6 16
    4 -6 16
    -4 9 -16
    9 -5 -16
    -4 9 -16
    -5 -4 -16
    -9 5 16
    4 -9 16
    4 -9 16
    -9 5 16
    4 -9 16
    5 4 16
    6 -5 -16
    -5 -1 -16
    -1 6 -16
    1 -6 16
    -6 5 16
    1 -6 16
    5 1 16
    -6 5 16
    5 1 16
    -6 5 16
    5 1 16
    1 -6 16
    1 -6 16
    3 -5 -16
    2 3 -16
    -5 2 -16
    3 -5 -16
    5 -2 16
    -2 -3 16
    -3 5 16
    -2 -3 16
    5 -2 16
    -3 5 16
    -3 5 16
    5 -2 16
    5 0 -16
    0 -5 -16
    -5 5 -16
    -5 0 16
    5 -5 16
    -5 0 16
    0 5 16
    5 -5 16
    5 -5 16
    -5 0 16
    0 5 16
    -5 8 -16
    -5 8 -16
    8 -3 -16
    -3 -5 -16
    -8 3 16
    5 -8 16
    5 -8 16
    3 5 16
    3 5 16
    -8 3 16
    5 -8 16
    -5 11 -16
    -5 11 -16
    -6 -5 -16
    11 -6 -16
    -5 11 -16
    5 -11 16
    5 -11 16
    5 -11 16
    -11 6 16
    -11 6 16
    8 -6 -16
    -2 8 -16
    -6 -2 -16
    -8 6 16
    2 -8 16
    2 -8 16
    6 2 16
    2 -8 16
    6 2 16
    -8 6 16
    2 -8 16
    -6 1 -16
    1 5 -16
    5 -6 -16
    -1 -5 16
    -1 -5 16
    6 -1 16
    -5 6 16
    6 -1 16
    -1 -5 16
    -5 6 16
    6 -1 16
    -5 6 16
    -6 4 -16
    2 -6 -16
    2 -6 -16
    -4 -2 16
    -2 6 16
    -2 6 16
    6 -4 16
    -4 -2 16
    6 -4 16
    -4 -2 16
    6 -4 16
    -6 7 -16
    7 -1 -16
    -1 -6 -16
    -6 7 -16
    6 -7 16
    1 6 16
    -7 1 16
    -7 1 16
    1 6 16
    -7 1 16
    6 -7 16
    -4 -6 -16
    10 -4 -16
    -6 10 -16
    -6 10 -16
    -6 10 -16
    6 -10 16
    -10 4 16
    -10 4 16
    4 6 16
    6 -10 16
    6 -10 16
    13 -7 -16
    -6 13 -16
    -6 13 -16
    -6 13 -16
    -7 -6 -16
    6 -13 16
    -13 7 16
    -13 7 16
    6 -13 16
    6 -13 16
    -7 -3 -16
    10 -7 -16
    -3 10 -16
    -3 10 -16
    -10 7 16
    3 -10 16
    3 -10 16
    3 -10 16
    -10 7 16
    3 -10 16
    0 7 -16
    7 -7 -16
    -7 0 -16
    0 -7 16
    0 -7 16
    -7 7 16
    0 -7 16
    -7 7 16
    7 0 16
    7 0 16
    -7 7 16
    0 -7 16
    7 0 16
    -7 3 -16
    4 -7 -16
    -3 -4 16
    7 -3 16
    -3 -4 16
    -4 7 16
    -3 -4 16
    7 -3 16
    7 -3 16
    -4 7 16
    -7 6 -16
    -7 6 -16
    6 1 -16
    1 -7 -16
    1 -7 -16
    -1 7 16
    7 -6 16
    -1 7 16
    -6 -1 16
    -6 -1 16
    7 -6 16
    -6 -1 16
    7 -6 16
    9 -2 -16
    -2 -7 -16
    -7 9 -16
    -7 9 -16
    2 7 16
    -9 2 16
    -9 2 16
    7 -9 16
    7 -9 16
    7 -9 16
    2 7 16
    12 -5 -16
    -5 -7 -16
    -7 12 -16
    -7 12 -16
    -7 12 -16
    7 -12 16
    7 -12 16
    -12 5 16
    -12 5 16
    7 -12 16
    15 -8 -16
    -8 -7 -16
    -7 15 -16
    -7 15 -16
    7 -15 16
    -15 8 16
    7 -15 16
    -15 8 16
    7 -15 16
    -4 12 -16
    -8 -4 -16
    12 -8 -16
    -4 12 -16
    -4 12 -16
    -12 8 16
    4 -12 16
    4 -12 16
    4 -12 16
    4 -12 16
    -12 8 16
    -1 9 -16
    9 -8 -16
    -8 -1 -16
    -9 8 16
    1 -9 16
    -9 8 16
    1 -9 16
    1 -9 16
    8 1 16
    1 -9 16
    2 6 -16
    -8 2 -16
    6 -8 -16
    8 -2 16
    -2 -6 16
    8 -2 16
    -6 8 16
    -2 -6 16
    8 -2 16
    -2 -6 16
    -6 8 16
    3 -8 -16
    -8 5 -16
    -8 5 -16
    5 3 -16
    -5 -3 16
    8 -5 16
    8 -5 16
    -5 -3 16
    -5 -3 16
    8 -5 16
    -3 8 16
    -3 8 16
    -8 8 -16
    0 -8 -16
    -8 8 -16
    8 0 -16
    8 -8 16
    8 -8 16
    0 8 16
    -8 0 16
    -8 0 16
    0 8 16
    -8 0 16
    8 -8 16
    11 -3 -16
    -8 11 -16
    -3 -8 -16
    -8 11 -16
    -8 11 -16
    8 -11 16
    -11 3 16
    8 -11 16
    3 8 16
    8 -11 16
    -11 3 16
    -8 14 -16
    -8 14 -16
    14 -6 -16
    -8 14 -16
    -6 -8 -16
    -14 6 16
    8 -14 16
    8 -14 16
    8 -14 16
    -8 17 -16
    -8 17 -16
    -9 -8 -16
    17 -9 -16
    -8 17 -16
    8 -17 16
    -17 9 16
    8 -17 16
    -5 14 -16
    -9 -5 -16
    -5 14 -16
    -5 14 -16
    14 -9 -16
    -14 9 16
    -14 9 16
    5 -14 16
    5 -14 16
    5 -14 16
    5 -14 16
    -9 -2 -16
    -2 11 -16
    11 -9 -16
    -2 11 -16
    -2 11 -16
    2 -11 16
    2 -11 16
    -11 9 16
    2 -11 16
    2 -11 16
    -11 9 16
    -9 1 -16
    8 -9 -16
    -9 1 -16
    1 8 -16
    -1 -8 16
    -1 -8 16
    -8 9 16
    9 -1 16
    -1 -8 16
    -8 9 16
    9 -1 16
    9 -1 16
    5 -9 -16
    -9 4 -16
    -9 4 -16
    5 -9 -16
    -5 9 16
    9 -4 16
    -4 -5 16
    9 -4 16
    -5 9 16
    9 -4 16
    -4 -5 16
    -4 -5 16
    7 2 -16
    2 -9 -16
    -9 7 -16
    -9 7 -16
    2 -9 -16
    -2 9 16
    -7 -2 16
    9 -7 16
    -7 -2 16
    -7 -2 16
    9 -7 16
    -2 9 16
    9 -7 16
    -9 10 -16
    10 -1 -16
    -9 10 -16
    -9 10 -16
    -1 -9 -16
    1 9 16
    9 -10 16
    9 -10 16
    9 -10 16
    1 9 16
    -10 1 16
    -10 1 16
    -9 13 -16
    -4 -9 -16
    -9 13 -16
    -9 13 -16
    13 -4 -16
    9 -13 16
    -13 4 16
    9 -13 16
    9 -13 16
    16 -7 -16
    -9 16 -16
    -9 16 -16
    -9 16 -16
    -7 -9 -16
    9 -16 16
    -16 7 16
    9 -16 16
    -6 16 -16
    -6 16 -16
    16 -10 -16
    -10 -6 -16
    -6 16 -16
    6 -16 16
    -16 10 16
    -16 10 16
    6 -16 16
    6 -16 16
    -10 -3 -16
    -3 13 -16
    -3 13 -16
    13 -10 -16
    -3 13 -16
    3 -13 16
    3 -13 16
    -13 10 16
    3 -13 16
    -13 10 16
    3 -13 16
    0 10 -16
    0 10 -16
    0 10 -16
    10 -10 -16
    -10 0 -16
    -10 10 16
    -10 10 16
    0 -10 16
    0 -10 16
    0 -10 16
    0 -10 16
    7 -10 -16
    -10 3 -16
    -10 3 -16
    -3 -7 16
    -7 10 16
    10 -3 16
    -3 -7 16
    -7 10 16
    -3 -7 16
    -7 10 16
    10 -3 16
    10 -3 16
    6 4 -16
    -10 6 -16
    -10 6 -16
    4 -10 -16
    4 -10 -16
    10 -6 16
    10 -6 16
    10 -6 16
    -4 10 16
    -6 -4 16
    -6 -4 16
    -4 10 16
    -6 -4 16
    -4 10 16
    -10 9 -16
    1 -10 -16
    9 1 -16
    -10 9 -16
    -10 9 -16
    10 -9 16
    10 -9 16
    -1 10 16
    -1 10 16
    -9 -1 16
    -9 -1 16
    10 -9 16
    -2 -10 -16
    -10 12 -16
    -10 12 -16
    12 -2 -16
    -10 12 -16
    10 -12 16
    -12 2 16
    10 -12 16
    10 -12 16
    2 10 16
    -10 15 -16
    15 -5 -16
    -5 -10 -16
    -10 15 -16
    -10 15 -16
    10 -15 16
    10 -15 16
    -15 5 16
    10 -15 16
    18 -8 -16
    -10 18 -16
    -8 -10 -16
    -10 18 -16
    -10 18 -16
    10 -18 16
    -18 8 16
    10 -18 16
    -7 18 -16
    18 -11 -16
    -7 18 -16
    -11 -7 -16
    7 -18 16
    7 -18 16
    -18 11 16
    -11 -4 -16
    -4 15 -16
    15 -11 -16
    -4 15 -16
    -4 15 -16
    4 -15 16
    4 -15 16
    4 -15 16
    -15 11 16
    -15 11 16
    4 -15 16
    -1 12 -16
    -1 12 -16
    -1 12 -16
    12 -11 -16
    -11 -1 -16
    1 -12 16
    -12 11 16
    1 -12 16
    1 -12 16
    -12 11 16
    1 -12 16
    2 9 -16
    9 -11 -16
    -11 2 -16
    11 -2 16
    -2 -9 16
    -2 -9 16
    -9 11 16
    -2 -9 16
    -9 11 16
    -11 5 -16
    6 -11 -16
    -11 5 -16
    6 -11 -16
    11 -5 16
    -6 11 16
    11 -5 16
    -6 11 16
    11 -5 16
    -5 -6 16
    -5 -6 16
    -6 11 16
    -5 -6 16
    3 -11 -16
    -11 8 -16
    -11 8 -16
    -11 8 -16
    8 3 -16
    11 -8 16
    -3 11 16
    11 -8 16
    -8 -3 16
    -3 11 16
    11 -8 16
    -8 -3 16
    -11 11 -16
    -11 11 -16
    11 0 -16
    0 -11 -16
    -11 11 -16
    -11 0 16
    11 -11 16
    11 -11 16
    11 -11 16
    0 11 16
    -11 14 -16
    -11 14 -16
    -3 -11 -16
    14 -3 -16
    -11 14 -16
    11 -14 16
    11 -14 16
    11 -14 16
    -11 17 -16
    17 -6 -16
    -6 -11 -16
    -11 17 -16
    -11 17 -16
    11 -17 16
    11 -17 16
    -12 -5 -16
    -5 17 -16
    17 -12 -16
    -5 17 -16
    -5 17 -16
    5 -17 16
    5 -17 16
    -17 12 16
    -17 12 16
    -2 14 -16
    -12 -2 -16
    -2 14 -16
    -2 14 -16
    14 -12 -16
    2 -14 16
    2 -14 16
    -14 12 16
    2 -14 16
    -14 12 16
    11 -12 -16
    -12 1 -16
    1 11 -16
    1 11 -16
    1 11 -16
    -11 12 16
    -11 12 16
    -1 -11 16
    -1 -11 16
    -1 -11 16
    -12 4 -16
    8 -12 -16
    -12 4 -16
    -4 -8 16
    12 -4 16
    -4 -8 16
    -8 12 16
    -8 12 16
    12 -4 16
    -4 -8 16
    -12 7 -16
    -12 7 -16
    7 5 -16
    -12 7 -16
    5 -12 -16
    5 -12 -16
    12 -7 16
    -5 12 16
    -5 12 16
    -5 12 16
    12 -7 16
    12 -7 16
    -7 -5 16
    2 -12 -16
    -12 10 -16
    10 2 -16
    -12 10 -16
    -12 10 -16
    12 -10 16
    12 -10 16
    -2 12 16
    -10 -2 16
    12 -10 16
    -2 12 16
    -12 13 -16
    13 -1 -16
    -1 -12 -16
    -12 13 -16
    -12 13 -16
    12 -13 16
    12 -13 16
    12 -13 16
    1 12 16
    -12 16 -16
    -12 16 -16
    -12 16 -16
    16 -4 -16
    -4 -12 -16
    12 -16 16
    12 -16 16
    -3 16 -16
    -3 16 -16
    -13 -3 -16
    16 -13 -16
    -3 16 -16
    -16 13 16
    3 -16 16
    3 -16 16
    3 -16 16
    -16 13 16
    13 -13 -16
    0 13 -16
    0 13 -16
    0 13 -16
    -13 0 -16
    -13 13 16
    0 -13 16
    0 -13 16
    0 -13 16
    -13 13 16
    10 -13 -16
    -13 3 -16
    -3 -10 16
    -10 13 16
    -10 13 16
    13 -3 16
    -13 6 -16
    7 -13 -16
    7 -13 -16
    -13 6 -16
    -13 6 -16
    -7 13 16
    -7 13 16
    13 -6 16
    -7 13 16
    13 -6 16
    -6 -7 16
    13 -6 16
    4 -13 -16
    -13 9 -16
    9 4 -16
    -13 9 -16
    -13 9 -16
    -4 13 16
    13 -9 16
    -4 13 16
    -4 13 16
    13 -9 16
    -9 -4 16
    13 -9 16
    -13 12 -16
    12 1 -16
    -13 12 -16
    1 -13 -16
    -13 12 -16
    -1 13 16
    13 -12 16
    13 -12 16
    -13 15 -16
    -13 15 -16
    -2 -13 -16
    15 -2 -16
    -13 15 -16
    13 -15 16
    13 -15 16
    18 -5 -16
    -13 18 -16
    -5 -13 -16
    -13 18 -16
    -13 18 -16
    13 -18 16
    15 -14 -16
    -1 15 -16
    -14 -1 -16
    -1 15 -16
    1 -15 16
    -15 14 16
    -15 14 16
    1 -15 16
    -14 2 -16
    12 -14 -16
    2 12 -16
    -12 14 16
    -2 -12 16
    -12 14 16
    9 -14 -16
    -14 5 -16
    14 -5 16
    -5 -9 16
    -9 14 16
    -9 14 16
    -14 8 -16
    6 -14 -16
    -14 8 -16
    -14 8 -16
    -6 14 16
    14 -8 16
    14 -8 16
    -8 -6 16
    -6 14 16
    -6 14 16
    -14 11 -16
    -14 11 -16
    -14 11 -16
    3 -14 -16
    14 -11 16
    -3 14 16
    -3 14 16
    14 -11 16
    -14 14 -16
    14 0 -16
    -14 14 -16
    -14 14 -16
    0 -14 -16
    14 -14 16
    14 -14 16
    -14 17 -16
    -14 17 -16
    17 -3 -16
    -14 17 -16
    -3 -14 -16
    14 -17 16
    14 -17 16
    -15 -2 -16
    -2 17 -16
    -2 17 -16
    17 -15 -16
    -17 15 16
    -17 15 16
    2 -17 16
    2 -17 16
    -15 1 -16
    1 14 -16
    14 -15 -16
    -14 15 16
    -1 -14 16
    -14 15 16
    11 -15 -16
    -15 4 -16
    -11 15 16
    -4 -11 16
    -11 15 16
    -15 7 -16
    -15 7 -16
    8 -15 -16
    -7 -8 16
    -8 15 16
    15 -7 16
    -8 15 16
    -15 10 -16
    -15 10 -16
    5 -15 -16
    -15 10 -16
    -5 15 16
    15 -10 16
    15 -10 16
    -10 -5 16
    -5 15 16
    -5 15 16
    -15 13 -16
    -15 13 -16
    2 -15 -16
    -15 13 -16
    -2 15 16
    15 -13 16
    15 -13 16
    -15 16 -16
    -15 16 -16
    -15 16 -16
    -1 -15 -16
    15 -16 16
    15 -16 16
    16 -16 -16
    0 16 -16
    -16 0 -16
    0 -16 16
    -16 16 16
    -16 16 16
    13 -16 -16
    -16 3 -16
    3 13 -16
    -13 16 16
    -13 16 16
    -3 -13 16
    10 -16 -16
    -16 6 -16
    -10 16 16
    -10 16 16
    16 -6 16
    -6 -10 16
    -16 9 -16
    -16 9 -16
    -7 16 16
    -7 16 16
    16 -9 16
    -9 -7 16
    4 -16 -16
    -16 12 -16
    -16 12 -16
    -16 12 -16
    -4 16 16
    -4 16 16
    16 -12 16
    16 -12 16
    1 -16 -16
    -16 15 -16
    -16 15 -16
    -16 15 -16
    16 -15 16
    16 -15 16
    15 -17 -16
    -17 2 -16
    2 15 -16
    -15 17 16
    -15 17 16
    -2 -15 16
    12 -17 -16
    -17 5 -16
    -5 -12 16
    -12 17 16
    -12 17 16
    -17 8 -16
    -9 17 16
    -9 17 16
    17 -8 16
    -8 -9 16
    -17 11 -16
    -17 11 -16
    17 -11 16
    17 -11 16
    -6 17 16
    -6 17 16
    -17 14 -16
    -17 14 -16
    3 -17 -16
    -17 14 -16
    -3 17 16
    17 -14 16
    -3 17 16
    -18 7 -16
    -11 18 16
    -7 -11 16
    18 -7 16
    -11 18 16
    -18 10 -16
    -8 18 16
    18 -10 16
    -10 -8 16
    -8 18 16
    -18 13 -16
    -18 13 -16
    -18 13 -16
    -5 18 16
    18 -13 16
    -1 1 -17
    0 -1 -17
    1 0 -17
    1 -1 17
    0 1 17
    0 1 17
    -1 0 17
    -1 0 17
    1 -1 17
    -2 0 -17
    0 2 -17
    0 -2 17
    -2 2 17
    2 0 17
    2 0 17
    -2 2 17
    0 -2 17
    -2 3 -17
    -1 -2 -17
    2 -3 17
    1 2 17
    2 -3 17
    -3 1 17
    1 2 17
    -3 1 17
    2 -3 17
    -1 4 -17
    -3 -1 -17
    1 -4 17
    1 -4 17
    3 1 17
    -4 3 17
    1 -4 17
    -4 3 17
    3 1 17
    2 1 -17
    -3 2 -17
    1 -3 -17
    3 -2 17
    -2 -1 17
    -2 -1 17
    -1 3 17
    3 -2 17
    3 -2 17
    -2 -3 -17
    -3 5 -17
    -5 2 17
    -5 2 17
    3 -5 17
    2 3 17
    2 3 17
    3 -5 17
    3 -5 17
    -4 -2 -17
    6 -4 -17
    -2 6 -17
    4 2 17
    2 -6 17
    4 2 17
    -6 4 17
    2 -6 17
    -6 4 17
    2 -6 17
    3 -4 -17
    -4 1 -17
    1 3 -17
    -1 -3 17
    -3 4 17
    4 -1 17
    4 -1 17
    -3 4 17
    4 -1 17
    -1 -3 17
    -4 4 -17
    4 0 -17
    0 -4 -17
    4 -4 17
    -4 0 17
    -4 0 17
    0 4 17
    0 4 17
    -4 0 17
    4 -4 17
    4 -4 17
    -3 -4 -17
    -4 7 -17
    -7 3 17
    3 4 17
    3 4 17
    -7 3 17
    4 -7 17
    4 -7 17
    4 -7 17
    -5 -3 -17
    -3 8 -17
    3 -8 17
    5 3 17
    -8 5 17
    3 -8 17
    -8 5 17
    5 3 17
    3 -8 17
    5 -5 -17
    -5 0 -17
    0 5 -17
    5 0 17
    0 -5 17
    5 0 17
    -5 5 17
    0 -5 17
    -5 5 17
    0 -5 17
    5 0 17
    0 -5 17
    3 2 -17
    -5 3 -17
    2 -5 -17
    2 -5 -17
    5 -3 17
    -2 5 17
    5 -3 17
    -2 5 17
    -3 -2 17
    5 -3 17
    -3 -2 17
    -3 -2 17
    -5 6 -17
    -1 -5 -17
    6 -1 -17
    5 -6 17
    1 5 17
    -6 1 17
    -6 1 17
    5 -6 17
    -6 1 17
    1 5 17
    -4 -5 -17
    -5 9 -17
    -5 9 -17
    -9 4 17
    5 -9 17
    -9 4 17
    4 5 17
    5 -9 17
    5 -9 17
    4 5 17
    -4 10 -17
    -4 10 -17
    -6 -4 -17
    10 -6 -17
    6 4 17
    -10 6 17
    4 -10 17
    -10 6 17
    4 -10 17
    4 -10 17
    7 -6 -17
    -6 -1 -17
    -1 7 -17
    6 1 17
    1 -7 17
    6 1 17
    -7 6 17
    6 1 17
    1 -7 17
    -7 6 17
    1 -7 17
    1 -7 17
    4 -6 -17
    -6 2 -17
    4 -6 -17
    2 4 -17
    6 -2 17
    -2 -4 17
    -4 6 17
    6 -2 17
    -4 6 17
    6 -2 17
    -2 -4 17
    -2 -4 17
    -4 6 17
    1 -6 -17
    -6 5 -17
    5 1 -17
    1 -6 -17
    -5 -1 17
    -1 6 17
    6 -5 17
    6 -5 17
    6 -5 17
    -1 6 17
    -5 -1 17
    -5 -1 17
    -6 8 -17
    -6 8 -17
    8 -2 -17
    -2 -6 -17
    6 -8 17
    -8 2 17
    6 -8 17
    2 6 17
    2 6 17
    -8 2 17
    6 -8 17
    -6 11 -17
    -5 -6 -17
    -6 11 -17
    -6 11 -17
    11 -5 -17
    -11 5 17
    6 -11 17
    6 -11 17
    -11 5 17
    6 -11 17
    -7 -5 -17
    12 -7 -17
    -5 12 -17
    -5 12 -17
    -5 12 -17
    5 -12 17
    -12 7 17
    5 -12 17
    5 -12 17
    -12 7 17
    9 -7 -17
    -7 -2 -17
    -2 9 -17
    -9 7 17
    2 -9 17
    -9 7 17
    7 2 17
    2 -9 17
    2 -9 17
    2 -9 17
    6 -7 -17
    -7 1 -17
    1 6 -17
    -1 -6 17
    7 -1 17
    -1 -6 17
    -6 7 17
    -1 -6 17
    7 -1 17
    -6 7 17
    7 -1 17
    3 -7 -17
    -7 4 -17
    3 -7 -17
    -3 7 17
    7 -4 17
    -4 -3 17
    7 -4 17
    -4 -3 17
    -4 -3 17
    -3 7 17
    7 -4 17
    7 0 -17
    -7 7 -17
    0 -7 -17
    0 -7 -17
    -7 7 -17
    7 -7 17
    0 7 17
    0 7 17
    -7 0 17
    -7 0 17
    7 -7 17
    -3 -7 -17
    10 -3 -17
    -7 10 -17
    -7 10 -17
    -7 10 -17
    -10 3 17
    3 7 17
    7 -10 17
    7 -10 17
    7 -10 17
    -10 3 17
    -7 13 -17
    -7 13 -17
    -7 13 -17
    -6 -7 -17
    13 -6 -17
    7 -13 17
    7 -13 17
    -13 6 17
    7 -13 17
    -13 6 17
    -6 14 -17
    -8 -6 -17
    -6 14 -17
    -6 14 -17
    14 -8 -17
    6 -14 17
    6 -14 17
    -14 8 17
    6 -14 17
    -14 8 17
    11 -8 -17
    -3 11 -17
    -8 -3 -17
    -3 11 -17
    -3 11 -17
    -11 8 17
    3 -11 17
    -11 8 17
    3 -11 17
    3 -11 17
    3 -11 17
    8 -8 -17
    -8 0 -17
    0 8 -17
    8 0 17
    0 -8 17
    0 -8 17
    0 -8 17
    8 0 17
    -8 8 17
    8 0 17
    0 -8 17
    -8 8 17
    3 5 -17
    5 -8 -17
    5 -8 -17
    -8 3 -17
    -5 8 17
    -5 8 17
    8 -3 17
    -3 -5 17
    -3 -5 17
    -3 -5 17
    8 -3 17
    8 -3 17
    -5 8 17
    -8 6 -17
    6 2 -17
    2 -8 -17
    -8 6 -17
    2 -8 -17
    -6 -2 17
    -2 8 17
    -6 -2 17
    -6 -2 17
    8 -6 17
    8 -6 17
    -2 8 17
    8 -6 17
    9 -1 -17
    -8 9 -17
    -8 9 -17
    -1 -8 -17
    8 -9 17
    1 8 17
    8 -9 17
    1 8 17
    -9 1 17
    8 -9 17
    -9 1 17
    -8 12 -17
    -8 12 -17
    12 -4 -17
    -8 12 -17
    -4 -8 -17
    -12 4 17
    8 -12 17
    8 -12 17
    8 -12 17
    -12 4 17
    -7 -8 -17
    15 -7 -17
    -8 15 -17
    -8 15 -17
    -8 15 -17
    8 -15 17
    8 -15 17
    -15 7 17
    8 -15 17
    -9 -7 -17
    -7 16 -17
    -7 16 -17
    -7 16 -17
    16 -9 -17
    7 -16 17
    7 -16 17
    -16 9 17
    7 -16 17
    -9 -4 -17
    -4 13 -17
    -4 13 -17
    13 -9 -17
    -4 13 -17
    4 -13 17
    4 -13 17
    4 -13 17
    -13 9 17
    4 -13 17
    -13 9 17
    -1 10 -17
    -9 -1 -17
    10 -9 -17
    -1 10 -17
    1 -10 17
    1 -10 17
    1 -10 17
    1 -10 17
    -10 9 17
    -10 9 17
    -9 2 -17
    2 7 -17
    -9 2 -17
    7 -9 -17
    -2 -7 17
    9 -2 17
    9 -2 17
    -2 -7 17
    9 -2 17
    -7 9 17
    -2 -7 17
    -7 9 17
    -9 5 -17
    4 -9 -17
    4 -9 -17
    -9 5 -17
    9 -5 17
    -5 -4 17
    -5 -4 17
    -4 9 17
    -5 -4 17
    9 -5 17
    9 -5 17
    -4 9 17
    -4 9 17
    1 -9 -17
    8 1 -17
    -9 8 -17
    -9 8 -17
    -1 9 17
    -8 -1 17
    -1 9 17
    -8 -1 17
    9 -8 17
    -8 -1 17
    9 -8 17
    9 -8 17
    -2 -9 -17
    -9 11 -17
    11 -2 -17
    -9 11 -17
    -9 11 -17
    2 9 17
    9 -11 17
    -11 2 17
    9 -11 17
    9 -11 17
    -9 14 -17
    -5 -9 -17
    14 -5 -17
    -9 14 -17
    -9 14 -17
    9 -14 17
    -14 5 17
    9 -14 17
    9 -14 17
    -9 17 -17
    17 -8 -17
    -9 17 -17
    -9 17 -17
    -8 -9 -17
    9 -17 17
    -17 8 17
    9 -17 17
    -8 18 -17
    -8 18 -17
    -8 18 -17
    -10 -8 -17
    18 -10 -17
    8 -18 17
    -18 10 17
    8 -18 17
    -5 15 -17
    15 -10 -17
    -5 15 -17
    -10 -5 -17
    5 -15 17
    5 -15 17
    5 -15 17
    -15 10 17
    5 -15 17
    -15 10 17
    12 -10 -17
    -2 12 -17
    -10 -2 -17
    -2 12 -17
    -2 12 -17
    2 -12 17
    -12 10 17
    2 -12 17
    2 -12 17
    -12 10 17
    2 -12 17
    9 -10 -17
    -10 1 -17
    1 9 -17
    -9 10 17
    -1 -9 17
    -1 -9 17
    10 -1 17
    -9 10 17
    -1 -9 17
    -10 4 -17
    -10 4 -17
    6 -10 -17
    6 -10 -17
    -4 -6 17
    10 -4 17
    -6 10 17
    10 -4 17
    -6 10 17
    -4 -6 17
    -4 -6 17
    10 -4 17
    -6 10 17
    7 3 -17
    3 -10 -17
    -10 7 -17
    3 -10 -17
    -10 7 -17
    10 -7 17
    -3 10 17
    -7 -3 17
    10 -7 17
    10 -7 17
    -3 10 17
    -7 -3 17
    -7 -3 17
    10 0 -17
    -10 10 -17
    0 -10 -17
    -10 10 -17
    -10 10 -17
    10 -10 17
    0 10 17
    0 10 17
    10 -10 17
    10 -10 17
    -10 0 17
    13 -3 -17
    -10 13 -17
    -3 -10 -17
    -10 13 -17
    -10 13 -17
    10 -13 17
    -13 3 17
    10 -13 17
    10 -13 17
    -6 -10 -17
    -10 16 -17
    -10 16 -17
    16 -6 -17
    -10 16 -17
    10 -16 17
    -16 6 17
    10 -16 17
    -6 17 -17
    17 -11 -17
    -6 17 -17
    -11 -6 -17
    -6 17 -17
    -17 11 17
    -17 11 17
    6 -17 17
    6 -17 17
    -3 14 -17
    14 -11 -17
    -3 14 -17
    -3 14 -17
    -11 -3 -17
    3 -14 17
    -14 11 17
    3 -14 17
    3 -14 17
    3 -14 17
    -14 11 17
    0 11 -17
    -11 0 -17
    11 -11 -17
    0 11 -17
    0 11 -17
    -11 11 17
    0 -11 17
    0 -11 17
    0 -11 17
    -11 11 17
    -11 3 -17
    8 -11 -17
    -11 3 -17
    -3 -8 17
    -8 11 17
    11 -3 17
    11 -3 17
    -8 11 17
    11 -3 17
    -3 -8 17
    -3 -8 17
    5 -11 -17
    -11 6 -17
    6 5 -17
    5 -11 -17
    -11 6 -17
    -5 11 17
    11 -6 17
    11 -6 17
    -5 11 17
    -6 -5 17
    11 -6 17
    -5 11 17
    -6 -5 17
    -11 9 -17
    -11 9 -17
    9 2 -17
    2 -11 -17
    -11 9 -17
    11 -9 17
    11 -9 17
    -9 -2 17
    -9 -2 17
    -2 11 17
    11 -9 17
    -2 11 17
    -1 -11 -17
    -11 12 -17
    12 -1 -17
    -11 12 -17
    -11 12 -17
    11 -12 17
    11 -12 17
    -12 1 17
    1 11 17
    11 -12 17
    -11 15 -17
    -11 15 -17
    -4 -11 -17
    15 -4 -17
    -11 15 -17
    11 -15 17
    11 -15 17
    11 -15 17
    -7 -11 -17
    -11 18 -17
    18 -7 -17
    -11 18 -17
    -11 18 -17
    11 -18 17
    11 -18 17
    -4 16 -17
    16 -12 -17
    -4 16 -17
    -4 16 -17
    -12 -4 -17
    4 -16 17
    -16 12 17
    4 -16 17
    4 -16 17
    -16 12 17
    -1 13 -17
    -1 13 -17
    13 -12 -17
    -1 13 -17
    -12 -1 -17
    1 -13 17
    -13 12 17
    1 -13 17
    -13 12 17
    1 -13 17
    1 -13 17
    10 -12 -17
    2 10 -17
    2 10 -17
    2 10 -17
    -12 2 -17
    -2 -10 17
    -10 12 17
    -2 -10 17
    -2 -10 17
    -10 12 17
    7 -12 -17
    -12 5 -17
    -12 5 -17
    -12 5 -17
    -5 -7 17
    -7 12 17
    -5 -7 17
    12 -5 17
    -7 12 17
    12 -5 17
    12 -5 17
    -12 8 -17
    4 -12 -17
    -12 8 -17
    8 4 -17
    -12 8 -17
    12 -8 17
    -4 12 17
    -4 12 17
    12 -8 17
    -8 -4 17
    12 -8 17
    -4 12 17
    -12 11 -17
    -12 11 -17
    1 -12 -17
    -12 11 -17
    11 1 -17
    -1 12 17
    12 -11 17
    12 -11 17
    12 -11 17
    -12 14 -17
    -12 14 -17
    -2 -12 -17
    14 -2 -17
    -12 14 -17
    12 -14 17
    12 -14 17
    12 -14 17
    -12 17 -17
    -12 17 -17
    -12 17 -17
    17 -5 -17
    -5 -12 -17
    12 -17 17
    12 -17 17
    -2 15 -17
    15 -13 -17
    -13 -2 -17
    -2 15 -17
    -2 15 -17
    -15 13 17
    -15 13 17
    2 -15 17
    2 -15 17
    2 -15 17
    1 12 -17
    1 12 -17
    1 12 -17
    -13 1 -17
    12 -13 -17
    -1 -12 17
    -1 -12 17
    -12 13 17
    -12 13 17
    -1 -12 17
    -13 4 -17
    9 -13 -17
    -9 13 17
    13 -4 17
    -9 13 17
    -4 -9 17
    -13 7 -17
    6 -13 -17
    7 6 -17
    -13 7 -17
    -13 7 -17
    -6 13 17
    -7 -6 17
    13 -7 17
    13 -7 17
    13 -7 17
    -6 13 17
    -13 10 -17
    10 3 -17
    -13 10 -17
    -13 10 -17
    3 -13 -17
    13 -10 17
    -3 13 17
    -3 13 17
    13 -10 17
    13 -10 17
    -13 13 -17
    -13 13 -17
    0 -13 -17
    13 0 -17
    -13 13 -17
    13 -13 17
    13 -13 17
    13 -13 17
    0 13 17
    16 -3 -17
    -3 -13 -17
    -13 16 -17
    -13 16 -17
    -13 16 -17
    13 -16 17
    13 -16 17
    -3 17 -17
    -3 17 -17
    -14 -3 -17
    17 -14 -17
    3 -17 17
    -17 14 17
    -17 14 17
    3 -17 17
    0 14 -17
    -14 0 -17
    14 -14 -17
    0 14 -17
    -14 14 17
    0 -14 17
    0 -14 17
    -14 14 17
    11 -14 -17
    3 11 -17
    -14 3 -17
    -3 -11 17
    -11 14 17
    -11 14 17
    8 -14 -17
    -14 6 -17
    -14 6 -17
    -8 14 17
    -6 -8 17
    -8 14 17
    14 -6 17
    -14 9 -17
    5 -14 -17
    -14 9 -17
    -14 9 -17
    -5 14 17
    14 -9 17
    14 -9 17
    -9 -5 17
    -5 14 17
    14 -9 17
    -5 14 17
    12 2 -17
    -14 12 -17
    2 -14 -17
    -14 12 -17
    -14 12 -17
    14 -12 17
    -2 14 17
    14 -12 17
    -14 15 -17
    -1 -14 -17
    -14 15 -17
    15 -1 -17
    -14 15 -17
    14 -15 17
    14 -15 17
    -15 -1 -17
    16 -15 -17
    -1 16 -17
    -16 15 17
    1 -16 17
    -16 15 17
    13 -15 -17
    -15 2 -17
    2 13 -17
    -2 -13 17
    -13 15 17
    -13 15 17
    -15 5 -17
    10 -15 -17
    -5 -10 17
    -10 15 17
    15 -5 17
    -10 15 17
    -15 8 -17
    -15 8 -17
    15 -8 17
    -7 15 17
    -8 -7 17
    -7 15 17
    -15 11 -17
    -15 11 -17
    -15 11 -17
    4 -15 -17
    15 -11 17
    -4 15 17
    -4 15 17
    -4 15 17
    15 -11 17
    -15 14 -17
    -15 14 -17
    -15 14 -17
    1 -15 -17
    -1 15 17
    15 -14 17
    15 -14 17
    1 15 -17
    15 -16 -17
    -16 1 -17
    -1 -15 17
    -15 16 17
    -15 16 17
    4 12 -17
    -16 4 -17
    12 -16 -17
    -12 16 17
    -12 16 17
    -4 -12 17
    9 -16 -17
    -16 7 -17
    -7 -9 17
    -9 16 17
    16 -7 17
    -9 16 17
    -16 10 -17
    -16 10 -17
    -16 10 -17
    16 -10 17
    -6 16 17
    16 -10 17
    -6 16 17
    -16 13 -17
    -16 13 -17
    -16 13 -17
    3 -16 -17
    -3 16 17
    16 -13 17
    -3 16 17
    16 -13 17
    14 -17 -17
    3 14 -17
    -17 3 -17
    -3 -14 17
    -14 17 17
    -14 17 17
    11 -17 -17
    -17 6 -17
    -11 17 17
    -6 -11 17
    17 -6 17
    -11 17 17
    -17 9 -17
    -9 -8 17
    -8 17 17
    -8 17 17
    17 -9 17
    -17 12 -17
    -17 12 -17
    -17 12 -17
    17 -12 17
    17 -12 17
    -5 17 17
    -18 8 -17
    -8 -10 17
    -10 18 17
    -10 18 17
    18 -8 17
    -18 11 -17
    -18 11 -17
    -7 18 17
    18 -11 17
    -7 18 17
    0 0 -18
    0 0 18
    0 0 18
    -1 2 -18
    -1 -1 -18
    1 1 18
    1 1 18
    -2 1 18
    1 -2 18
    -2 1 18
    1 1 -18
    1 -2 -18
    -2 1 -18
    2 -1 18
    -1 2 18
    -1 -1 18
    -1 -1 18
    2 -1 18
    -1 2 18
    -2 4 -18
    -2 -2 -18
    4 -2 -18
    2 2 18
    -4 2 18
    2 -4 18
    -4 2 18
    2 -4 18
    2 2 18
    -3 0 -18
    3 -3 -18
    0 3 -18
    3 0 18
    3 0 18
    3 0 18
    -3 3 18
    0 -3 18
    -3 3 18
    0 -3 18
    3 0 -18
    0 -3 -18
    -3 3 -18
    -3 0 18
    3 -3 18
    3 -3 18
    -3 0 18
    0 3 18
    0 3 18
    3 -3 18
    -3 -3 -18
    -3 6 -18
    3 3 18
    -6 3 18
    3 3 18
    3 -6 18
    3 -6 18
    -6 3 18
    3 -6 18
    -4 -1 -18
    -1 5 -18
    5 -4 -18
    4 1 18
    -5 4 18
    1 -5 18
    4 1 18
    -5 4 18
    1 -5 18
    4 1 18
    1 -5 18
    -4 2 -18
    2 -4 -18
    2 2 -18
    2 -4 -18
    4 -2 18
    -2 -2 18
    -2 -2 18
    4 -2 18
    4 -2 18
    -2 4 18
    -1 -4 -18
    5 -1 -18
    -4 5 -18
    4 -5 18
    1 4 18
    -5 1 18
    4 -5 18
    -5 1 18
    1 4 18
    -4 -4 -18
    8 -4 -18
    -4 8 -18
    -8 4 18
    -8 4 18
    4 -8 18
    4 -8 18
    4 4 18
    4 -8 18
    4 4 18
    -2 7 -18
    -5 -2 -18
    7 -5 -18
    2 -7 18
    2 -7 18
    -7 5 18
    -7 5 18
    2 -7 18
    5 2 18
    5 2 18
    1 4 -18
    -5 1 -18
    4 -5 -18
    -4 5 18
    5 -1 18
    -1 -4 18
    5 -1 18
    -1 -4 18
    5 -1 18
    -4 5 18
    -1 -4 18
    -5 4 -18
    1 -5 -18
    1 -5 -18
    4 1 -18
    -4 -1 18
    5 -4 18
    5 -4 18
    -4 -1 18
    -1 5 18
    -1 5 18
    -4 -1 18
    5 -4 18
    7 -2 -18
    -5 7 -18
    -2 -5 -18
    2 5 18
    2 5 18
    -7 2 18
    -7 2 18
    5 -7 18
    5 -7 18
    -5 10 -18
    -5 -5 -18
    10 -5 -18
    -5 10 -18
    5 -10 18
    5 -10 18
    -10 5 18
    5 -10 18
    5 5 18
    -10 5 18
    -3 9 -18
    9 -6 -18
    -6 -3 -18
    -9 6 18
    3 -9 18
    3 -9 18
    -9 6 18
    3 -9 18
    6 3 18
    6 -6 -18
    -6 0 -18
    0 6 -18
    0 -6 18
    6 0 18
    0 -6 18
    6 0 18
    6 0 18
    -6 6 18
    0 -6 18
    0 -6 18
    -6 6 18
    3 -6 -18
    -6 3 -18
    3 3 -18
    3 -6 -18
    -3 -3 18
    -3 6 18
    -3 6 18
    6 -3 18
    6 -3 18
    -3 -3 18
    -3 -3 18
    6 -3 18
    0 -6 -18
    6 0 -18
    -6 6 -18
    0 -6 -18
    -6 0 18
    -6 0 18
    0 6 18
    6 -6 18
    -6 0 18
    6 -6 18
    0 6 18
    6 -6 18
    -3 -6 -18
    -6 9 -18
    -6 9 -18
    9 -3 -18
    -9 3 18
    3 6 18
    6 -9 18
    3 6 18
    -9 3 18
    6 -9 18
    6 -9 18
    12 -6 -18
    -6 12 -18
    -6 12 -18
    -6 -6 -18
    6 -12 18
    -12 6 18
    6 -12 18
    6 -12 18
    -12 6 18
    -7 -4 -18
    -4 11 -18
    -4 11 -18
    11 -7 -18
    -4 11 -18
    4 -11 18
    -11 7 18
    4 -11 18
    4 -11 18
    -11 7 18
    -7 -1 -18
    -1 8 -18
    8 -7 -18
    1 -8 18
    7 1 18
    -8 7 18
    1 -8 18
    1 -8 18
    7 1 18
    1 -8 18
    7 1 18
    -8 7 18
    5 -7 -18
    2 5 -18
    -7 2 -18
    -2 -5 18
    -2 -5 18
    7 -2 18
    -2 -5 18
    -5 7 18
    7 -2 18
    -5 7 18
    7 -2 18
    2 -7 -18
    5 2 -18
    -7 5 -18
    2 -7 -18
    7 -5 18
    7 -5 18
    -5 -2 18
    -5 -2 18
    7 -5 18
    -2 7 18
    -5 -2 18
    -2 7 18
    -1 -7 -18
    -7 8 -18
    -7 8 -18
    8 -1 -18
    7 -8 18
    -8 1 18
    7 -8 18
    -8 1 18
    7 -8 18
    1 7 18
    1 7 18
    11 -4 -18
    -7 11 -18
    -7 11 -18
    -7 11 -18
    -4 -7 -18
    7 -11 18
    7 -11 18
    4 7 18
    -11 4 18
    7 -11 18
    -11 4 18
    -7 14 -18
    -7 14 -18
    14 -7 -18
    -7 14 -18
    -7 -7 -18
    7 -14 18
    -14 7 18
    -14 7 18
    7 -14 18
    7 -14 18
    -8 -5 -18
    -5 13 -18
    13 -8 -18
    -5 13 -18
    -5 13 -18
    -13 8 18
    5 -13 18
    -13 8 18
    5 -13 18
    5 -13 18
    -2 10 -18
    10 -8 -18
    -2 10 -18
    -8 -2 -18
    2 -10 18
    -10 8 18
    2 -10 18
    2 -10 18
    2 -10 18
    -10 8 18
    -8 1 -18
    1 7 -18
    7 -8 -18
    -1 -7 18
    -1 -7 18
    8 -1 18
    -7 8 18
    8 -1 18
    8 -1 18
    -1 -7 18
    -7 8 18
    4 -8 -18
    4 -8 -18
    -8 4 -18
    8 -4 18
    -4 -4 18
    8 -4 18
    -4 8 18
    -4 -4 18
    -4 8 18
    -4 -4 18
    -4 8 18
    8 -4 18
    7 1 -18
    -8 7 -18
    1 -8 -18
    1 -8 -18
    -8 7 -18
    -1 8 18
    -1 8 18
    -7 -1 18
    -7 -1 18
    8 -7 18
    8 -7 18
    8 -7 18
    -2 -8 -18
    -8 10 -18
    10 -2 -18
    -8 10 -18
    -8 10 -18
    2 8 18
    -10 2 18
    8 -10 18
    -10 2 18
    8 -10 18
    8 -10 18
    -5 -8 -18
    13 -5 -18
    -8 13 -18
    -8 13 -18
    -8 13 -18
    8 -13 18
    -13 5 18
    -13 5 18
    8 -13 18
    8 -13 18
    -8 16 -18
    16 -8 -18
    -8 16 -18
    -8 -8 -18
    -8 16 -18
    8 -16 18
    8 -16 18
    8 -16 18
    -16 8 18
    -6 15 -18
    -6 15 -18
    15 -9 -18
    -6 15 -18
    -9 -6 -18
    6 -15 18
    -15 9 18
    -15 9 18
    6 -15 18
    6 -15 18
    -3 12 -18
    -3 12 -18
    -3 12 -18
    12 -9 -18
    -9 -3 -18
    3 -12 18
    -12 9 18
    3 -12 18
    -12 9 18
    3 -12 18
    3 -12 18
    0 9 -18
    -9 0 -18
    9 -9 -18
    -9 9 18
    0 -9 18
    -9 9 18
    0 -9 18
    0 -9 18
    6 -9 -18
    3 6 -18
    -9 3 -18
    -9 3 -18
    -3 -6 18
    -6 9 18
    9 -3 18
    9 -3 18
    -6 9 18
    9 -3 18
    -3 -6 18
    -3 -6 18
    -9 6 -18
    6 3 -18
    3 -9 -18
    -9 6 -18
    3 -9 -18
    9 -6 18
    -3 9 18
    -6 -3 18
    9 -6 18
    9 -6 18
    -6 -3 18
    -6 -3 18
    -3 9 18
    -9 9 -18
    -9 9 -18
    9 0 -18
    0 -9 -18
    0 9 18
    9 -9 18
    0 9 18
    9 -9 18
    9 -9 18
    -9 0 18
    -9 0 18
    -9 12 -18
    -3 -9 -18
    12 -3 -18
    -9 12 -18
    -9 12 -18
    9 -12 18
    -12 3 18
    9 -12 18
    9 -12 18
    3 9 18
    -9 15 -18
    -9 15 -18
    -9 15 -18
    15 -6 -18
    -6 -9 -18
    9 -15 18
    9 -15 18
    9 -15 18
    -15 6 18
    -9 18 -18
    -9 18 -18
    18 -9 -18
    -9 18 -18
    -9 -9 -18
    9 -18 18
    9 -18 18
    -18 9 18
    17 -10 -18
    -10 -7 -18
    -7 17 -18
    -7 17 -18
    -7 17 -18
    -17 10 18
    7 -17 18
    7 -17 18
    7 -17 18
    -4 14 -18
    -4 14 -18
    -4 14 -18
    14 -10 -18
    -10 -4 -18
    4 -14 18
    4 -14 18
    -14 10 18
    -14 10 18
    4 -14 18
    4 -14 18
    -1 11 -18
    -1 11 -18
    -10 -1 -18
    11 -10 -18
    -1 11 -18
    1 -11 18
    1 -11 18
    -11 10 18
    1 -11 18
    -11 10 18
    1 -11 18
    -10 2 -18
    2 8 -18
    -10 2 -18
    8 -10 -18
    10 -2 18
    -2 -8 18
    -8 10 18
    -2 -8 18
    10 -2 18
    -8 10 18
    -2 -8 18
    10 -2 18
    5 -10 -18
    -10 5 -18
    -10 5 -18
    5 -10 -18
    -5 10 18
    -5 -5 18
    -5 10 18
    -5 -5 18
    -5 -5 18
    10 -5 18
    10 -5 18
    10 -5 18
    2 -10 -18
    8 2 -18
    -10 8 -18
    -10 8 -18
    -8 -2 18
    -2 10 18
    10 -8 18
    -2 10 18
    10 -8 18
    -8 -2 18
    10 -8 18
    11 -1 -18
    -10 11 -18
    -1 -10 -18
    -10 11 -18
    -10 11 -18
    10 -11 18
    10 -11 18
    -11 1 18
    1 10 18
    10 -11 18
    -10 14 -18
    -10 14 -18
    14 -4 -18
    -10 14 -18
    -4 -10 -18
    10 -14 18
    10 -14 18
    10 -14 18
    -14 4 18
    -10 17 -18
    -10 17 -18
    -7 -10 -18
    17 -7 -18
    -10 17 -18
    10 -17 18
    -17 7 18
    10 -17 18
    -5 16 -18
    -11 -5 -18
    -5 16 -18
    16 -11 -18
    5 -16 18
    5 -16 18
    5 -16 18
    -16 11 18
    -16 11 18
    -2 13 -18
    13 -11 -18
    -11 -2 -18
    -2 13 -18
    -2 13 -18
    2 -13 18
    -13 11 18
    2 -13 18
    2 -13 18
    2 -13 18
    -13 11 18
    10 -11 -18
    1 10 -18
    -11 1 -18
    -1 -10 18
    -1 -10 18
    -10 11 18
    -10 11 18
    -1 -10 18
    7 -11 -18
    -11 4 -18
    -11 4 -18
    11 -4 18
    11 -4 18
    11 -4 18
    -4 -7 18
    -4 -7 18
    -7 11 18
    -7 11 18
    -4 -7 18
    4 -11 -18
    -11 7 -18
    4 -11 -18
    7 4 -18
    -11 7 -18
    -7 -4 18
    -4 11 18
    11 -7 18
    11 -7 18
    -4 11 18
    -4 11 18
    -7 -4 18
    11 -7 18
    -11 10 -18
    10 1 -18
    1 -11 -18
    -11 10 -18
    -11 10 -18
    -1 11 18
    11 -10 18
    11 -10 18
    11 -10 18
    -10 -1 18
    -1 11 18
    13 -2 -18
    -11 13 -18
    -11 13 -18
    -11 13 -18
    -2 -11 -18
    11 -13 18
    -13 2 18
    11 -13 18
    11 -13 18
    16 -5 -18
    -11 16 -18
    -5 -11 -18
    -11 16 -18
    -11 16 -18
    11 -16 18
    11 -16 18
    -3 15 -18
    -12 -3 -18
    15 -12 -18
    -3 15 -18
    -3 15 -18
    3 -15 18
    3 -15 18
    3 -15 18
    -15 12 18
    3 -15 18
    -15 12 18
    12 -12 -18
    0 12 -18
    0 12 -18
    -12 0 -18
    0 12 -18
    0 -12 18
    0 -12 18
    -12 12 18
    0 -12 18
    -12 12 18
    3 9 -18
    -12 3 -18
    9 -12 -18
    -3 -9 18
    -3 -9 18
    -3 -9 18
    12 -3 18
    -9 12 18
    -9 12 18
    -12 6 -18
    -12 6 -18
    -12 6 -18
    6 -12 -18
    6 6 -18
    -6 -6 18
    -6 12 18
    12 -6 18
    -6 -6 18
    12 -6 18
    -6 12 18
    12 -6 18
    9 3 -18
    -12 9 -18
    -12 9 -18
    3 -12 -18
    -12 9 -18
    -3 12 18
    12 -9 18
    12 -9 18
    12 -9 18
    -3 12 18
    -12 12 -18
    -12 12 -18
    12 0 -18
    -12 12 -18
    0 -12 -18
    12 -12 18
    12 -12 18
    12 -12 18
    0 12 18
    -3 -12 -18
    -12 15 -18
    -12 15 -18
    -12 15 -18
    15 -3 -18
    12 -15 18
    12 -15 18
    12 -15 18
    -13 -4 -18
    -4 17 -18
    -4 17 -18
    17 -13 -18
    -4 17 -18
    4 -17 18
    -17 13 18
    4 -17 18
    -17 13 18
    4 -17 18
    14 -13 -18
    -1 14 -18
    -1 14 -18
    -1 14 -18
    -13 -1 -18
    1 -14 18
    -14 13 18
    1 -14 18
    1 -14 18
    -14 13 18
    2 11 -18
    -13 2 -18
    2 11 -18
    2 11 -18
    11 -13 -18
    -2 -11 18
    -2 -11 18
    -11 13 18
    -11 13 18
    8 -13 -18
    -13 5 -18
    -13 5 -18
    13 -5 18
    -8 13 18
    -8 13 18
    -5 -8 18
    13 -5 18
    -13 8 -18
    -13 8 -18
    -13 8 -18
    8 5 -18
    -8 -5 18
    13 -8 18
    13 -8 18
    -5 13 18
    -5 13 18
    13 -8 18
    -13 11 -18
    -13 11 -18
    -13 11 -18
    11 2 -18
    2 -13 -18
    13 -11 18
    13 -11 18
    -2 13 18
    13 -11 18
    -13 14 -18
    -13 14 -18
    -1 -13 -18
    14 -1 -18
    -13 14 -18
    13 -14 18
    13 -14 18
    -13 17 -18
    -13 17 -18
    -13 17 -18
    17 -4 -18
    -4 -13 -18
    13 -17 18
    13 -17 18
    16 -14 -18
    -2 16 -18
    -2 16 -18
    -14 -2 -18
    -16 14 18
    2 -16 18
    2 -16 18
    -16 14 18
    13 -14 -18
    1 13 -18
    -14 1 -18
    1 13 -18
    -13 14 18
    -1 -13 18
    -13 14 18
    10 -14 -18
    4 10 -18
    -14 4 -18
    -10 14 18
    -4 -10 18
    14 -4 18
    -10 14 18
    -14 7 -18
    -14 7 -18
    7 -14 -18
    -14 7 -18
    -7 14 18
    -7 14 18
    14 -7 18
    -7 -7 18
    14 -7 18
    14 -7 18
    -14 10 -18
    4 -14 -18
    -14 10 -18
    -14 10 -18
    -4 14 18
    14 -10 18
    -4 14 18
    -4 14 18
    14 -10 18
    14 -10 18
    -14 13 -18
    -14 13 -18
    13 1 -18
    1 -14 -18
    -14 13 -18
    -1 14 18
    14 -13 18
    14 -13 18
    16 -2 -18
    -2 -14 -18
    -14 16 -18
    -14 16 -18
    -14 16 -18
    14 -16 18
    14 -16 18
    0 15 -18
    -15 0 -18
    15 -15 -18
    -15 15 18
    0 -15 18
    -15 15 18
    -15 3 -18
    3 12 -18
    12 -15 -18
    -12 15 18
    -3 -12 18
    -12 15 18
    9 -15 -18
    -15 6 -18
    -9 15 18
    15 -6 18
    -6 -9 18
    -9 15 18
    -15 9 -18
    -15 9 -18
    -15 9 -18
    -6 15 18
    15 -9 18
    -6 15 18
    15 -9 18
    -15 12 -18
    -15 12 -18
    3 -15 -18
    -15 12 -18
    -3 15 18
    15 -12 18
    -3 15 18
    15 -12 18
    -15 15 -18
    -15 15 -18
    0 -15 -18
    -15 15 -18
    15 -15 18
    15 -15 18
    -16 2 -18
    2 14 -18
    14 -16 -18
    -14 16 18
    -14 16 18
    -2 -14 18
    -16 5 -18
    11 -16 -18
    -11 16 18
    -11 16 18
    -5 -11 18
    -16 8 -18
    -8 -8 18
    16 -8 18
    -8 16 18
    -8 16 18
    -16 11 -18
    -16 11 -18
    -16 11 -18
    16 -11 18
    -5 16 18
    -5 16 18
    16 -11 18
    2 -16 -18
    -16 14 -18
    -16 14 -18
    -16 14 -18
    16 -14 18
    16 -14 18
    -2 16 18
    13 -17 -18
    -17 4 -18
    4 13 -18
    -4 -13 18
    -13 17 18
    -13 17 18
    -17 7 -18
    -10 17 18
    17 -7 18
    -7 -10 18
    -10 17 18
    -17 10 -18
    -17 10 -18
    -7 17 18
    17 -10 18
    -7 17 18
    -17 13 -18
    -17 13 -18
    -17 13 -18
    17 -13 18
    17 -13 18
    -4 17 18
    -18 9 -18
    -9 18 18
    -9 18 18
    18 -9 18
    1 -1 -19
    -1 0 -19
    0 1 -19
    1 0 19
    0 -1 19
    0 -1 19
    1 0 19
    -1 1 19
    -1 1 19
    -2 -1 -19
    3 -2 -19
    -1 3 -19
    1 -3 19
    -3 2 19
    2 1 19
    2 1 19
    -3 2 19
    1 -3 19
    2 0 -19
    -2 2 -19
    0 -2 -19
    2 -2 19
    2 -2 19
    2 -2 19
    -2 0 19
    0 2 19
    -2 0 19
    0 2 19
    -3 -2 -19
    -2 5 -19
    2 -5 19
    2 -5 19
    3 2 19
    3 2 19
    2 -5 19
    -5 3 19
    -5 3 19
    2 -3 -19
    -3 1 -19
    1 2 -19
    3 -1 19
    -1 -2 19
    -2 3 19
    -2 3 19
    3 -1 19
    -1 -2 19
    3 -1 19
    -3 4 -19
    -1 -3 -19
    -4 1 19
    1 3 19
    3 -4 19
    3 -4 19
    -4 1 19
    1 3 19
    -4 -3 -19
    -3 7 -19
    3 -7 19
    4 3 19
    3 -7 19
    -7 4 19
    3 -7 19
    -7 4 19
    4 3 19
    -4 0 -19
    4 -4 -19
    0 4 -19
    4 0 19
    -4 4 19
    0 -4 19
    0 -4 19
    4 0 19
    4 0 19
    -4 4 19
    -4 3 -19
    1 -4 -19
    1 -4 -19
    3 1 -19
    4 -3 19
    -3 -1 19
    -3 -1 19
    4 -3 19
    -1 4 19
    4 -3 19
    -1 4 19
    -4 6 -19
    -2 -4 -19
    -6 2 19
    2 4 19
    4 -6 19
    4 -6 19
    2 4 19
    -6 2 19
    -4 9 -19
    -5 -4 -19
    9 -5 -19
    4 -9 19
    4 -9 19
    4 -9 19
    -9 5 19
    5 4 19
    -9 5 19
    6 -5 -19
    -5 -1 -19
    -1 6 -19
    -6 5 19
    1 -6 19
    5 1 19
    -6 5 19
    1 -6 19
    5 1 19
    1 -6 19
    5 1 19
    -5 2 -19
    3 -5 -19
    2 3 -19
    3 -5 -19
    -2 -3 19
    -3 5 19
    -2 -3 19
    5 -2 19
    -3 5 19
    -3 5 19
    5 -2 19
    5 -2 19
    0 -5 -19
    -5 5 -19
    0 -5 -19
    5 0 -19
    5 -5 19
    0 5 19
    5 -5 19
    -5 0 19
    5 -5 19
    -5 0 19
    0 5 19
    -5 8 -19
    8 -3 -19
    -3 -5 -19
    -8 3 19
    5 -8 19
    3 5 19
    -8 3 19
    5 -8 19
    3 5 19
    5 -8 19
    -6 -5 -19
    -5 11 -19
    -5 11 -19
    11 -6 -19
    5 -11 19
    -11 6 19
    5 -11 19
    -11 6 19
    5 -11 19
    8 -6 -19
    -6 -2 -19
    -2 8 -19
    2 -8 19
    6 2 19
    2 -8 19
    6 2 19
    -8 6 19
    2 -8 19
    -8 6 19
    1 5 -19
    -6 1 -19
    5 -6 -19
    -1 -5 19
    6 -1 19
    6 -1 19
    -5 6 19
    -1 -5 19
    6 -1 19
    -5 6 19
    -1 -5 19
    4 2 -19
    2 -6 -19
    2 -6 -19
    -6 4 -19
    6 -4 19
    6 -4 19
    -2 6 19
    6 -4 19
    -2 6 19
    -4 -2 19
    -4 -2 19
    -1 -6 -19
    -1 -6 -19
    -6 7 -19
    7 -1 -19
    6 -7 19
    1 6 19
    6 -7 19
    1 6 19
    -7 1 19
    -7 1 19
    -4 -6 -19
    -6 10 -19
    -6 10 -19
    10 -4 -19
    -10 4 19
    4 6 19
    6 -10 19
    6 -10 19
    -10 4 19
    6 -10 19
    -6 13 -19
    -7 -6 -19
    -6 13 -19
    -6 13 -19
    13 -7 -19
    -13 7 19
    6 -13 19
    6 -13 19
    6 -13 19
    -13 7 19
    -3 10 -19
    10 -7 -19
    -3 10 -19
    -7 -3 -19
    3 -10 19
    -10 7 19
    3 -10 19
    3 -10 19
    -10 7 19
    -7 0 -19
    7 -7 -19
    0 7 -19
    7 0 19
    0 -7 19
    -7 7 19
    -7 7 19
    7 0 19
    7 0 19
    0 -7 19
    0 -7 19
    4 -7 -19
    -7 3 -19
    3 4 -19
    -4 7 19
    -3 -4 19
    -4 7 19
    -3 -4 19
    7 -3 19
    7 -3 19
    -3 -4 19
    7 -3 19
    -7 6 -19
    1 -7 -19
    1 -7 -19
    6 1 -19
    7 -6 19
    -6 -1 19
    -6 -1 19
    7 -6 19
    -1 7 19
    7 -6 19
    -1 7 19
    9 -2 -19
    -7 9 -19
    -7 9 -19
    -2 -7 -19
    -9 2 19
    7 -9 19
    7 -9 19
    7 -9 19
    2 7 19
    -9 2 19
    2 7 19
    -7 12 -19
    12 -5 -19
    -7 12 -19
    -7 12 -19
    -5 -7 -19
    -12 5 19
    -12 5 19
    7 -12 19
    7 -12 19
    7 -12 19
    -7 15 -19
    -8 -7 -19
    15 -8 -19
    -7 15 -19
    -7 15 -19
    -15 8 19
    -15 8 19
    7 -15 19
    7 -15 19
    7 -15 19
    -8 -4 -19
    -4 12 -19
    -4 12 -19
    12 -8 -19
    -4 12 -19
    -12 8 19
    -12 8 19
    4 -12 19
    4 -12 19
    4 -12 19
    9 -8 -19
    -1 9 -19
    -8 -1 -19
    8 1 19
    -9 8 19
    1 -9 19
    1 -9 19
    1 -9 19
    1 -9 19
    -9 8 19
    6 -8 -19
    2 6 -19
    -8 2 -19
    -2 -6 19
    -2 -6 19
    -6 8 19
    -2 -6 19
    -6 8 19
    8 -2 19
    8 -2 19
    8 -2 19
    -8 5 -19
    3 -8 -19
    3 -8 -19
    -5 -3 19
    8 -5 19
    8 -5 19
    -3 8 19
    -3 8 19
    -5 -3 19
    8 -5 19
    -5 -3 19
    -8 8 -19
    0 -8 -19
    8 0 -19
    -8 8 -19
    -8 0 19
    8 -8 19
    8 -8 19
    -8 0 19
    8 -8 19
    0 8 19
    0 8 19
    -8 11 -19
    -8 11 -19
    -8 11 -19
    11 -3 -19
    -3 -8 -19
    8 -11 19
    8 -11 19
    3 8 19
    8 -11 19
    -11 3 19
    -11 3 19
    -8 14 -19
    -8 14 -19
    -6 -8 -19
    14 -6 -19
    -8 14 -19
    8 -14 19
    8 -14 19
    -14 6 19
    8 -14 19
    17 -9 -19
    -9 -8 -19
    -8 17 -19
    -8 17 -19
    -8 17 -19
    8 -17 19
    8 -17 19
    8 -17 19
    -17 9 19
    14 -9 -19
    -5 14 -19
    -5 14 -19
    -9 -5 -19
    5 -14 19
    5 -14 19
    5 -14 19
    -14 9 19
    -14 9 19
    11 -9 -19
    -2 11 -19
    -2 11 -19
    -9 -2 -19
    2 -11 19
    -11 9 19
    2 -11 19
    2 -11 19
    -11 9 19
    2 -11 19
    8 -9 -19
    -9 1 -19
    1 8 -19
    -1 -8 19
    9 -1 19
    -8 9 19
    -1 -8 19
    9 -1 19
    -8 9 19
    9 -1 19
    -1 -8 19
    4 5 -19
    -9 4 -19
    -9 4 -19
    5 -9 -19
    9 -4 19
    -5 9 19
    -4 -5 19
    -4 -5 19
    -4 -5 19
    9 -4 19
    -5 9 19
    9 -4 19
    7 2 -19
    -9 7 -19
    2 -9 -19
    2 -9 -19
    -9 7 -19
    -7 -2 19
    -2 9 19
    -2 9 19
    9 -7 19
    -7 -2 19
    9 -7 19
    9 -7 19
    -9 10 -19
    -9 10 -19
    -9 10 -19
    -1 -9 -19
    10 -1 -19
    -10 1 19
    1 9 19
    9 -10 19
    1 9 19
    9 -10 19
    9 -10 19
    -10 1 19
    -9 13 -19
    -4 -9 -19
    13 -4 -19
    -9 13 -19
    -9 13 -19
    9 -13 19
    9 -13 19
    9 -13 19
    -13 4 19
    -9 16 -19
    -9 16 -19
    -9 16 -19
    16 -7 -19
    -7 -9 -19
    9 -16 19
    9 -16 19
    9 -16 19
    -16 7 19
    -10 -6 -19
    -6 16 -19
    -6 16 -19
    16 -10 -19
    -6 16 -19
    6 -16 19
    -16 10 19
    6 -16 19
    -16 10 19
    6 -16 19
    -3 13 -19
    -10 -3 -19
    -3 13 -19
    13 -10 -19
    -3 13 -19
    3 -13 19
    3 -13 19
    3 -13 19
    3 -13 19
    -13 10 19
    -13 10 19
    -10 0 -19
    0 10 -19
    10 -10 -19
    0 -10 19
    0 -10 19
    0 -10 19
    -10 10 19
    -10 10 19
    -10 3 -19
    7 -10 -19
    -10 3 -19
    3 7 -19
    10 -3 19
    -3 -7 19
    10 -3 19
    10 -3 19
    -7 10 19
    -3 -7 19
    -7 10 19
    -3 -7 19
    6 4 -19
    -10 6 -19
    4 -10 -19
    -10 6 -19
    -6 -4 19
    -4 10 19
    10 -6 19
    10 -6 19
    -6 -4 19
    -4 10 19
    10 -6 19
    -6 -4 19
    1 -10 -19
    9 1 -19
    -10 9 -19
    -10 9 -19
    10 -9 19
    -9 -1 19
    10 -9 19
    10 -9 19
    -1 10 19
    -1 10 19
    -2 -10 -19
    -10 12 -19
    -10 12 -19
    12 -2 -19
    -10 12 -19
    10 -12 19
    -12 2 19
    10 -12 19
    10 -12 19
    2 10 19
    -5 -10 -19
    -10 15 -19
    -10 15 -19
    -10 15 -19
    15 -5 -19
    -15 5 19
    10 -15 19
    10 -15 19
    10 -15 19
    -4 15 -19
    -4 15 -19
    -4 15 -19
    15 -11 -19
    -11 -4 -19
    4 -15 19
    -15 11 19
    4 -15 19
    4 -15 19
    -15 11 19
    4 -15 19
    -11 -1 -19
    12 -11 -19
    -1 12 -19
    -1 12 -19
    -1 12 -19
    1 -12 19
    1 -12 19
    1 -12 19
    -12 11 19
    -12 11 19
    1 -12 19
    9 -11 -19
    -11 2 -19
    2 9 -19
    -2 -9 19
    -2 -9 19
    11 -2 19
    -2 -9 19
    -9 11 19
    -9 11 19
    6 -11 -19
    -11 5 -19
    -11 5 -19
    -5 -6 19
    -6 11 19
    11 -5 19
    11 -5 19
    -5 -6 19
    11 -5 19
    -5 -6 19
    -6 11 19
    3 -11 -19
    -11 8 -19
    8 3 -19
    -11 8 -19
    -3 11 19
    11 -8 19
    -3 11 19
    11 -8 19
    11 -8 19
    -8 -3 19
    -11 11 -19
    0 -11 -19
    11 0 -19
    -11 11 -19
    -11 11 -19
    11 -11 19
    0 11 19
    -11 0 19
    11 -11 19
    11 -11 19
    -11 14 -19
    -3 -11 -19
    14 -3 -19
    -11 14 -19
    -11 14 -19
    11 -14 19
    11 -14 19
    11 -14 19
    -14 3 19
    17 -6 -19
    -11 17 -19
    -6 -11 -19
    -11 17 -19
    -11 17 -19
    11 -17 19
    11 -17 19
    -5 17 -19
    17 -12 -19
    -5 17 -19
    -12 -5 -19
    -17 12 19
    -17 12 19
    5 -17 19
    5 -17 19
    14 -12 -19
    -2 14 -19
    -12 -2 -19
    -2 14 -19
    -2 14 -19
    2 -14 19
    2 -14 19
    2 -14 19
    -14 12 19
    2 -14 19
    -14 12 19
    11 -12 -19
    1 11 -19
    1 11 -19
    -12 1 -19
    1 11 -19
    -1 -11 19
    -11 12 19
    -11 12 19
    -1 -11 19
    -1 -11 19
    8 -12 -19
    -12 4 -19
    -12 4 -19
    4 8 -19
    -8 12 19
    -8 12 19
    12 -4 19
    -4 -8 19
    12 -4 19
    -4 -8 19
    -4 -8 19
    5 -12 -19
    -12 7 -19
    -12 7 -19
    7 5 -19
    -12 7 -19
    -5 12 19
    12 -7 19
    -5 12 19
    -7 -5 19
    12 -7 19
    12 -7 19
    -7 -5 19
    -12 10 -19
    10 2 -19
    -12 10 -19
    2 -12 -19
    -12 10 -19
    12 -10 19
    12 -10 19
    12 -10 19
    -2 12 19
    -2 12 19
    -12 13 -19
    -1 -12 -19
    -12 13 -19
    13 -1 -19
    -12 13 -19
    1 12 19
    12 -13 19
    12 -13 19
    12 -13 19
    -12 16 -19
    16 -4 -19
    -4 -12 -19
    -12 16 -19
    -12 16 -19
    12 -16 19
    12 -16 19
    -3 16 -19
    -3 16 -19
    -13 -3 -19
    -3 16 -19
    16 -13 -19
    3 -16 19
    -16 13 19
    3 -16 19
    -16 13 19
    3 -16 19
    0 13 -19
    13 -13 -19
    0 13 -19
    -13 0 -19
    0 13 -19
    0 -13 19
    -13 13 19
    -13 13 19
    0 -13 19
    0 -13 19
    3 10 -19
    10 -13 -19
    -13 3 -19
    3 10 -19
    -10 13 19
    -3 -10 19
    -10 13 19
    -13 6 -19
    -13 6 -19
    -13 6 -19
    6 7 -19
    7 -13 -19
    13 -6 19
    -6 -7 19
    13 -6 19
    -7 13 19
    -7 13 19
    13 -6 19
    -13 9 -19
    -13 9 -19
    9 4 -19
    -13 9 -19
    -4 13 19
    -4 13 19
    13 -9 19
    13 -9 19
    13 -9 19
    -13 12 -19
    1 -13 -19
    12 1 -19
    -13 12 -19
    -13 12 -19
    -1 13 19
    13 -12 19
    13 -12 19
    13 -12 19
    -13 15 -19
    -2 -13 -19
    15 -2 -19
    -13 15 -19
    -13 15 -19
    13 -15 19
    13 -15 19
    -1 15 -19
    -1 15 -19
    15 -14 -19
    -14 -1 -19
    1 -15 19
    -15 14 19
    1 -15 19
    -15 14 19
    12 -14 -19
    -14 2 -19
    2 12 -19
    -2 -12 19
    -12 14 19
    -12 14 19
    9 -14 -19
    -14 5 -19
    -9 14 19
    -5 -9 19
    -9 14 19
    14 -5 19
    -14 8 -19
    -14 8 -19
    -14 8 -19
    -6 14 19
    14 -8 19
    -6 14 19
    14 -8 19
    14 -8 19
    -14 11 -19
    -14 11 -19
    11 3 -19
    -14 11 -19
    14 -11 19
    14 -11 19
    -3 14 19
    -3 14 19
    14 -11 19
    0 -14 -19
    -14 14 -19
    -14 14 -19
    14 0 -19
    -14 14 -19
    14 -14 19
    14 -14 19
    14 -15 -19
    1 14 -19
    -15 1 -19
    -14 15 19
    -14 15 19
    -1 -14 19
    11 -15 -19
    -15 4 -19
    4 11 -19
    -4 -11 19
    -11 15 19
    -11 15 19
    -15 7 -19
    -8 15 19
    -7 -8 19
    15 -7 19
    -8 15 19
    -15 10 -19
    -15 10 -19
    -15 10 -19
    -5 15 19
    15 -10 19
    15 -10 19
    -5 15 19
    2 -15 -19
    -15 13 -19
    -15 13 -19
    -15 13 -19
    15 -13 19
    15 -13 19
    -2 15 19
    -1 -15 -19
    -15 16 -19
    -15 16 -19
    -15 16 -19
    16 -1 -19
    15 -16 19
    15 -16 19
    -16 3 -19
    3 13 -19
    13 -16 -19
    -13 16 19
    -13 16 19
    -3 -13 19
    10 -16 -19
    -16 6 -19
    -6 -10 19
    -10 16 19
    16 -6 19
    -10 16 19
    -16 9 -19
    -16 9 -19
    16 -9 19
    -7 16 19
    -7 16 19
    -16 12 -19
    -16 12 -19
    -16 12 -19
    16 -12 19
    -4 16 19
    16 -12 19
    1 -16 -19
    -16 15 -19
    -16 15 -19
    -16 15 -19
    16 -15 19
    16 -15 19
    -17 5 -19
    12 -17 -19
    5 12 -19
    -5 -12 19
    -12 17 19
    -12 17 19
    -17 8 -19
    -9 17 19
    17 -8 19
    -9 17 19
    -17 11 -19
    -17 11 -19
    17 -11 19
    -6 17 19
    -6 17 19
    0 -1 -20
    1 0 -20
    -1 1 -20
    0 1 20
    -1 0 20
    1 -1 20
    -1 0 20
    0 1 20
    1 -1 20
    0 2 -20
    -2 0 -20
    0 -2 20
    2 0 20
    0 -2 20
    -2 2 20
    2 0 20
    -2 2 20
    -1 -2 -20
    -2 3 -20
    1 2 20
    2 -3 20
    2 -3 20
    1 2 20
    2 -3 20
    -3 1 20
    -3 1 20
    4 -3 -20
    -1 4 -20
    -3 -1 -20
    3 1 20
    3 1 20
    1 -4 20
    -4 3 20
    -4 3 20
    1 -4 20
    -3 2 -20
    2 1 -20
    1 -3 -20
    3 -2 20
    -1 3 20
    -2 -1 20
    3 -2 20
    -2 -1 20
    3 -2 20
    -1 3 20
    -2 -3 -20
    -3 5 -20
    -5 2 20
    3 -5 20
    2 3 20
    3 -5 20
    2 3 20
    -5 2 20
    6 -4 -20
    -4 -2 -20
    -2 6 -20
    2 -6 20
    2 -6 20
    -6 4 20
    4 2 20
    -6 4 20
    2 -6 20
    4 2 20
    1 3 -20
    -4 1 -20
    3 -4 -20
    4 -1 20
    -1 -3 20
    -1 -3 20
    -3 4 20
    -3 4 20
    4 -1 20
    4 -1 20
    -4 4 -20
    0 -4 -20
    -4 0 20
    0 4 20
    4 -4 20
    4 -4 20
    4 -4 20
    0 4 20
    -4 0 20
    -3 -4 -20
    7 -3 -20
    -4 7 -20
    4 -7 20
    3 4 20
    -7 3 20
    -7 3 20
    4 -7 20
    4 -7 20
    3 4 20
    -3 8 -20
    8 -5 -20
    -5 -3 -20
    3 -8 20
    3 -8 20
    5 3 20
    3 -8 20
    5 3 20
    -8 5 20
    -8 5 20
    -5 0 -20
    0 5 -20
    5 -5 -20
    5 0 20
    0 -5 20
    5 0 20
    0 -5 20
    -5 5 20
    5 0 20
    -5 5 20
    2 -5 -20
    -5 3 -20
    3 2 -20
    2 -5 -20
    5 -3 20
    -3 -2 20
    -3 -2 20
    5 -3 20
    5 -3 20
    -2 5 20
    -3 -2 20
    -2 5 20
    -1 -5 -20
    6 -1 -20
    -1 -5 -20
    -5 6 -20
    5 -6 20
    1 5 20
    -6 1 20
    1 5 20
    -6 1 20
    5 -6 20
    9 -4 -20
    -4 -5 -20
    -5 9 -20
    -9 4 20
    5 -9 20
    4 5 20
    5 -9 20
    5 -9 20
    -9 4 20
    4 5 20
    10 -6 -20
    -4 10 -20
    -4 10 -20
    -6 -4 -20
    -10 6 20
    4 -10 20
    4 -10 20
    6 4 20
    4 -10 20
    -10 6 20
    -6 -1 -20
    7 -6 -20
    -1 7 -20
    1 -7 20
    1 -7 20
    -7 6 20
    6 1 20
    1 -7 20
    6 1 20
    -7 6 20
    6 1 20
    -6 2 -20
    4 -6 -20
    2 4 -20
    6 -2 20
    -4 6 20
    -2 -4 20
    -4 6 20
    6 -2 20
    6 -2 20
    -2 -4 20
    -2 -4 20
    1 -6 -20
    -6 5 -20
    5 1 -20
    1 -6 -20
    -5 -1 20
    6 -5 20
    -1 6 20
    -5 -1 20
    -1 6 20
    6 -5 20
    6 -5 20
    8 -2 -20
    -2 -6 -20
    -6 8 -20
    6 -8 20
    -8 2 20
    2 6 20
    2 6 20
    -8 2 20
    6 -8 20
    6 -8 20
    -5 -6 -20
    -6 11 -20
    -6 11 -20
    11 -5 -20
    5 6 20
    6 -11 20
    6 -11 20
    -11 5 20
    6 -11 20
    -11 5 20
    -5 12 -20
    12 -7 -20
    -5 12 -20
    -7 -5 -20
    -5 12 -20
    5 -12 20
    -12 7 20
    -12 7 20
    5 -12 20
    5 -12 20
    9 -7 -20
    -7 -2 -20
    -2 9 -20
    2 -9 20
    -9 7 20
    2 -9 20
    -9 7 20
    7 2 20
    2 -9 20
    -7 1 -20
    6 -7 -20
    1 6 -20
    -1 -6 20
    -1 -6 20
    -6 7 20
    7 -1 20
    7 -1 20
    7 -1 20
    -1 -6 20
    -6 7 20
    4 3 -20
    3 -7 -20
    -7 4 -20
    7 -4 20
    7 -4 20
    -4 -3 20
    -3 7 20
    7 -4 20
    -4 -3 20
    -3 7 20
    -4 -3 20
    0 -7 -20
    7 0 -20
    -7 7 -20
    0 -7 -20
    7 -7 20
    7 -7 20
    -7 0 20
    0 7 20
    7 -7 20
    -7 0 20
    0 7 20
    -3 -7 -20
    -7 10 -20
    10 -3 -20
    -7 10 -20
    7 -10 20
    7 -10 20
    -10 3 20
    -10 3 20
    7 -10 20
    3 7 20
    -7 13 -20
    -7 13 -20
    -6 -7 -20
    -7 13 -20
    13 -6 -20
    7 -13 20
    -13 6 20
    7 -13 20
    7 -13 20
    -13 6 20
    -6 14 -20
    -6 14 -20
    -8 -6 -20
    -6 14 -20
    14 -8 -20
    6 -14 20
    -14 8 20
    -14 8 20
    6 -14 20
    6 -14 20
    -8 -3 -20
    -3 11 -20
    11 -8 -20
    -3 11 -20
    3 -11 20
    -11 8 20
    3 -11 20
    -11 8 20
    3 -11 20
    8 -8 -20
    -8 0 -20
    0 8 -20
    8 0 20
    -8 8 20
    -8 8 20
    8 0 20
    8 0 20
    0 -8 20
    0 -8 20
    0 -8 20
    5 -8 -20
    3 5 -20
    -8 3 -20
    -3 -5 20
    -5 8 20
    -3 -5 20
    8 -3 20
    8 -3 20
    8 -3 20
    -3 -5 20
    -5 8 20
    2 -8 -20
    2 -8 -20
    -8 6 -20
    6 2 -20
    8 -6 20
    -6 -2 20
    -2 8 20
    -2 8 20
    -6 -2 20
    8 -6 20
    8 -6 20
    9 -1 -20
    -8 9 -20
    -8 9 -20
    -1 -8 -20
    1 8 20
    8 -9 20
    8 -9 20
    8 -9 20
    -9 1 20
    1 8 20
    -9 1 20
    12 -4 -20
    -8 12 -20
    -8 12 -20
    -8 12 -20
    -4 -8 -20
    8 -12 20
    -12 4 20
    8 -12 20
    -12 4 20
    8 -12 20
    15 -7 -20
    -7 -8 -20
    -8 15 -20
    -8 15 -20
    -8 15 -20
    8 -15 20
    8 -15 20
    -15 7 20
    8 -15 20
    -9 -7 -20
    16 -9 -20
    -7 16 -20
    -7 16 -20
    -7 16 -20
    7 -16 20
    7 -16 20
    -16 9 20
    -16 9 20
    7 -16 20
    -9 -4 -20
    -4 13 -20
    13 -9 -20
    -4 13 -20
    -4 13 -20
    4 -13 20
    4 -13 20
    -13 9 20
    4 -13 20
    -13 9 20
    -1 10 -20
    -9 -1 -20
    10 -9 -20
    1 -10 20
    -10 9 20
    1 -10 20
    1 -10 20
    -10 9 20
    1 -10 20
    2 7 -20
    7 -9 -20
    -9 2 -20
    9 -2 20
    9 -2 20
    -7 9 20
    -2 -7 20
    -2 -7 20
    -2 -7 20
    -7 9 20
    9 -2 20
    4 -9 -20
    -9 5 -20
    -9 5 -20
    -4 9 20
    -4 9 20
    9 -5 20
    9 -5 20
    -5 -4 20
    -5 -4 20
    -5 -4 20
    9 -5 20
    -9 8 -20
    1 -9 -20
    8 1 -20
    -9 8 -20
    9 -8 20
    9 -8 20
    -1 9 20
    -8 -1 20
    -1 9 20
    9 -8 20
    -8 -1 20
    11 -2 -20
    -9 11 -20
    -2 -9 -20
    -9 11 -20
    -9 11 -20
    2 9 20
    9 -11 20
    -11 2 20
    9 -11 20
    -11 2 20
    9 -11 20
    -9 14 -20
    -9 14 -20
    -5 -9 -20
    -9 14 -20
    14 -5 -20
    9 -14 20
    9 -14 20
    9 -14 20
    -14 5 20
    -9 17 -20
    17 -8 -20
    -9 17 -20
    -8 -9 -20
    -9 17 -20
    9 -17 20
    -17 8 20
    9 -17 20
    9 -17 20
    15 -10 -20
    -5 15 -20
    -10 -5 -20
    -5 15 -20
    -5 15 -20
    -15 10 20
    5 -15 20
    5 -15 20
    -15 10 20
    5 -15 20
    -2 12 -20
    -2 12 -20
    -10 -2 -20
    -2 12 -20
    12 -10 -20
    2 -12 20
    -12 10 20
    2 -12 20
    2 -12 20
    2 -12 20
    -12 10 20
    1 9 -20
    9 -10 -20
    -10 1 -20
    -1 -9 20
    10 -1 20
    -9 10 20
    -1 -9 20
    -9 10 20
    -1 -9 20
    4 6 -20
    -10 4 -20
    6 -10 -20
    -10 4 -20
    -6 10 20
    -4 -6 20
    -4 -6 20
    -6 10 20
    -4 -6 20
    10 -4 20
    10 -4 20
    10 -4 20
    3 -10 -20
    7 3 -20
    -10 7 -20
    -10 7 -20
    10 -7 20
    -3 10 20
    10 -7 20
    -7 -3 20
    10 -7 20
    -3 10 20
    -7 -3 20
    10 0 -20
    0 -10 -20
    -10 10 -20
    -10 10 -20
    -10 10 -20
    0 10 20
    -10 0 20
    10 -10 20
    10 -10 20
    0 10 20
    10 -10 20
    13 -3 -20
    -3 -10 -20
    -10 13 -20
    -10 13 -20
    -10 13 -20
    10 -13 20
    -13 3 20
    10 -13 20
    10 -13 20
    16 -6 -20
    -10 16 -20
    -10 16 -20
    -6 -10 -20
    -10 16 -20
    -16 6 20
    10 -16 20
    10 -16 20
    10 -16 20
    -6 17 -20
    17 -11 -20
    -6 17 -20
    -11 -6 -20
    -6 17 -20
    -17 11 20
    -17 11 20
    6 -17 20
    6 -17 20
    6 -17 20
    -3 14 -20
    14 -11 -20
    -11 -3 -20
    -3 14 -20
    -3 14 -20
    3 -14 20
    3 -14 20
    -14 11 20
    3 -14 20
    3 -14 20
    -14 11 20
    0 11 -20
    11 -11 -20
    -11 0 -20
    0 11 -20
    0 11 -20
    -11 11 20
    -11 11 20
    0 -11 20
    0 -11 20
    0 -11 20
    8 -11 -20
    3 8 -20
    -11 3 -20
    -11 3 -20
    11 -3 20
    -3 -8 20
    11 -3 20
    -3 -8 20
    -8 11 20
    -3 -8 20
    -8 11 20
    11 -3 20
    6 5 -20
    5 -11 -20
    -11 6 -20
    -11 6 -20
    11 -6 20
    -5 11 20
    -6 -5 20
    11 -6 20
    11 -6 20
    -5 11 20
    -6 -5 20
    2 -11 -20
    -11 9 -20
    -11 9 -20
    9 2 -20
    -11 9 -20
    11 -9 20
    -2 11 20
    11 -9 20
    -9 -2 20
    11 -9 20
    -2 11 20
    -11 12 -20
    -1 -11 -20
    -11 12 -20
    -11 12 -20
    12 -1 -20
    -12 1 20
    11 -12 20
    11 -12 20
    11 -12 20
    1 11 20
    -11 15 -20
    15 -4 -20
    -11 15 -20
    -4 -11 -20
    -11 15 -20
    11 -15 20
    -15 4 20
    11 -15 20
    11 -15 20
    16 -12 -20
    -12 -4 -20
    -4 16 -20
    -4 16 -20
    -16 12 20
    4 -16 20
    4 -16 20
    4 -16 20
    -16 12 20
    13 -12 -20
    -1 13 -20
    -1 13 -20
    -12 -1 -20
    -1 13 -20
    1 -13 20
    1 -13 20
    1 -13 20
    -13 12 20
    -13 12 20
    2 10 -20
    -12 2 -20
    10 -12 -20
    -10 12 20
    -10 12 20
    -2 -10 20
    -2 -10 20
    -2 -10 20
    7 -12 -20
    -12 5 -20
    -12 5 -20
    12 -5 20
    -7 12 20
    -7 12 20
    12 -5 20
    -5 -7 20
    12 -5 20
    -5 -7 20
    -12 8 -20
    8 4 -20
    -12 8 -20
    -12 8 -20
    -4 12 20
    -8 -4 20
    12 -8 20
    12 -8 20
    -4 12 20
    12 -8 20
    11 1 -20
    1 -12 -20
    -12 11 -20
    -12 11 -20
    -12 11 -20
    12 -11 20
    12 -11 20
    -1 12 20
    12 -11 20
    -2 -12 -20
    -12 14 -20
    -12 14 -20
    14 -2 -20
    -12 14 -20
    12 -14 20
    12 -14 20
    12 -14 20
    -5 -12 -20
    -12 17 -20
    17 -5 -20
    -12 17 -20
    -12 17 -20
    12 -17 20
    12 -17 20
    -2 15 -20
    -2 15 -20
    -13 -2 -20
    -2 15 -20
    15 -13 -20
    2 -15 20
    -15 13 20
    2 -15 20
    -15 13 20
    2 -15 20
    -13 1 -20
    1 12 -20
    1 12 -20
    1 12 -20
    12 -13 -20
    -1 -12 20
    -12 13 20
    -12 13 20
    -1 -12 20
    -1 -12 20
    9 -13 -20
    -13 4 -20
    4 9 -20
    -9 13 20
    -4 -9 20
    -9 13 20
    13 -4 20
    -13 7 -20
    7 6 -20
    -13 7 -20
    -13 7 -20
    6 -13 -20
    -6 13 20
    13 -7 20
    13 -7 20
    -6 13 20
    13 -7 20
    -13 10 -20
    10 3 -20
    -13 10 -20
    -13 10 -20
    13 -10 20
    13 -10 20
    -3 13 20
    13 -10 20
    -3 13 20
    13 0 -20
    0 -13 -20
    -13 13 -20
    -13 13 -20
    -13 13 -20
    0 13 20
    13 -13 20
    13 -13 20
    13 -13 20
    -3 -13 -20
    -13 16 -20
    16 -3 -20
    -13 16 -20
    -13 16 -20
    13 -16 20
    13 -16 20
    -14 0 -20
    0 14 -20
    14 -14 -20
    0 14 -20
    0 -14 20
    -14 14 20
    -14 14 20
    0 -14 20
    11 -14 -20
    3 11 -20
    -14 3 -20
    -3 -11 20
    -11 14 20
    -11 14 20
    -14 6 -20
    8 -14 -20
    -8 14 20
    -8 14 20
    14 -6 20
    -6 -8 20
    14 -6 20
    -14 9 -20
    -14 9 -20
    9 5 -20
    -14 9 -20
    14 -9 20
    -5 14 20
    -5 14 20
    14 -9 20
    14 -9 20
    -14 12 -20
    -14 12 -20
    12 2 -20
    -14 12 -20
    14 -12 20
    -2 14 20
    14 -12 20
    14 -12 20
    -1 -14 -20
    -14 15 -20
    -14 15 -20
    -14 15 -20
    15 -1 -20
    14 -15 20
    14 -15 20
    -15 2 -20
    2 13 -20
    13 -15 -20
    -13 15 20
    -2 -13 20
    -13 15 20
    -15 5 -20
    5 10 -20
    10 -15 -20
    -10 15 20
    -10 15 20
    -5 -10 20
    15 -5 20
    -15 8 -20
    -15 8 -20
    15 -8 20
    15 -8 20
    -7 15 20
    -7 15 20
    -15 11 -20
    -15 11 -20
    -15 11 -20
    15 -11 20
    15 -11 20
    -4 15 20
    -4 15 20
    -15 14 -20
    -15 14 -20
    -15 14 -20
    -1 15 20
    15 -14 20
    15 -14 20
    -16 4 -20
    12 -16 -20
    4 12 -20
    -12 16 20
    -12 16 20
    -4 -12 20
    -16 7 -20
    -9 16 20
    16 -7 20
    -9 16 20
    -16 10 -20
    -16 10 -20
    -16 10 -20
    -6 16 20
    16 -10 20
    -6 16 20
    16 -10 20
    -16 13 -20
    -16 13 -20
    -16 13 -20
    16 -13 20
    16 -13 20
    -3 16 20
    -17 6 -20
    11 -17 -20
    -11 17 20
    -11 17 20
    -17 9 -20
    17 -9 20
    -8 17 20
    -8 17 20
    -17 12 -20
    -17 12 -20
    -17 12 -20
    17 -12 20
    -5 17 20
    17 -12 20
    0 0 -21
    0 0 21
    0 0 21
    -1 2 -21
    -1 -1 -21
    1 -2 21
    -2 1 21
    -2 1 21
    1 1 21
    1 -2 21
    1 1 21
    1 1 -21
    1 -2 -21
    -2 1 -21
    -1 2 21
    -1 -1 21
    2 -1 21
    -1 -1 21
    -1 2 21
    2 -1 21
    -2 4 -21
    -2 -2 -21
    2 2 21
    2 -4 21
    2 -4 21
    -4 2 21
    2 2 21
    -4 2 21
    3 -3 -21
    -3 0 -21
    0 3 -21
    0 -3 21
    3 0 21
    3 0 21
    0 -3 21
    -3 3 21
    -3 3 21
    -3 3 -21
    0 -3 -21
    -3 0 21
    3 -3 21
    -3 0 21
    0 3 21
    0 3 21
    3 -3 21
    3 -3 21
    -3 -3 -21
    -3 6 -21
    3 3 21
    -6 3 21
    3 -6 21
    3 -6 21
    3 3 21
    -6 3 21
    3 -6 21
    5 -4 -21
    -4 -1 -21
    -1 5 -21
    4 1 21
    4 1 21
    1 -5 21
    1 -5 21
    1 -5 21
    -5 4 21
    -5 4 21
    -4 2 -21
    2 -4 -21
    -2 4 21
    -2 4 21
    4 -2 21
    -2 -2 21
    4 -2 21
    -2 -2 21
    4 -2 21
    -1 -4 -21
    -4 5 -21
    1 4 21
    -5 1 21
    1 4 21
    -5 1 21
    4 -5 21
    4 -5 21
    -4 8 -21
    8 -4 -21
    -4 -4 -21
    4 4 21
    4 -8 21
    -8 4 21
    4 4 21
    4 -8 21
    -8 4 21
    4 -8 21
    -5 -2 -21
    -2 7 -21
    7 -5 -21
    5 2 21
    2 -7 21
    2 -7 21
    -7 5 21
    -7 5 21
    5 2 21
    2 -7 21
    1 4 -21
    4 -5 -21
    -5 1 -21
    -4 5 21
    5 -1 21
    -1 -4 21
    5 -1 21
    -4 5 21
    5 -1 21
    -1 -4 21
    1 -5 -21
    -5 4 -21
    1 -5 -21
    -1 5 21
    -4 -1 21
    -1 5 21
    5 -4 21
    5 -4 21
    -4 -1 21
    5 -4 21
    -5 7 -21
    7 -2 -21
    -2 -5 -21
    -2 -5 -21
    -7 2 21
    -7 2 21
    2 5 21
    5 -7 21
    5 -7 21
    5 -7 21
    2 5 21
    -5 -5 -21
    -5 10 -21
    -5 10 -21
    10 -5 -21
    5 -10 21
    5 -10 21
    -10 5 21
    5 5 21
    5 -10 21
    -10 5 21
    9 -6 -21
    -6 -3 -21
    -3 9 -21
    -9 6 21
    3 -9 21
    -9 6 21
    6 3 21
    3 -9 21
    3 -9 21
    6 -6 -21
    -6 0 -21
    0 6 -21
    -6 6 21
    0 -6 21
    6 0 21
    6 0 21
    -6 6 21
    0 -6 21
    6 0 21
    -6 3 -21
    3 3 -21
    3 -6 -21
    -3 6 21
    6 -3 21
    -3 -3 21
    -3 -3 21
    -3 6 21
    -3 -3 21
    6 -3 21
    6 -3 21
    0 -6 -21
    0 -6 -21
    6 0 -21
    -6 6 -21
    0 6 21
    6 -6 21
    0 6 21
    6 -6 21
    -6 0 21
    6 -6 21
    -6 0 21
    -3 -6 -21
    9 -3 -21
    -6 9 -21
    -6 9 -21
    6 -9 21
    6 -9 21
    -9 3 21
    3 6 21
    3 6 21
    6 -9 21
    -9 3 21
    -6 12 -21
    12 -6 -21
    -6 -6 -21
    -6 12 -21
    -6 12 -21
    6 -12 21
    6 -12 21
    6 -12 21
    -12 6 21
    -12 6 21
    -4 11 -21
    -7 -4 -21
    -4 11 -21
    11 -7 -21
    -11 7 21
    4 -11 21
    4 -11 21
    4 -11 21
    -11 7 21
    -1 8 -21
    8 -7 -21
    -7 -1 -21
    7 1 21
    1 -8 21
    1 -8 21
    -8 7 21
    7 1 21
    -8 7 21
    7 1 21
    1 -8 21
    1 -8 21
    5 -7 -21
    -7 2 -21
    2 5 -21
    7 -2 21
    -5 7 21
    7 -2 21
    -2 -5 21
    -2 -5 21
    7 -2 21
    -2 -5 21
    -5 7 21
    -7 5 -21
    5 2 -21
    2 -7 -21
    7 -5 21
    7 -5 21
    -2 7 21
    7 -5 21
    -2 7 21
    -5 -2 21
    -5 -2 21
    -7 8 -21
    -7 8 -21
    -1 -7 -21
    8 -1 -21
    7 -8 21
    -8 1 21
    7 -8 21
    1 7 21
    7 -8 21
    1 7 21
    -8 1 21
    -7 11 -21
    -4 -7 -21
    11 -4 -21
    -7 11 -21
    -11 4 21
    4 7 21
    7 -11 21
    7 -11 21
    -11 4 21
    7 -11 21
    -7 -7 -21
    -7 14 -21
    14 -7 -21
    -7 14 -21
    -7 14 -21
    7 -14 21
    -14 7 21
    7 -14 21
    7 -14 21
    -14 7 21
    -5 13 -21
    -5 13 -21
    -5 13 -21
    -8 -5 -21
    13 -8 -21
    -13 8 21
    5 -13 21
    5 -13 21
    5 -13 21
    -13 8 21
    -2 10 -21
    10 -8 -21
    -8 -2 -21
    2 -10 21
    2 -10 21
    2 -10 21
    2 -10 21
    -10 8 21
    -10 8 21
    -8 1 -21
    1 7 -21
    7 -8 -21
    -1 -7 21
    -1 -7 21
    -7 8 21
    -7 8 21
    -1 -7 21
    8 -1 21
    8 -1 21
    8 -1 21
    4 4 -21
    4 -8 -21
    -8 4 -21
    -4 -4 21
    8 -4 21
    -4 8 21
    -4 -4 21
    8 -4 21
    8 -4 21
    -4 8 21
    -4 -4 21
    1 -8 -21
    -8 7 -21
    1 -8 -21
    -8 7 -21
    7 1 -21
    8 -7 21
    -1 8 21
    8 -7 21
    -1 8 21
    -7 -1 21
    8 -7 21
    -7 -1 21
    -8 10 -21
    10 -2 -21
    -2 -8 -21
    -8 10 -21
    -10 2 21
    2 8 21
    -10 2 21
    8 -10 21
    8 -10 21
    8 -10 21
    -8 13 -21
    -8 13 -21
    -8 13 -21
    13 -5 -21
    -5 -8 -21
    8 -13 21
    8 -13 21
    8 -13 21
    -13 5 21
    -13 5 21
    16 -8 -21
    -8 -8 -21
    -8 16 -21
    -8 16 -21
    -8 16 -21
    -16 8 21
    8 -16 21
    8 -16 21
    8 -16 21
    -9 -6 -21
    -6 15 -21
    -6 15 -21
    -6 15 -21
    15 -9 -21
    -15 9 21
    6 -15 21
    6 -15 21
    -15 9 21
    6 -15 21
    12 -9 -21
    -3 12 -21
    -9 -3 -21
    -3 12 -21
    3 -12 21
    -12 9 21
    3 -12 21
    3 -12 21
    -12 9 21
    -9 0 -21
    0 9 -21
    9 -9 -21
    -9 9 21
    0 -9 21
    9 0 21
    0 -9 21
    0 -9 21
    -9 9 21
    3 6 -21
    -9 3 -21
    6 -9 -21
    -3 -6 21
    -6 9 21
    -3 -6 21
    -6 9 21
    9 -3 21
    -3 -6 21
    9 -3 21
    9 -3 21
    3 -9 -21
    -9 6 -21
    -9 6 -21
    6 3 -21
    9 -6 21
    -6 -3 21
    9 -6 21
    -6 -3 21
    -3 9 21
    -3 9 21
    9 -6 21
    -9 9 -21
    -9 9 -21
    9 0 -21
    0 -9 -21
    0 9 21
    -9 0 21
    -9 0 21
    9 -9 21
    9 -9 21
    0 9 21
    9 -9 21
    12 -3 -21
    -9 12 -21
    -9 12 -21
    -3 -9 -21
    -9 12 -21
    -12 3 21
    9 -12 21
    3 9 21
    9 -12 21
    9 -12 21
    -9 15 -21
    -6 -9 -21
    -9 15 -21
    -9 15 -21
    15 -6 -21
    -15 6 21
    9 -15 21
    9 -15 21
    9 -15 21
    -7 17 -21
    -7 17 -21
    17 -10 -21
    -7 17 -21
    -10 -7 -21
    -17 10 21
    7 -17 21
    7 -17 21
    7 -17 21
    14 -10 -21
    -4 14 -21
    -10 -4 -21
    -4 14 -21
    -4 14 -21
    4 -14 21
    4 -14 21
    -14 10 21
    -14 10 21
    4 -14 21
    -10 -1 -21
    -1 11 -21
    11 -10 -21
    -1 11 -21
    1 -11 21
    -11 10 21
    1 -11 21
    -11 10 21
    1 -11 21
    -10 2 -21
    2 8 -21
    8 -10 -21
    -10 2 -21
    10 -2 21
    -2 -8 21
    10 -2 21
    -8 10 21
    -2 -8 21
    -8 10 21
    10 -2 21
    -2 -8 21
    -10 5 -21
    -10 5 -21
    5 -10 -21
    -5 10 21
    10 -5 21
    -5 -5 21
    -5 -5 21
    -5 10 21
    10 -5 21
    10 -5 21
    -10 8 -21
    -10 8 -21
    8 2 -21
    10 -8 21
    -2 10 21
    -8 -2 21
    -8 -2 21
    10 -8 21
    10 -8 21
    -2 10 21
    11 -1 -21
    -1 -10 -21
    -10 11 -21
    -10 11 -21
    -10 11 -21
    -11 1 21
    10 -11 21
    10 -11 21
    10 -11 21
    1 10 21
    -10 14 -21
    -10 14 -21
    -4 -10 -21
    14 -4 -21
    -10 14 -21
    10 -14 21
    10 -14 21
    -14 4 21
    10 -14 21
    -10 17 -21
    -7 -10 -21
    -10 17 -21
    17 -7 -21
    -10 17 -21
    10 -17 21
    10 -17 21
    10 -17 21
    -17 7 21
    -5 16 -21
    -5 16 -21
    16 -11 -21
    -11 -5 -21
    -5 16 -21
    5 -16 21
    5 -16 21
    5 -16 21
    -16 11 21
    -16 11 21
    -2 13 -21
    -11 -2 -21
    -2 13 -21
    13 -11 -21
    -2 13 -21
    2 -13 21
    -13 11 21
    -13 11 21
    2 -13 21
    2 -13 21
    2 -13 21
    1 10 -21
    10 -11 -21
    -11 1 -21
    -10 11 21
    -1 -10 21
    -1 -10 21
    -10 11 21
    -1 -10 21
    -11 4 -21
    4 7 -21
    7 -11 -21
    -11 4 -21
    11 -4 21
    -4 -7 21
    -7 11 21
    11 -4 21
    11 -4 21
    -4 -7 21
    -4 -7 21
    -7 11 21
    4 -11 -21
    -11 7 -21
    7 4 -21
    -11 7 -21
    11 -7 21
    11 -7 21
    -4 11 21
    11 -7 21
    -7 -4 21
    -4 11 21
    -11 10 -21
    1 -11 -21
    -11 10 -21
    10 1 -21
    -11 10 -21
    -1 11 21
    11 -10 21
    -1 11 21
    11 -10 21
    11 -10 21
    -10 -1 21
    13 -2 -21
    -2 -11 -21
    -11 13 -21
    -11 13 -21
    -11 13 -21
    11 -13 21
    11 -13 21
    -13 2 21
    11 -13 21
    16 -5 -21
    -5 -11 -21
    -11 16 -21
    -11 16 -21
    -11 16 -21
    11 -16 21
    11 -16 21
    11 -16 21
    -12 -3 -21
    -3 15 -21
    -3 15 -21
    -3 15 -21
    15 -12 -21
    -15 12 21
    3 -15 21
    3 -15 21
    3 -15 21
    -15 12 21
    3 -15 21
    0 12 -21
    12 -12 -21
    0 12 -21
    0 12 -21
    -12 0 -21
    -12 12 21
    0 -12 21
    -12 12 21
    0 -12 21
    0 -12 21
    3 9 -21
    9 -12 -21
    -12 3 -21
    -3 -9 21
    -3 -9 21
    -9 12 21
    -9 12 21
    -3 -9 21
    12 -3 21
    -12 6 -21
    -12 6 -21
    6 6 -21
    6 -12 -21
    12 -6 21
    12 -6 21
    -6 12 21
    -6 -6 21
    12 -6 21
    -6 12 21
    9 3 -21
    -12 9 -21
    -12 9 -21
    -12 9 -21
    12 -9 21
    12 -9 21
    -3 12 21
    12 -9 21
    -9 -3 21
    -3 12 21
    0 -12 -21
    -12 12 -21
    -12 12 -21
    -12 12 -21
    12 0 -21
    0 12 21
    12 -12 21
    12 -12 21
    12 -12 21
    -12 15 -21
    15 -3 -21
    -12 15 -21
    -3 -12 -21
    -12 15 -21
    12 -15 21
    12 -15 21
    12 -15 21
    -1 14 -21
    -13 -1 -21
    14 -13 -21
    -1 14 -21
    -1 14 -21
    1 -14 21
    1 -14 21
    -14 13 21
    -14 13 21
    1 -14 21
    2 11 -21
    2 11 -21
    11 -13 -21
    2 11 -21
    -13 2 -21
    -2 -11 21
    -11 13 21
    -11 13 21
    -2 -11 21
    -2 -11 21
    8 -13 -21
    -13 5 -21
    -13 5 -21
    5 8 -21
    -8 13 21
    -8 13 21
    13 -5 21
    13 -5 21
    -5 -8 21
    8 5 -21
    -13 8 -21
    -13 8 -21
    -13 8 -21
    -5 13 21
    13 -8 21
    13 -8 21
    13 -8 21
    -5 13 21
    11 2 -21
    -13 11 -21
    -13 11 -21
    -13 11 -21
    13 -11 21
    13 -11 21
    -2 13 21
    13 -11 21
    -1 -13 -21
    -13 14 -21
    14 -1 -21
    -13 14 -21
    -13 14 -21
    13 -14 21
    13 -14 21
    13 -14 21
    1 13 -21
    1 13 -21
    -14 1 -21
    13 -14 -21
    -1 -13 21
    -13 14 21
    -13 14 21
    10 -14 -21
    -14 4 -21
    4 10 -21
    14 -4 21
    -4 -10 21
    -10 14 21
    -10 14 21
    -14 7 -21
    -14 7 -21
    -14 7 -21
    14 -7 21
    -7 14 21
    14 -7 21
    14 -7 21
    -7 14 21
    10 4 -21
    -14 10 -21
    -14 10 -21
    -14 10 -21
    14 -10 21
    -4 14 21
    14 -10 21
    14 -10 21
    -4 14 21
    -14 13 -21
    13 1 -21
    -14 13 -21
    -14 13 -21
    14 -13 21
    14 -13 21
    14 -13 21
    -1 14 21
    0 15 -21
    -15 0 -21
    15 -15 -21
    -15 15 21
    0 -15 21
    -15 15 21
    -15 3 -21
    3 12 -21
    12 -15 -21
    -3 -12 21
    -12 15 21
    -12 15 21
    -15 6 -21
    9 -15 -21
    -9 15 21
    15 -6 21
    -9 15 21
    -15 9 -21
    -15 9 -21
    -15 9 -21
    -6 15 21
    -6 15 21
    15 -9 21
    15 -9 21
    15 -9 21
    -15 12 -21
    -15 12 -21
    -15 12 -21
    15 -12 21
    -3 15 21
    15 -12 21
    15 0 -21
    -15 15 -21
    -15 15 -21
    -15 15 -21
    15 -15 21
    15 -15 21
    11 -16 -21
    -16 5 -21
    -11 16 21
    -11 16 21
    -16 8 -21
    -8 16 21
    16 -8 21
    -8 16 21
    -16 11 -21
    -16 11 -21
    -16 11 -21
    -5 16 21
    -5 16 21
    16 -11 21
    16 -11 21
    -17 7 -21
    -10 17 21
    17 -7 21
    -10 17 21
    -17 10 -21
    -17 10 -21
    -7 17 21
    -7 17 21
    17 -10 21
    0 1 -22
    -1 0 -22
    0 -1 22
    1 0 22
    -1 1 22
    1 0 22
    0 -1 22
    -1 1 22
    -2 -1 -22
    -1 3 -22
    3 -2 -22
    1 -3 22
    1 -3 22
    -3 2 22
    2 1 22
    2 1 22
    -3 2 22
    0 -2 -22
    -2 2 -22
    -2 0 22
    2 -2 22
    0 2 22
    0 2 22
    -2 0 22
    2 -2 22
    -3 -2 -22
    5 -3 -22
    -2 5 -22
    -5 3 22
    -5 3 22
    3 2 22
    2 -5 22
    2 -5 22
    2 -5 22
    3 2 22
    -3 1 -22
    2 -3 -22
    1 2 -22
    -1 -2 22
    3 -1 22
    -2 3 22
    -2 3 22
    3 -1 22
    -1 -2 22
    -3 4 -22
    -1 -3 -22
    -4 1 22
    -4 1 22
    3 -4 22
    1 3 22
    1 3 22
    3 -4 22
    3 -4 22
    -4 -3 -22
    7 -4 -22
    -3 7 -22
    -7 4 22
    3 -7 22
    4 3 22
    -7 4 22
    3 -7 22
    4 3 22
    3 -7 22
    -4 0 -22
    4 -4 -22
    0 4 -22
    0 -4 22
    4 0 22
    -4 4 22
    4 0 22
    0 -4 22
    -4 4 22
    -4 3 -22
    1 -4 -22
    -1 4 22
    -3 -1 22
    4 -3 22
    -3 -1 22
    4 -3 22
    -1 4 22
    4 -3 22
    6 -2 -22
    -4 6 -22
    -2 -4 -22
    -6 2 22
    2 4 22
    2 4 22
    -6 2 22
    4 -6 22
    4 -6 22
    4 -6 22
    9 -5 -22
    -4 9 -22
    -5 -4 -22
    4 -9 22
    -9 5 22
    5 4 22
    5 4 22
    4 -9 22
    4 -9 22
    -9 5 22
    -1 6 -22
    -5 -1 -22
    6 -5 -22
    -6 5 22
    5 1 22
    1 -6 22
    -6 5 22
    1 -6 22
    5 1 22
    1 -6 22
    -5 2 -22
    2 3 -22
    3 -5 -22
    -3 5 22
    5 -2 22
    -2 -3 22
    5 -2 22
    -3 5 22
    5 -2 22
    -2 -3 22
    0 -5 -22
    5 0 -22
    0 -5 -22
    -5 5 -22
    0 5 22
    5 -5 22
    -5 0 22
    5 -5 22
    5 -5 22
    -5 0 22
    0 5 22
    -5 8 -22
    8 -3 -22
    -3 -5 -22
    -8 3 22
    5 -8 22
    -8 3 22
    5 -8 22
    3 5 22
    5 -8 22
    3 5 22
    11 -6 -22
    -5 11 -22
    -5 11 -22
    -6 -5 -22
    5 -11 22
    5 -11 22
    -11 6 22
    -11 6 22
    5 -11 22
    -2 8 -22
    -6 -2 -22
    8 -6 -22
    2 -8 22
    6 2 22
    2 -8 22
    2 -8 22
    -8 6 22
    6 2 22
    -8 6 22
    5 -6 -22
    1 5 -22
    -6 1 -22
    -5 6 22
    -1 -5 22
    -5 6 22
    6 -1 22
    6 -1 22
    -1 -5 22
    6 -1 22
    -6 4 -22
    2 -6 -22
    -2 6 22
    -4 -2 22
    6 -4 22
    -4 -2 22
    -2 6 22
    6 -4 22
    6 -4 22
    -1 -6 -22
    7 -1 -22
    -6 7 -22
    -1 -6 -22
    6 -7 22
    -7 1 22
    1 6 22
    1 6 22
    6 -7 22
    -7 1 22
    6 -7 22
    -6 10 -22
    -6 10 -22
    -4 -6 -22
    10 -4 -22
    4 6 22
    6 -10 22
    -10 4 22
    -10 4 22
    6 -10 22
    6 -10 22
    -7 -6 -22
    13 -7 -22
    -6 13 -22
    -6 13 -22
    -6 13 -22
    -13 7 22
    6 -13 22
    6 -13 22
    -13 7 22
    6 -13 22
    10 -7 -22
    -7 -3 -22
    -3 10 -22
    7 3 22
    3 -10 22
    -10 7 22
    3 -10 22
    3 -10 22
    -10 7 22
    7 -7 -22
    0 7 -22
    -7 0 -22
    7 0 22
    0 -7 22
    -7 7 22
    -7 7 22
    0 -7 22
    7 0 22
    0 -7 22
    7 0 22
    4 -7 -22
    -7 3 -22
    7 -3 22
    -4 7 22
    -3 -4 22
    -4 7 22
    -3 -4 22
    7 -3 22
    7 -3 22
    6 1 -22
    -7 6 -22
    1 -7 -22
    -1 7 22
    7 -6 22
    -6 -1 22
    7 -6 22
    7 -6 22
    -6 -1 22
    -1 7 22
    -2 -7 -22
    -7 9 -22
    9 -2 -22
    -7 9 -22
    2 7 22
    7 -9 22
    2 7 22
    7 -9 22
    7 -9 22
    -9 2 22
    -9 2 22
    12 -5 -22
    -7 12 -22
    -7 12 -22
    -5 -7 -22
    -12 5 22
    7 -12 22
    7 -12 22
    -12 5 22
    7 -12 22
    -8 -7 -22
    -7 15 -22
    -7 15 -22
    -7 15 -22
    15 -8 -22
    7 -15 22
    7 -15 22
    -15 8 22
    -15 8 22
    7 -15 22
    -4 12 -22
    12 -8 -22
    -4 12 -22
    -8 -4 -22
    -4 12 -22
    -12 8 22
    -12 8 22
    4 -12 22
    4 -12 22
    4 -12 22
    -1 9 -22
    -8 -1 -22
    9 -8 -22
    -9 8 22
    1 -9 22
    1 -9 22
    1 -9 22
    8 1 22
    -9 8 22
    1 -9 22
    2 6 -22
    -8 2 -22
    6 -8 -22
    -2 -6 22
    -6 8 22
    8 -2 22
    -2 -6 22
    -6 8 22
    8 -2 22
    8 -2 22
    -2 -6 22
    -8 5 -22
    3 -8 -22
    8 -5 22
    8 -5 22
    -5 -3 22
    -3 8 22
    -3 8 22
    -5 -3 22
    8 -5 22
    8 0 -22
    0 -8 -22
    -8 8 -22
    -8 8 -22
    -8 0 22
    8 -8 22
    0 8 22
    -8 0 22
    8 -8 22
    8 -8 22
    0 8 22
    -8 11 -22
    -8 11 -22
    11 -3 -22
    -3 -8 -22
    -11 3 22
    8 -11 22
    8 -11 22
    -11 3 22
    3 8 22
    8 -11 22
    -6 -8 -22
    14 -6 -22
    -8 14 -22
    -8 14 -22
    -8 14 -22
    -14 6 22
    8 -14 22
    8 -14 22
    8 -14 22
    17 -9 -22
    -8 17 -22
    -8 17 -22
    -9 -8 -22
    -8 17 -22
    -17 9 22
    8 -17 22
    8 -17 22
    8 -17 22
    -5 14 -22
    14 -9 -22
    -9 -5 -22
    -5 14 -22
    -5 14 -22
    5 -14 22
    -14 9 22
    5 -14 22
    5 -14 22
    -14 9 22
    -2 11 -22
    -2 11 -22
    11 -9 -22
    -9 -2 -22
    2 -11 22
    2 -11 22
    -11 9 22
    2 -11 22
    -11 9 22
    2 -11 22
    -9 1 -22
    1 8 -22
    8 -9 -22
    -1 -8 22
    9 -1 22
    9 -1 22
    -1 -8 22
    -1 -8 22
    9 -1 22
    -8 9 22
    -8 9 22
    5 -9 -22
    -9 4 -22
    9 -4 22
    9 -4 22
    -5 9 22
    -5 9 22
    -4 -5 22
    9 -4 22
    -4 -5 22
    -9 7 -22
    7 2 -22
    2 -9 -22
    -9 7 -22
    9 -7 22
    -2 9 22
    9 -7 22
    9 -7 22
    -7 -2 22
    -2 9 22
    -7 -2 22
    -9 10 -22
    -9 10 -22
    -1 -9 -22
    10 -1 -22
    9 -10 22
    9 -10 22
    -10 1 22
    -10 1 22
    1 9 22
    9 -10 22
    -9 13 -22
    13 -4 -22
    -9 13 -22
    -4 -9 -22
    -9 13 -22
    9 -13 22
    9 -13 22
    9 -13 22
    -13 4 22
    -9 16 -22
    -9 16 -22
    -7 -9 -22
    16 -7 -22
    -9 16 -22
    9 -16 22
    9 -16 22
    -16 7 22
    9 -16 22
    16 -10 -22
    -6 16 -22
    -10 -6 -22
    -6 16 -22
    -6 16 -22
    -16 10 22
    6 -16 22
    6 -16 22
    6 -16 22
    -16 10 22
    -10 -3 -22
    -3 13 -22
    -3 13 -22
    -3 13 -22
    13 -10 -22
    3 -13 22
    3 -13 22
    -13 10 22
    3 -13 22
    -13 10 22
    -10 0 -22
    10 -10 -22
    0 10 -22
    0 -10 22
    0 -10 22
    -10 10 22
    -10 10 22
    0 -10 22
    -10 3 -22
    3 7 -22
    7 -10 -22
    -10 3 -22
    -7 10 22
    10 -3 22
    10 -3 22
    10 -3 22
    -3 -7 22
    -3 -7 22
    -7 10 22
    -3 -7 22
    -10 6 -22
    -10 6 -22
    4 -10 -22
    6 4 -22
    -6 -4 22
    -6 -4 22
    -4 10 22
    10 -6 22
    -4 10 22
    10 -6 22
    10 -6 22
    -10 9 -22
    -10 9 -22
    9 1 -22
    -1 10 22
    10 -9 22
    -1 10 22
    10 -9 22
    -9 -1 22
    -9 -1 22
    10 -9 22
    -10 12 -22
    -2 -10 -22
    12 -2 -22
    -10 12 -22
    -10 12 -22
    10 -12 22
    10 -12 22
    2 10 22
    10 -12 22
    -12 2 22
    15 -5 -22
    -10 15 -22
    -10 15 -22
    -5 -10 -22
    -10 15 -22
    10 -15 22
    -15 5 22
    10 -15 22
    10 -15 22
    -4 15 -22
    15 -11 -22
    -4 15 -22
    -11 -4 -22
    -4 15 -22
    4 -15 22
    -15 11 22
    4 -15 22
    4 -15 22
    -15 11 22
    -1 12 -22
    12 -11 -22
    -11 -1 -22
    -1 12 -22
    -1 12 -22
    1 -12 22
    -12 11 22
    -12 11 22
    1 -12 22
    1 -12 22
    2 9 -22
    9 -11 -22
    -11 2 -22
    -9 11 22
    -2 -9 22
    11 -2 22
    -2 -9 22
    -9 11 22
    -2 -9 22
    6 -11 -22
    -11 5 -22
    -11 5 -22
    -5 -6 22
    -6 11 22
    11 -5 22
    11 -5 22
    -6 11 22
    -5 -6 22
    11 -5 22
    8 3 -22
    -11 8 -22
    -11 8 -22
    11 -8 22
    -3 11 22
    11 -8 22
    11 -8 22
    -3 11 22
    -8 -3 22
    -11 11 -22
    -11 11 -22
    -11 11 -22
    11 0 -22
    11 -11 22
    11 -11 22
    11 -11 22
    -11 0 22
    0 11 22
    -11 14 -22
    -11 14 -22
    -11 14 -22
    -3 -11 -22
    14 -3 -22
    11 -14 22
    -14 3 22
    11 -14 22
    11 -14 22
    -12 -2 -22
    -2 14 -22
    -2 14 -22
    14 -12 -22
    -2 14 -22
    2 -14 22
    -14 12 22
    2 -14 22
    2 -14 22
    -14 12 22
    1 11 -22
    1 11 -22
    -12 1 -22
    11 -12 -22
    -1 -11 22
    -1 -11 22
    -11 12 22
    -1 -11 22
    -11 12 22
    8 -12 -22
    -12 4 -22
    -12 4 -22
    -4 -8 22
    -8 12 22
    12 -4 22
    12 -4 22
    -4 -8 22
    -8 12 22
    12 -4 22
    -12 7 -22
    -12 7 -22
    7 5 -22
    12 -7 22
    -7 -5 22
    -5 12 22
    -5 12 22
    12 -7 22
    12 -7 22
    10 2 -22
    -12 10 -22
    -12 10 -22
    -12 10 -22
    12 -10 22
    -2 12 22
    12 -10 22
    -2 12 22
    -10 -2 22
    12 -10 22
    -12 13 -22
    13 -1 -22
    -12 13 -22
    -12 13 -22
    -1 -12 -22
    1 12 22
    12 -13 22
    12 -13 22
    12 -13 22
    -12 16 -22
    -4 -12 -22
    -12 16 -22
    -12 16 -22
    16 -4 -22
    12 -16 22
    12 -16 22
    12 -16 22
    -3 16 -22
    16 -13 -22
    -3 16 -22
    -3 16 -22
    -13 -3 -22
    3 -16 22
    3 -16 22
    -16 13 22
    -16 13 22
    3 -16 22
    0 13 -22
    13 -13 -22
    -13 0 -22
    0 13 -22
    0 13 -22
    -13 13 22
    0 -13 22
    0 -13 22
    0 -13 22
    -13 13 22
    -13 3 -22
    3 10 -22
    10 -13 -22
    -3 -10 22
    -10 13 22
    -3 -10 22
    -10 13 22
    -3 -10 22
    -13 6 -22
    6 7 -22
    7 -13 -22
    -13 6 -22
    13 -6 22
    -7 13 22
    -7 13 22
    13 -6 22
    13 -6 22
    -13 9 -22
    -13 9 -22
    9 4 -22
    -13 9 -22
    -4 13 22
    13 -9 22
    -4 13 22
    13 -9 22
    13 -9 22
    -13 12 -22
    -13 12 -22
    -13 12 -22
    12 1 -22
    13 -12 22
    -1 13 22
    13 -12 22
    13 -12 22
    -13 15 -22
    15 -2 -22
    -13 15 -22
    -13 15 -22
    -2 -13 -22
    13 -15 22
    13 -15 22
    13 -15 22
    15 -14 -22
    -1 15 -22
    -14 -1 -22
    -1 15 -22
    -1 15 -22
    1 -15 22
    -15 14 22
    1 -15 22
    -15 14 22
    12 -14 -22
    -14 2 -22
    2 12 -22
    -2 -12 22
    -12 14 22
    -12 14 22
    -14 5 -22
    9 -14 -22
    14 -5 22
    -9 14 22
    -9 14 22
    -14 8 -22
    -14 8 -22
    8 6 -22
    -14 8 -22
    14 -8 22
    -6 14 22
    -6 14 22
    14 -8 22
    14 -8 22
    -14 11 -22
    11 3 -22
    -14 11 -22
    -14 11 -22
    14 -11 22
    14 -11 22
    14 -11 22
    -3 14 22
    -14 14 -22
    -14 14 -22
    14 0 -22
    -14 14 -22
    14 -14 22
    14 -14 22
    14 -14 22
    1 14 -22
    -15 1 -22
    14 -15 -22
    -14 15 22
    -1 -14 22
    -14 15 22
    11 -15 -22
    -15 4 -22
    -11 15 22
    -11 15 22
    -15 7 -22
    -8 15 22
    -8 15 22
    15 -7 22
    -15 10 -22
    -15 10 -22
    -15 10 -22
    -5 15 22
    -5 15 22
    15 -10 22
    15 -10 22
    15 -10 22
    -15 13 -22
    -15 13 -22
    -15 13 -22
    15 -13 22
    15 -13 22
    -2 15 22
    15 -13 22
    3 13 -22
    -16 3 -22
    13 -16 -22
    -13 16 22
    -3 -13 22
    -13 16 22
    10 -16 -22
    -16 6 -22
    16 -6 22
    -10 16 22
    -10 16 22
    -16 9 -22
    -16 9 -22
    -7 16 22
    -7 16 22
    16 -9 22
    -16 12 -22
    -16 12 -22
    -16 12 -22
    16 -12 22
    -4 16 22
    16 -12 22
    -17 8 -22
    -9 17 22
    -9 17 22
    17 -8 22
    -1 1 -23
    -1 0 23
    0 1 23
    0 1 23
    -1 0 23
    1 -1 23
    1 -1 23
    -2 0 -23
    0 2 -23
    0 -2 23
    0 -2 23
    2 0 23
    2 0 23
    -2 2 23
    -2 2 23
    -2 3 -23
    -1 -2 -23
    1 2 23
    -3 1 23
    2 -3 23
    1 2 23
    -3 1 23
    2 -3 23
    -3 -1 -23
    4 -3 -23
    -1 4 -23
    1 -4 23
    1 -4 23
    -4 3 23
    3 1 23
    -4 3 23
    3 1 23
    -3 2 -23
    3 -2 23
    -2 -1 23
    -2 -1 23
    3 -2 23
    3 -2 23
    -1 3 23
    -1 3 23
    5 -2 -23
    -2 -3 -23
    -3 5 -23
    3 -5 23
    3 -5 23
    -5 2 23
    2 3 23
    3 -5 23
    -5 2 23
    2 3 23
    -2 6 -23
    -4 -2 -23
    6 -4 -23
    -6 4 23
    2 -6 23
    4 2 23
    2 -6 23
    -6 4 23
    2 -6 23
    4 2 23
    3 -4 -23
    -4 1 -23
    -1 -3 23
    -3 4 23
    4 -1 23
    -1 -3 23
    4 -1 23
    -3 4 23
    4 -1 23
    -4 4 -23
    0 4 23
    4 -4 23
    -4 0 23
    4 -4 23
    4 -4 23
    0 4 23
    -4 0 23
    -4 7 -23
    -3 -4 -23
    7 -3 -23
    -7 3 23
    4 -7 23
    3 4 23
    4 -7 23
    4 -7 23
    3 4 23
    -7 3 23
    -3 8 -23
    8 -5 -23
    -5 -3 -23
    -8 5 23
    3 -8 23
    5 3 23
    5 3 23
    3 -8 23
    3 -8 23
    -8 5 23
    0 5 -23
    5 -5 -23
    -5 0 -23
    0 -5 23
    5 0 23
    -5 5 23
    0 -5 23
    5 0 23
    5 0 23
    -5 5 23
    2 -5 -23
    -5 3 -23
    -2 5 23
    5 -3 23
    5 -3 23
    5 -3 23
    -2 5 23
    -3 -2 23
    -3 -2 23
    -1 -5 -23
    6 -1 -23
    -1 -5 -23
    -5 6 -23
    -6 1 23
    -6 1 23
    1 5 23
    5 -6 23
    5 -6 23
    1 5 23
    5 -6 23
    -5 9 -23
    -4 -5 -23
    9 -4 -23
    5 -9 23
    -9 4 23
    4 5 23
    5 -9 23
    -9 4 23
    4 5 23
    5 -9 23
    -6 -4 -23
    -4 10 -23
    10 -6 -23
    4 -10 23
    6 4 23
    4 -10 23
    4 -10 23
    -10 6 23
    -10 6 23
    -1 7 -23
    -6 -1 -23
    7 -6 -23
    -7 6 23
    6 1 23
    1 -7 23
    -7 6 23
    1 -7 23
    6 1 23
    -6 2 -23
    4 -6 -23
    6 -2 23
    -4 6 23
    -2 -4 23
    6 -2 23
    6 -2 23
    -2 -4 23
    -4 6 23
    -6 5 -23
    5 1 -23
    1 -6 -23
    6 -5 23
    -1 6 23
    -1 6 23
    -5 -1 23
    -5 -1 23
    6 -5 23
    6 -5 23
    8 -2 -23
    -2 -6 -23
    -6 8 -23
    6 -8 23
    2 6 23
    -8 2 23
    6 -8 23
    -8 2 23
    2 6 23
    6 -8 23
    -6 11 -23
    -5 -6 -23
    11 -5 -23
    -6 11 -23
    -11 5 23
    6 -11 23
    -11 5 23
    6 -11 23
    6 -11 23
    5 6 23
    -7 -5 -23
    12 -7 -23
    -5 12 -23
    -5 12 -23
    5 -12 23
    5 -12 23
    5 -12 23
    -12 7 23
    -12 7 23
    -2 9 -23
    -7 -2 -23
    9 -7 -23
    7 2 23
    2 -9 23
    -9 7 23
    -9 7 23
    2 -9 23
    2 -9 23
    -7 1 -23
    1 6 -23
    6 -7 -23
    -1 -6 23
    -6 7 23
    7 -1 23
    -6 7 23
    7 -1 23
    -1 -6 23
    7 -1 23
    -7 4 -23
    3 -7 -23
    7 -4 23
    -4 -3 23
    7 -4 23
    -3 7 23
    -3 7 23
    7 -4 23
    -4 -3 23
    0 -7 -23
    7 0 -23
    -7 7 -23
    0 7 23
    7 -7 23
    7 -7 23
    0 7 23
    -7 0 23
    7 -7 23
    -7 0 23
    -7 10 -23
    -7 10 -23
    10 -3 -23
    -3 -7 -23
    3 7 23
    -10 3 23
    7 -10 23
    7 -10 23
    7 -10 23
    -10 3 23
    -7 13 -23
    -6 -7 -23
    -7 13 -23
    13 -6 -23
    -13 6 23
    7 -13 23
    7 -13 23
    7 -13 23
    -13 6 23
    -6 14 -23
    -6 14 -23
    -6 14 -23
    -8 -6 -23
    14 -8 -23
    -14 8 23
    -14 8 23
    6 -14 23
    6 -14 23
    6 -14 23
    11 -8 -23
    -3 11 -23
    -8 -3 -23
    -3 11 -23
    3 -11 23
    3 -11 23
    3 -11 23
    -11 8 23
    -11 8 23
    0 8 -23
    8 -8 -23
    -8 0 -23
    0 -8 23
    8 0 23
    -8 8 23
    8 0 23
    0 -8 23
    8 0 23
    0 -8 23
    -8 8 23
    -8 3 -23
    5 -8 -23
    -5 8 23
    -3 -5 23
    8 -3 23
    8 -3 23
    -3 -5 23
    -5 8 23
    8 -3 23
    2 -8 -23
    -8 6 -23
    6 2 -23
    -2 8 23
    8 -6 23
    8 -6 23
    8 -6 23
    -6 -2 23
    -2 8 23
    -6 -2 23
    -8 9 -23
    9 -1 -23
    -1 -8 -23
    -8 9 -23
    -9 1 23
    1 8 23
    8 -9 23
    1 8 23
    8 -9 23
    8 -9 23
    -9 1 23
    -4 -8 -23
    -8 12 -23
    -8 12 -23
    12 -4 -23
    8 -12 23
    8 -12 23
    -12 4 23
    -12 4 23
    8 -12 23
    -7 -8 -23
    15 -7 -23
    -8 15 -23
    -8 15 -23
    -8 15 -23
    8 -15 23
    -15 7 23
    8 -15 23
    8 -15 23
    -9 -7 -23
    -7 16 -23
    -7 16 -23
    -7 16 -23
    16 -9 -23
    7 -16 23
    -16 9 23
    7 -16 23
    7 -16 23
    -16 9 23
    13 -9 -23
    -4 13 -23
    -4 13 -23
    -4 13 -23
    -9 -4 -23
    4 -13 23
    4 -13 23
    -13 9 23
    -13 9 23
    4 -13 23
    -1 10 -23
    -9 -1 -23
    10 -9 -23
    1 -10 23
    1 -10 23
    -10 9 23
    -10 9 23
    1 -10 23
    7 -9 -23
    -9 2 -23
    2 7 -23
    9 -2 23
    -2 -7 23
    9 -2 23
    -7 9 23
    -7 9 23
    -2 -7 23
    9 -2 23
    -2 -7 23
    -9 5 -23
    4 -9 -23
    9 -5 23
    -5 -4 23
    -4 9 23
    9 -5 23
    -5 -4 23
    -4 9 23
    9 -5 23
    8 1 -23
    -9 8 -23
    -9 8 -23
    -1 9 23
    -1 9 23
    9 -8 23
    -8 -1 23
    9 -8 23
    9 -8 23
    -8 -1 23
    11 -2 -23
    -2 -9 -23
    -9 11 -23
    -9 11 -23
    9 -11 23
    -11 2 23
    9 -11 23
    -11 2 23
    2 9 23
    9 -11 23
    14 -5 -23
    -9 14 -23
    -9 14 -23
    -9 14 -23
    -5 -9 -23
    9 -14 23
    -14 5 23
    9 -14 23
    9 -14 23
    -5 15 -23
    -5 15 -23
    15 -10 -23
    -5 15 -23
    -10 -5 -23
    -15 10 23
    5 -15 23
    -15 10 23
    5 -15 23
    5 -15 23
    -2 12 -23
    -2 12 -23
    12 -10 -23
    -10 -2 -23
    -2 12 -23
    2 -12 23
    2 -12 23
    2 -12 23
    -12 10 23
    -12 10 23
    -10 1 -23
    1 9 -23
    9 -10 -23
    -9 10 23
    -1 -9 23
    -9 10 23
    -1 -9 23
    -1 -9 23
    -10 4 -23
    6 -10 -23
    -10 4 -23
    -6 10 23
    -6 10 23
    -4 -6 23
    -4 -6 23
    10 -4 23
    10 -4 23
    10 -4 23
    7 3 -23
    -10 7 -23
    -10 7 -23
    -3 10 23
    -7 -3 23
    10 -7 23
    -3 10 23
    10 -7 23
    10 -7 23
    -7 -3 23
    -10 10 -23
    10 0 -23
    -10 10 -23
    10 -10 23
    0 10 23
    10 -10 23
    10 -10 23
    0 10 23
    -10 0 23
    -10 13 -23
    -10 13 -23
    -3 -10 -23
    13 -3 -23
    -10 13 -23
    10 -13 23
    10 -13 23
    10 -13 23
    -13 3 23
    -10 16 -23
    -6 -10 -23
    16 -6 -23
    -10 16 -23
    -10 16 -23
    -16 6 23
    10 -16 23
    10 -16 23
    10 -16 23
    -11 -3 -23
    -3 14 -23
    -3 14 -23
    -3 14 -23
    14 -11 -23
    -14 11 23
    -14 11 23
    3 -14 23
    3 -14 23
    3 -14 23
    -11 0 -23
    11 -11 -23
    0 11 -23
    0 -11 23
    0 -11 23
    -11 11 23
    -11 11 23
    0 -11 23
    -11 3 -23
    -11 3 -23
    8 -11 -23
    -8 11 23
    -8 11 23
    11 -3 23
    11 -3 23
    -3 -8 23
    -3 -8 23
    11 -3 23
    6 5 -23
    -11 6 -23
    5 -11 -23
    -11 6 -23
    11 -6 23
    -6 -5 23
    -5 11 23
    -5 11 23
    -6 -5 23
    11 -6 23
    11 -6 23
    -11 9 -23
    9 2 -23
    -11 9 -23
    11 -9 23
    -2 11 23
    -9 -2 23
    11 -9 23
    -2 11 23
    11 -9 23
    12 -1 -23
    -11 12 -23
    -11 12 -23
    -11 12 -23
    1 11 23
    11 -12 23
    11 -12 23
    11 -12 23
    -12 1 23
    -4 -11 -23
    -11 15 -23
    15 -4 -23
    -11 15 -23
    11 -15 23
    -15 4 23
    11 -15 23
    11 -15 23
    16 -12 -23
    -4 16 -23
    -4 16 -23
    -12 -4 -23
    -4 16 -23
    4 -16 23
    4 -16 23
    -16 12 23
    -16 12 23
    4 -16 23
    -1 13 -23
    -1 13 -23
    -1 13 -23
    13 -12 -23
    -12 -1 -23
    1 -13 23
    1 -13 23
    -13 12 23
    -13 12 23
    1 -13 23
    -12 2 -23
    2 10 -23
    10 -12 -23
    -10 12 23
    -10 12 23
    -2 -10 23
    -2 -10 23
    -2 -10 23
    -12 5 -23
    7 -12 -23
    -12 5 -23
    -7 12 23
    -5 -7 23
    -5 -7 23
    12 -5 23
    12 -5 23
    12 -5 23
    -7 12 23
    8 4 -23
    -12 8 -23
    -12 8 -23
    12 -8 23
    -4 12 23
    12 -8 23
    -4 12 23
    12 -8 23
    -8 -4 23
    11 1 -23
    -12 11 -23
    -12 11 -23
    -12 11 -23
    12 -11 23
    12 -11 23
    -1 12 23
    12 -11 23
    -12 14 -23
    -12 14 -23
    -12 14 -23
    14 -2 -23
    12 -14 23
    12 -14 23
    12 -14 23
    -2 15 -23
    -2 15 -23
    -13 -2 -23
    15 -13 -23
    -2 15 -23
    -15 13 23
    -15 13 23
    2 -15 23
    2 -15 23
    2 -15 23
    1 12 -23
    1 12 -23
    1 12 -23
    -13 1 -23
    12 -13 -23
    -1 -12 23
    -12 13 23
    -1 -12 23
    -12 13 23
    -1 -12 23
    -13 4 -23
    9 -13 -23
    -9 13 23
    13 -4 23
    -9 13 23
    -4 -9 23
    -13 7 -23
    -13 7 -23
    7 6 -23
    -6 13 23
    13 -7 23
    13 -7 23
    -6 13 23
    13 -7 23
    -13 10 -23
    -13 10 -23
    -13 10 -23
    10 3 -23
    13 -10 23
    13 -10 23
    -3 13 23
    13 -10 23
    -3 13 23
    13 0 -23
    -13 13 -23
    -13 13 -23
    -13 13 -23
    13 -13 23
    13 -13 23
    0 13 23
    13 -13 23
    -14 0 -23
    0 14 -23
    0 14 -23
    14 -14 -23
    0 -14 23
    -14 14 23
    0 -14 23
    -14 14 23
    -14 3 -23
    11 -14 -23
    -11 14 23
    -11 14 23
    6 8 -23
    8 -14 -23
    -14 6 -23
    -8 14 23
    -8 14 23
    14 -6 23
    -14 9 -23
    9 5 -23
    -14 9 -23
    -14 9 -23
    14 -9 23
    14 -9 23
    14 -9 23
    -5 14 23
    -5 14 23
    -14 12 -23
    -14 12 -23
    12 2 -23
    -14 12 -23
    14 -12 23
    14 -12 23
    14 -12 23
    -2 14 23
    -15 2 -23
    13 -15 -23
    2 13 -23
    -13 15 23
    -13 15 23
    -2 -13 23
    -15 5 -23
    10 -15 -23
    -10 15 23
    15 -5 23
    -10 15 23
    -15 8 -23
    -15 8 -23
    -7 15 23
    15 -8 23
    -7 15 23
    15 -8 23
    -15 11 -23
    -15 11 -23
    -15 11 -23
    15 -11 23
    15 -11 23
    -4 15 23
    15 -11 23
    -16 4 -23
    12 -16 -23
    -12 16 23
    -12 16 23
    -16 7 -23
    -9 16 23
    16 -7 23
    -9 16 23
    -16 10 -23
    -16 10 -23
    -16 10 -23
    -6 16 23
    16 -10 23
    16 -10 23
    -6 16 23
    0 0 24
    0 0 24
    -1 2 -24
    1 -2 24
    1 1 24
    -2 1 24
    1 -2 24
    1 1 24
    -2 1 24
    -2 1 -24
    -1 -1 24
    2 -1 24
    -1 2 24
    2 -1 24
    -1 2 24
    -1 -1 24
    -2 -2 -24
    4 -2 -24
    -2 4 -24
    -4 2 24
    2 -4 24
    2 2 24
    2 2 24
    2 -4 24
    -4 2 24
    -3 0 -24
    3 -3 -24
    0 -3 24
    3 0 24
    -3 3 24
    0 -3 24
    -3 3 24
    3 0 24
    -3 3 -24
    0 3 24
    -3 6 -24
    -3 -3 -24
    6 -3 -24
    3 -6 24
    3 -6 24
    3 3 24
    -6 3 24
    3 3 24
    3 -6 24
    -6 3 24
    5 -4 -24
    -1 5 -24
    -4 -1 -24
    -5 4 24
    1 -5 24
    4 1 24
    1 -5 24
    4 1 24
    -5 4 24
    2 -4 -24
    -4 2 -24
    4 -2 24
    -2 4 24
    -2 -2 24
    4 -2 24
    -2 -2 24
    -2 4 24
    4 -2 24
    5 -1 -24
    -4 5 -24
    4 -5 24
    4 -5 24
    4 -5 24
    1 4 24
    -5 1 24
    1 4 24
    -5 1 24
    8 -4 -24
    -4 -4 -24
    -4 8 -24
    -8 4 24
    4 4 24
    4 -8 24
    4 -8 24
    -8 4 24
    4 4 24
    4 -8 24
    -2 7 -24
    7 -5 -24
    -5 -2 -24
    -7 5 24
    2 -7 24
    5 2 24
    -7 5 24
    2 -7 24
    2 -7 24
    5 2 24
    -5 1 -24
    4 -5 -24
    5 -1 24
    5 -1 24
    5 -1 24
    -4 5 24
    -1 -4 24
    -1 -4 24
    -4 5 24
    -5 4 -24
    1 -5 -24
    -4 -1 24
    -1 5 24
    5 -4 24
    5 -4 24
    5 -4 24
    -1 5 24
    -4 -1 24
    7 -2 -24
    -2 -5 -24
    -2 -5 -24
    -5 7 -24
    -7 2 24
    5 -7 24
    2 5 24
    -7 2 24
    2 5 24
    5 -7 24
    5 -7 24
    -5 -5 -24
    -5 10 -24
    -10 5 24
    5 -10 24
    -10 5 24
    5 -10 24
    5 -10 24
    5 5 24
    9 -6 -24
    -6 -3 -24
    -3 9 -24
    -9 6 24
    3 -9 24
    6 3 24
    3 -9 24
    3 -9 24
    -9 6 24
    -6 0 -24
    6 -6 -24
    0 6 -24
    6 0 24
    -6 6 24
    0 -6 24
    0 -6 24
    -6 6 24
    6 0 24
    6 0 24
    -6 3 -24
    3 -6 -24
    6 -3 24
    -3 6 24
    6 -3 24
    -3 -3 24
    -3 -3 24
    -3 6 24
    6 -3 24
    6 0 -24
    -6 6 -24
    0 -6 -24
    -6 0 24
    -6 0 24
    0 6 24
    6 -6 24
    6 -6 24
    0 6 24
    6 -6 24
    9 -3 -24
    -3 -6 -24
    -6 9 -24
    6 -9 24
    3 6 24
    3 6 24
    6 -9 24
    6 -9 24
    -9 3 24
    -9 3 24
    -6 -6 -24
    12 -6 -24
    -6 12 -24
    -6 12 -24
    6 -12 24
    -12 6 24
    -12 6 24
    6 -12 24
    6 -12 24
    -4 11 -24
    -7 -4 -24
    11 -7 -24
    -4 11 -24
    4 -11 24
    4 -11 24
    -11 7 24
    -11 7 24
    4 -11 24
    -1 8 -24
    -7 -1 -24
    8 -7 -24
    -8 7 24
    7 1 24
    1 -8 24
    -8 7 24
    7 1 24
    1 -8 24
    5 -7 -24
    -7 2 -24
    -2 -5 24
    -2 -5 24
    7 -2 24
    7 -2 24
    7 -2 24
    -5 7 24
    -5 7 24
    -7 5 -24
    5 2 -24
    2 -7 -24
    -5 -2 24
    -2 7 24
    -5 -2 24
    7 -5 24
    7 -5 24
    7 -5 24
    -2 7 24
    8 -1 -24
    -7 8 -24
    7 -8 24
    7 -8 24
    -8 1 24
    1 7 24
    1 7 24
    7 -8 24
    -8 1 24
    -7 11 -24
    11 -4 -24
    -7 11 -24
    -4 -7 -24
    -11 4 24
    -11 4 24
    7 -11 24
    4 7 24
    7 -11 24
    7 -11 24
    -7 14 -24
    14 -7 -24
    -7 -7 -24
    -7 14 -24
    -7 14 -24
    7 -14 24
    -14 7 24
    7 -14 24
    -14 7 24
    7 -14 24
    -5 13 -24
    13 -8 -24
    -5 13 -24
    -8 -5 -24
    -5 13 -24
    5 -13 24
    -13 8 24
    5 -13 24
    -13 8 24
    5 -13 24
    -8 -2 -24
    -2 10 -24
    10 -8 -24
    2 -10 24
    -10 8 24
    -10 8 24
    2 -10 24
    2 -10 24
    -8 1 -24
    1 7 -24
    7 -8 -24
    8 -1 24
    -7 8 24
    -7 8 24
    8 -1 24
    8 -1 24
    -1 -7 24
    -1 -7 24
    -1 -7 24
    -8 4 -24
    4 -8 -24
    -4 8 24
    8 -4 24
    8 -4 24
    8 -4 24
    -4 8 24
    -4 -4 24
    -4 -4 24
    -8 7 -24
    1 -8 -24
    7 1 -24
    -1 8 24
    -1 8 24
    -7 -1 24
    8 -7 24
    8 -7 24
    8 -7 24
    -7 -1 24
    10 -2 -24
    -8 10 -24
    -2 -8 -24
    -8 10 -24
    8 -10 24
    2 8 24
    8 -10 24
    -10 2 24
    8 -10 24
    -10 2 24
    -8 13 -24
    13 -5 -24
    -8 13 -24
    -5 -8 -24
    -8 13 -24
    8 -13 24
    -13 5 24
    8 -13 24
    8 -13 24
    -13 5 24
    -8 16 -24
    16 -8 -24
    -8 -8 -24
    -8 16 -24
    -8 16 -24
    8 -16 24
    8 -16 24
    8 -16 24
    -16 8 24
    -9 -6 -24
    -6 15 -24
    -6 15 -24
    15 -9 -24
    -6 15 -24
    -15 9 24
    6 -15 24
    -15 9 24
    6 -15 24
    6 -15 24
    -3 12 -24
    -9 -3 -24
    12 -9 -24
    -3 12 -24
    -12 9 24
    3 -12 24
    3 -12 24
    3 -12 24
    -12 9 24
    9 -9 -24
    0 9 -24
    -9 0 -24
    0 -9 24
    -9 9 24
    0 -9 24
    9 0 24
    -9 9 24
    0 -9 24
    -9 3 -24
    6 -9 -24
    -6 9 24
    9 -3 24
    -3 -6 24
    -3 -6 24
    9 -3 24
    9 -3 24
    -6 9 24
    3 -9 -24
    6 3 -24
    -9 6 -24
    9 -6 24
    -6 -3 24
    -3 9 24
    -3 9 24
    9 -6 24
    9 -6 24
    -6 -3 24
    9 0 -24
    -9 9 -24
    -9 9 -24
    -9 0 24
    9 -9 24
    9 -9 24
    0 9 24
    -9 0 24
    9 -9 24
    0 9 24
    -9 12 -24
    12 -3 -24
    -3 -9 -24
    -9 12 -24
    -9 12 -24
    9 -12 24
    3 9 24
    -12 3 24
    9 -12 24
    9 -12 24
    -6 -9 -24
    -9 15 -24
    -9 15 -24
    15 -6 -24
    -9 15 -24
    9 -15 24
    -15 6 24
    9 -15 24
    9 -15 24
    -10 -4 -24
    -4 14 -24
    14 -10 -24
    -4 14 -24
    -4 14 -24
    4 -14 24
    4 -14 24
    -14 10 24
    -14 10 24
    4 -14 24
    -1 11 -24
    -10 -1 -24
    11 -10 -24
    1 -11 24
    1 -11 24
    1 -11 24
    -11 10 24
    -11 10 24
    8 -10 -24
    -10 2 -24
    -8 10 24
    -8 10 24
    10 -2 24
    -2 -8 24
    10 -2 24
    -2 -8 24
    10 -2 24
    5 -10 -24
    -10 5 -24
    -10 5 -24
    10 -5 24
    10 -5 24
    -5 10 24
    10 -5 24
    -5 -5 24
    -5 10 24
    -5 -5 24
    8 2 -24
    -10 8 -24
    -10 8 -24
    10 -8 24
    -8 -2 24
    -2 10 24
    10 -8 24
    -2 10 24
    -8 -2 24
    10 -8 24
    -10 11 -24
    11 -1 -24
    -10 11 -24
    -10 11 -24
    10 -11 24
    10 -11 24
    10 -11 24
    -11 1 24
    1 10 24
    -10 14 -24
    14 -4 -24
    -4 -10 -24
    -10 14 -24
    -10 14 -24
    -14 4 24
    10 -14 24
    10 -14 24
    10 -14 24
    -11 -5 -24
    -5 16 -24
    -5 16 -24
    -5 16 -24
    5 -16 24
    5 -16 24
    5 -16 24
    -2 13 -24
    -2 13 -24
    13 -11 -24
    -11 -2 -24
    -2 13 -24
    -13 11 24
    2 -13 24
    -13 11 24
    2 -13 24
    -11 1 -24
    10 -11 -24
    1 10 -24
    -1 -10 24
    -1 -10 24
    -1 -10 24
    -10 11 24
    -10 11 24
    -11 4 -24
    -11 4 -24
    7 -11 -24
    -7 11 24
    -4 -7 24
    -7 11 24
    -4 -7 24
    11 -4 24
    11 -4 24
    11 -4 24
    7 4 -24
    -11 7 -24
    -11 7 -24
    11 -7 24
    11 -7 24
    -4 11 24
    -7 -4 24
    -4 11 24
    -7 -4 24
    11 -7 24
    -11 10 -24
    10 1 -24
    -11 10 -24
    -1 11 24
    -1 11 24
    11 -10 24
    -10 -1 24
    11 -10 24
    11 -10 24
    13 -2 -24
    -11 13 -24
    -11 13 -24
    -11 13 -24
    -13 2 24
    11 -13 24
    11 -13 24
    11 -13 24
    -11 16 -24
    -11 16 -24
    -11 16 -24
    -5 -11 -24
    11 -16 24
    11 -16 24
    11 -16 24
    -12 -3 -24
    -3 15 -24
    15 -12 -24
    -3 15 -24
    -3 15 -24
    -15 12 24
    3 -15 24
    3 -15 24
    -15 12 24
    -12 0 -24
    12 -12 -24
    0 12 -24
    0 12 -24
    0 12 -24
    -12 12 24
    0 -12 24
    -12 12 24
    0 -12 24
    0 -12 24
    9 -12 -24
    -12 3 -24
    -3 -9 24
    -9 12 24
    12 -3 24
    -3 -9 24
    -9 12 24
    -12 6 -24
    -12 6 -24
    6 6 -24
    6 -12 -24
    -6 12 24
    12 -6 24
    -6 -6 24
    12 -6 24
    12 -6 24
    -6 12 24
    9 3 -24
    -12 9 -24
    -12 9 -24
    -3 12 24
    -3 12 24
    12 -9 24
    12 -9 24
    12 -9 24
    -9 -3 24
    -12 12 -24
    -12 12 -24
    12 0 -24
    -12 12 -24
    12 -12 24
    0 12 24
    12 -12 24
    12 -12 24
    -12 15 -24
    15 -3 -24
    -12 15 -24
    -12 15 -24
    12 -15 24
    12 -15 24
    12 -15 24
    -13 -1 -24
    14 -13 -24
    -1 14 -24
    -1 14 -24
    -1 14 -24
    -14 13 24
    1 -14 24
    1 -14 24
    1 -14 24
    -14 13 24
    11 -13 -24
    -13 2 -24
    -11 13 24
    -11 13 24
    -2 -11 24
    -2 -11 24
    -13 5 -24
    8 -13 -24
    13 -5 24
    -8 13 24
    -5 -8 24
    -8 13 24
    -13 8 -24
    -13 8 -24
    -13 8 -24
    8 5 -24
    13 -8 24
    -5 13 24
    13 -8 24
    -5 13 24
    13 -8 24
    -13 11 -24
    -13 11 -24
    11 2 -24
    -13 11 -24
    13 -11 24
    13 -11 24
    13 -11 24
    -2 13 24
    -13 14 -24
    14 -1 -24
    -13 14 -24
    -13 14 -24
    13 -14 24
    13 -14 24
    13 -14 24
    1 13 -24
    1 13 -24
    13 -14 -24
    -14 1 -24
    -13 14 24
    -1 -13 24
    -1 -13 24
    -13 14 24
    10 -14 -24
    -14 4 -24
    -10 14 24
    -10 14 24
    -14 7 -24
    -14 7 -24
    7 7 -24
    -14 7 -24
    14 -7 24
    -7 14 24
    -7 14 24
    14 -7 24
    14 -7 24
    -14 10 -24
    -14 10 -24
    10 4 -24
    -14 10 -24
    14 -10 24
    -4 14 24
    14 -10 24
    -4 14 24
    14 -10 24
    -14 13 -24
    13 1 -24
    -14 13 -24
    -14 13 -24
    14 -13 24
    -1 14 24
    14 -13 24
    14 -13 24
    12 -15 -24
    -15 3 -24
    -12 15 24
    -12 15 24
    9 -15 -24
    -15 6 -24
    -9 15 24
    -9 15 24
    15 -6 24
    -15 9 -24
    -15 9 -24
    -15 9 -24
    -6 15 24
    15 -9 24
    15 -9 24
    15 -9 24
    -6 15 24
    12 3 -24
    -15 12 -24
    -15 12 -24
    -15 12 -24
    15 -12 24
    15 -12 24
    15 -12 24
    -3 15 24
    11 -16 -24
    -16 5 -24
    -11 16 24
    -11 16 24
    -16 8 -24
    -8 16 24
    -8 16 24
    16 -8 24
    -16 11 -24
    -16 11 -24
    -16 11 -24
    16 -11 24
    16 -11 24
    16 -11 24
    -5 16 24
    -1 1 25
    0 -1 25
    1 0 25
    0 -1 25
    -1 1 25
    1 0 25
    3 -2 -25
    2 1 25
    -3 2 25
    1 -3 25
    1 -3 25
    -3 2 25
    2 1 25
    -2 2 -25
    2 -2 25
    0 2 25
    -2 0 25
    0 2 25
    2 -2 25
    -2 0 25
    5 -3 -25
    -3 -2 -25
    -2 5 -25
    2 -5 25
    3 2 25
    3 2 25
    2 -5 25
    -5 3 25
    -5 3 25
    2 -3 -25
    -3 1 -25
    -2 3 25
    -2 3 25
    3 -1 25
    -1 -2 25
    3 -1 25
    -1 -2 25
    -3 4 -25
    4 -1 -25
    1 3 25
    -4 1 25
    3 -4 25
    -4 1 25
    1 3 25
    3 -4 25
    3 -4 25
    -3 7 -25
    7 -4 -25
    -4 -3 -25
    3 -7 25
    -7 4 25
    4 3 25
    3 -7 25
    3 -7 25
    4 3 25
    -7 4 25
    4 -4 -25
    -4 0 -25
    4 0 25
    -4 4 25
    -4 4 25
    4 0 25
    0 -4 25
    0 -4 25
    -4 3 -25
    1 -4 -25
    -3 -1 25
    4 -3 25
    -1 4 25
    -3 -1 25
    4 -3 25
    4 -3 25
    -1 4 25
    6 -2 -25
    -4 6 -25
    4 -6 25
    -6 2 25
    2 4 25
    -6 2 25
    2 4 25
    4 -6 25
    4 -6 25
    -5 -4 -25
    -4 9 -25
    9 -5 -25
    4 -9 25
    -9 5 25
    -9 5 25
    4 -9 25
    4 -9 25
    5 4 25
    -1 6 -25
    -5 -1 -25
    6 -5 -25
    -6 5 25
    1 -6 25
    5 1 25
    -6 5 25
    1 -6 25
    5 1 25
    -5 2 -25
    3 -5 -25
    5 -2 25
    5 -2 25
    -3 5 25
    -2 -3 25
    -3 5 25
    -2 -3 25
    5 -2 25
    5 0 -25
    -5 5 -25
    0 -5 -25
    0 5 25
    5 -5 25
    0 5 25
    5 -5 25
    5 -5 25
    -5 0 25
    -5 0 25
    -5 8 -25
    -3 -5 -25
    8 -3 -25
    5 -8 25
    -8 3 25
    3 5 25
    5 -8 25
    3 5 25
    5 -8 25
    -8 3 25
    -6 -5 -25
    11 -6 -25
    -5 11 -25
    -5 11 -25
    -11 6 25
    -11 6 25
    5 -11 25
    5 -11 25
    5 -11 25
    8 -6 -25
    -2 8 -25
    -6 -2 -25
    6 2 25
    -8 6 25
    -8 6 25
    2 -8 25
    2 -8 25
    6 2 25
    2 -8 25
    5 -6 -25
    -6 1 -25
    -1 -5 25
    6 -1 25
    -1 -5 25
    6 -1 25
    -5 6 25
    6 -1 25
    -5 6 25
    -6 4 -25
    2 -6 -25
    -4 -2 25
    6 -4 25
    -2 6 25
    -4 -2 25
    6 -4 25
    6 -4 25
    -2 6 25
    -6 7 -25
    7 -1 -25
    -1 -6 -25
    -7 1 25
    6 -7 25
    -7 1 25
    1 6 25
    1 6 25
    6 -7 25
    6 -7 25
    -4 -6 -25
    -6 10 -25
    10 -4 -25
    -6 10 -25
    -10 4 25
    6 -10 25
    6 -10 25
    4 6 25
    6 -10 25
    -10 4 25
    -6 13 -25
    -7 -6 -25
    13 -7 -25
    -6 13 -25
    -6 13 -25
    6 -13 25
    -13 7 25
    6 -13 25
    6 -13 25
    -13 7 25
    -7 -3 -25
    10 -7 -25
    -3 10 -25
    3 -10 25
    3 -10 25
    -10 7 25
    7 3 25
    3 -10 25
    -10 7 25
    -7 0 -25
    7 -7 -25
    7 0 25
    7 0 25
    0 -7 25
    0 -7 25
    7 0 25
    -7 7 25
    -7 7 25
    4 -7 -25
    -7 3 -25
    -4 7 25
    -3 -4 25
    -3 -4 25
    7 -3 25
    7 -3 25
    -4 7 25
    7 -3 25
    6 1 -25
    -7 6 -25
    1 -7 -25
    7 -6 25
    -6 -1 25
    7 -6 25
    -1 7 25
    -1 7 25
    7 -6 25
    -6 -1 25
    9 -2 -25
    -7 9 -25
    7 -9 25
    -9 2 25
    7 -9 25
    2 7 25
    -9 2 25
    7 -9 25
    2 7 25
    12 -5 -25
    -7 12 -25
    -5 -7 -25
    -7 12 -25
    7 -12 25
    -12 5 25
    -12 5 25
    7 -12 25
    7 -12 25
    -7 15 -25
    -7 15 -25
    -8 -7 -25
    15 -8 -25
    -7 15 -25
    7 -15 25
    -15 8 25
    7 -15 25
    7 -15 25
    -15 8 25
    -8 -4 -25
    -4 12 -25
    -4 12 -25
    12 -8 -25
    4 -12 25
    -12 8 25
    4 -12 25
    4 -12 25
    -12 8 25
    -8 -1 -25
    9 -8 -25
    -1 9 -25
    -9 8 25
    8 1 25
    1 -9 25
    -9 8 25
    1 -9 25
    6 -8 -25
    -8 2 -25
    -2 -6 25
    -6 8 25
    8 -2 25
    8 -2 25
    -6 8 25
    -2 -6 25
    8 -2 25
    -8 5 -25
    3 -8 -25
    8 -5 25
    -3 8 25
    -5 -3 25
    -5 -3 25
    8 -5 25
    8 -5 25
    -3 8 25
    8 0 -25
    -8 8 -25
    -8 8 -25
    8 -8 25
    8 -8 25
    0 8 25
    -8 0 25
    8 -8 25
    -8 0 25
    0 8 25
    11 -3 -25
    -8 11 -25
    -8 11 -25
    -11 3 25
    8 -11 25
    -11 3 25
    8 -11 25
    8 -11 25
    3 8 25
    -8 14 -25
    -6 -8 -25
    14 -6 -25
    -8 14 -25
    -8 14 -25
    -14 6 25
    8 -14 25
    -14 6 25
    8 -14 25
    8 -14 25
    -5 14 -25
    14 -9 -25
    -9 -5 -25
    -5 14 -25
    -5 14 -25
    5 -14 25
    5 -14 25
    5 -14 25
    -14 9 25
    -14 9 25
    11 -9 -25
    -9 -2 -25
    -2 11 -25
    2 -11 25
    -11 9 25
    -11 9 25
    2 -11 25
    8 -9 -25
    -9 1 -25
    9 -1 25
    -1 -8 25
    9 -1 25
    9 -1 25
    -8 9 25
    -1 -8 25
    -8 9 25
    5 -9 -25
    -9 4 -25
    -4 -5 25
    -5 9 25
    -4 -5 25
    9 -4 25
    -5 9 25
    9 -4 25
    9 -4 25
    7 2 -25
    -9 7 -25
    -9 7 -25
    -2 9 25
    9 -7 25
    -7 -2 25
    -7 -2 25
    9 -7 25
    9 -7 25
    -2 9 25
    -9 10 -25
    -9 10 -25
    10 -1 -25
    -10 1 25
    1 9 25
    -10 1 25
    9 -10 25
    9 -10 25
    9 -10 25
    -9 13 -25
    13 -4 -25
    -9 13 -25
    -4 -9 -25
    -9 13 -25
    9 -13 25
    -13 4 25
    9 -13 25
    9 -13 25
    -3 13 -25
    -3 13 -25
    -10 -3 -25
    -3 13 -25
    13 -10 -25
    3 -13 25
    -13 10 25
    -13 10 25
    3 -13 25
    3 -13 25
    10 -10 -25
    0 10 -25
    -10 0 -25
    -10 10 25
    0 -10 25
    -10 10 25
    0 -10 25
    0 -10 25
    7 -10 -25
    -10 3 -25
    10 -3 25
    10 -3 25
    -7 10 25
    -7 10 25
    -3 -7 25
    -3 -7 25
    10 -3 25
    6 4 -25
    -10 6 -25
    4 -10 -25
    -10 6 -25
    10 -6 25
    10 -6 25
    10 -6 25
    -4 10 25
    -6 -4 25
    -6 -4 25
    -4 10 25
    9 1 -25
    -10 9 -25
    -10 9 -25
    -1 10 25
    -9 -1 25
    10 -9 25
    10 -9 25
    10 -9 25
    -9 -1 25
    -1 10 25
    -10 12 -25
    -10 12 -25
    12 -2 -25
    -10 12 -25
    2 10 25
    10 -12 25
    10 -12 25
    10 -12 25
    -12 2 25
    -10 15 -25
    -5 -10 -25
    -10 15 -25
    -10 15 -25
    15 -5 -25
    10 -15 25
    10 -15 25
    -15 5 25
    10 -15 25
    -4 15 -25
    -4 15 -25
    -4 15 -25
    15 -11 -25
    -11 -4 -25
    4 -15 25
    4 -15 25
    -15 11 25
    4 -15 25
    -15 11 25
    -11 -1 -25
    -1 12 -25
    12 -11 -25
    -1 12 -25
    1 -12 25
    1 -12 25
    -12 11 25
    -12 11 25
    9 -11 -25
    -11 2 -25
    -9 11 25
    -2 -9 25
    -2 -9 25
    11 -2 25
    -9 11 25
    -11 5 -25
    -11 5 -25
    6 -11 -25
    11 -5 25
    11 -5 25
    -5 -6 25
    11 -5 25
    -5 -6 25
    -6 11 25
    -6 11 25
    -11 8 -25
    8 3 -25
    -11 8 -25
    -8 -3 25
    11 -8 25
    11 -8 25
    -3 11 25
    -3 11 25
    11 -8 25
    -11 11 -25
    -11 11 -25
    -11 11 -25
    11 0 -25
    11 -11 25
    11 -11 25
    0 11 25
    11 -11 25
    -11 0 25
    -11 14 -25
    -11 14 -25
    -11 14 -25
    14 -3 -25
    11 -14 25
    -14 3 25
    11 -14 25
    11 -14 25
    -2 14 -25
    -12 -2 -25
    14 -12 -25
    -2 14 -25
    -2 14 -25
    -14 12 25
    2 -14 25
    -14 12 25
    2 -14 25
    11 -12 -25
    -12 1 -25
    -11 12 25
    -1 -11 25
    -1 -11 25
    -11 12 25
    8 -12 -25
    -12 4 -25
    12 -4 25
    12 -4 25
    -4 -8 25
    12 -4 25
    -8 12 25
    -8 12 25
    -4 -8 25
    -12 7 -25
    -12 7 -25
    7 5 -25
    -7 -5 25
    12 -7 25
    12 -7 25
    -5 12 25
    -5 12 25
    12 -7 25
    -12 10 -25
    -12 10 -25
    10 2 -25
    -12 10 -25
    12 -10 25
    12 -10 25
    12 -10 25
    -2 12 25
    -10 -2 25
    -2 12 25
    13 -1 -25
    -12 13 -25
    -12 13 -25
    -12 13 -25
    12 -13 25
    12 -13 25
    1 12 25
    12 -13 25
    0 13 -25
    -13 0 -25
    0 13 -25
    0 13 -25
    13 -13 -25
    -13 13 25
    0 -13 25
    0 -13 25
    -13 13 25
    10 -13 -25
    -13 3 -25
    -10 13 25
    -3 -10 25
    -3 -10 25
    -10 13 25
    7 -13 -25
    6 7 -25
    -13 6 -25
    -13 6 -25
    13 -6 25
    13 -6 25
    -7 13 25
    -6 -7 25
    13 -6 25
    -7 13 25
    -13 9 -25
    -13 9 -25
    9 4 -25
    -13 9 -25
    13 -9 25
    13 -9 25
    -4 13 25
    -4 13 25
    13 -9 25
    -13 12 -25
    -13 12 -25
    12 1 -25
    -13 12 -25
    13 -12 25
    13 -12 25
    13 -12 25
    -1 13 25
    12 -14 -25
    -14 2 -25
    -12 14 25
    -12 14 25
    9 -14 -25
    5 9 -25
    -14 5 -25
    -9 14 25
    -9 14 25
    14 -5 25
    -14 8 -25
    -14 8 -25
    -14 8 -25
    8 6 -25
    14 -8 25
    14 -8 25
    -6 14 25
    -6 14 25
    14 -8 25
    -14 11 -25
    -14 11 -25
    11 3 -25
    -14 11 -25
    14 -11 25
    -3 14 25
    14 -11 25
    14 -11 25
    -15 4 -25
    11 -15 -25
    -11 15 25
    -11 15 25
    -15 7 -25
    15 -7 25
    -8 15 25
    -8 15 25
    -15 10 -25
    -15 10 -25
    -15 10 -25
    15 -10 25
    -5 15 25
    15 -10 25
    15 -10 25
    -5 15 25
    1 -1 26
    1 -1 26
    -1 0 26
    0 1 26
    0 1 26
    -1 0 26
    0 -2 26
    -2 2 26
    2 0 26
    0 -2 26
    2 0 26
    -2 2 26
    1 2 26
    2 -3 26
    -3 1 26
    -3 1 26
    1 2 26
    2 -3 26
    4 -3 -26
    1 -4 26
    1 -4 26
    3 1 26
    3 1 26
    -4 3 26
    -4 3 26
    -3 2 -26
    -1 3 26
    3 -2 26
    -1 3 26
    -2 -1 26
    -2 -1 26
    3 -2 26
    -3 5 -26
    5 -2 -26
    3 -5 26
    3 -5 26
    2 3 26
    -5 2 26
    2 3 26
    3 -5 26
    -5 2 26
    -4 -2 -26
    -2 6 -26
    6 -4 -26
    2 -6 26
    4 2 26
    4 2 26
    -6 4 26
    2 -6 26
    -6 4 26
    -4 1 -26
    3 -4 -26
    -3 4 26
    4 -1 26
    4 -1 26
    -1 -3 26
    -1 -3 26
    -3 4 26
    -4 4 -26
    0 -4 -26
    4 0 -26
    -4 0 26
    0 4 26
    4 -4 26
    -4 0 26
    4 -4 26
    4 -4 26
    0 4 26
    7 -3 -26
    -4 7 -26
    -7 3 26
    3 4 26
    4 -7 26
    3 4 26
    -7 3 26
    4 -7 26
    4 -7 26
    8 -5 -26
    -5 -3 -26
    -3 8 -26
    -8 5 26
    -8 5 26
    3 -8 26
    3 -8 26
    5 3 26
    5 3 26
    3 -8 26
    -5 0 -26
    5 -5 -26
    -5 5 26
    0 -5 26
    5 0 26
    5 0 26
    -5 5 26
    0 -5 26
    -5 3 -26
    2 -5 -26
    -2 5 26
    -3 -2 26
    5 -3 26
    -3 -2 26
    5 -3 26
    -2 5 26
    5 -3 26
    6 -1 -26
    -5 6 -26
    -1 -5 -26
    5 -6 26
    1 5 26
    5 -6 26
    -6 1 26
    5 -6 26
    -6 1 26
    1 5 26
    -5 9 -26
    -4 -5 -26
    9 -4 -26
    -9 4 26
    -9 4 26
    5 -9 26
    5 -9 26
    5 -9 26
    4 5 26
    4 5 26
    -6 -4 -26
    10 -6 -26
    -4 10 -26
    -10 6 26
    4 -10 26
    4 -10 26
    6 4 26
    -10 6 26
    4 -10 26
    -6 -1 -26
    7 -6 -26
    -7 6 26
    -7 6 26
    1 -7 26
    1 -7 26
    6 1 26
    6 1 26
    4 -6 -26
    -6 2 -26
    -4 6 26
    -4 6 26
    6 -2 26
    6 -2 26
    -2 -4 26
    -2 -4 26
    6 -2 26
    -6 5 -26
    5 1 -26
    1 -6 -26
    6 -5 26
    -5 -1 26
    -1 6 26
    6 -5 26
    -1 6 26
    6 -5 26
    -5 -1 26
    8 -2 -26
    -6 8 -26
    -8 2 26
    6 -8 26
    2 6 26
    -8 2 26
    6 -8 26
    6 -8 26
    2 6 26
    -5 -6 -26
    -6 11 -26
    -6 11 -26
    11 -5 -26
    6 -11 26
    -11 5 26
    5 6 26
    6 -11 26
    6 -11 26
    -11 5 26
    -5 12 -26
    12 -7 -26
    -5 12 -26
    -7 -5 -26
    -12 7 26
    5 -12 26
    -12 7 26
    5 -12 26
    5 -12 26
    -7 -2 -26
    -2 9 -26
    9 -7 -26
    -9 7 26
    7 2 26
    -9 7 26
    2 -9 26
    2 -9 26
    -7 1 -26
    6 -7 -26
    7 -1 26
    -1 -6 26
    -6 7 26
    7 -1 26
    7 -1 26
    -1 -6 26
    -6 7 26
    -7 4 -26
    3 -7 -26
    7 -4 26
    -3 7 26
    7 -4 26
    -4 -3 26
    7 -4 26
    -3 7 26
    -4 -3 26
    0 -7 -26
    7 0 -26
    -7 7 -26
    7 -7 26
    7 -7 26
    0 7 26
    7 -7 26
    -7 0 26
    0 7 26
    -7 0 26
    -7 10 -26
    10 -3 -26
    -7 10 -26
    -10 3 26
    7 -10 26
    7 -10 26
    7 -10 26
    3 7 26
    -10 3 26
    13 -6 -26
    -6 -7 -26
    -7 13 -26
    -7 13 -26
    -7 13 -26
    7 -13 26
    7 -13 26
    -13 6 26
    7 -13 26
    -13 6 26
    -8 -6 -26
    -6 14 -26
    -6 14 -26
    -6 14 -26
    14 -8 -26
    -14 8 26
    6 -14 26
    6 -14 26
    6 -14 26
    -14 8 26
    -8 -3 -26
    11 -8 -26
    -3 11 -26
    3 -11 26
    3 -11 26
    -11 8 26
    3 -11 26
    -11 8 26
    -8 0 -26
    8 -8 -26
    -8 8 26
    0 -8 26
    8 0 26
    -8 8 26
    8 0 26
    0 -8 26
    8 0 26
    5 -8 -26
    -8 3 -26
    -5 8 26
    -5 8 26
    8 -3 26
    -3 -5 26
    8 -3 26
    8 -3 26
    -3 -5 26
    6 2 -26
    -8 6 -26
    2 -8 -26
    8 -6 26
    -2 8 26
    8 -6 26
    -6 -2 26
    -6 -2 26
    -2 8 26
    8 -6 26
    -8 9 -26
    -8 9 -26
    9 -1 -26
    8 -9 26
    -9 1 26
    1 8 26
    8 -9 26
    1 8 26
    -9 1 26
    8 -9 26
    -8 12 -26
    -8 12 -26
    12 -4 -26
    8 -12 26
    -12 4 26
    8 -12 26
    8 -12 26
    -12 4 26
    -7 -8 -26
    -8 15 -26
    -8 15 -26
    -8 15 -26
    15 -7 -26
    8 -15 26
    8 -15 26
    8 -15 26
    -15 7 26
    -4 13 -26
    -4 13 -26
    13 -9 -26
    -4 13 -26
    -9 -4 -26
    4 -13 26
    -13 9 26
    4 -13 26
    -13 9 26
    4 -13 26
    -9 -1 -26
    10 -9 -26
    -1 10 -26
    1 -10 26
    -10 9 26
    -10 9 26
    1 -10 26
    -9 2 -26
    7 -9 -26
    -2 -7 26
    9 -2 26
    9 -2 26
    -2 -7 26
    -7 9 26
    -7 9 26
    9 -2 26
    -9 5 -26
    4 -9 -26
    9 -5 26
    -5 -4 26
    -5 -4 26
    -4 9 26
    -4 9 26
    9 -5 26
    9 -5 26
    -9 8 -26
    8 1 -26
    -9 8 -26
    9 -8 26
    -1 9 26
    -8 -1 26
    -1 9 26
    9 -8 26
    -8 -1 26
    9 -8 26
    -9 11 -26
    11 -2 -26
    -9 11 -26
    9 -11 26
    -11 2 26
    9 -11 26
    9 -11 26
    -11 2 26
    2 9 26
    14 -5 -26
    -9 14 -26
    -9 14 -26
    -9 14 -26
    -14 5 26
    9 -14 26
    9 -14 26
    9 -14 26
    -5 15 -26
    -5 15 -26
    -10 -5 -26
    -5 15 -26
    15 -10 -26
    5 -15 26
    5 -15 26
    -15 10 26
    5 -15 26
    -15 10 26
    -2 12 -26
    12 -10 -26
    -2 12 -26
    -10 -2 -26
    2 -12 26
    -12 10 26
    -12 10 26
    2 -12 26
    -10 1 -26
    9 -10 -26
    -1 -9 26
    -1 -9 26
    -9 10 26
    -9 10 26
    -10 4 -26
    6 -10 -26
    10 -4 26
    -4 -6 26
    10 -4 26
    -6 10 26
    -6 10 26
    -4 -6 26
    10 -4 26
    -10 7 -26
    7 3 -26
    -10 7 -26
    10 -7 26
    -7 -3 26
    10 -7 26
    -7 -3 26
    10 -7 26
    -3 10 26
    -3 10 26
    -10 10 -26
    10 0 -26
    -10 10 -26
    10 -10 26
    -10 0 26
    10 -10 26
    10 -10 26
    0 10 26
    -10 13 -26
    13 -3 -26
    -10 13 -26
    -10 13 -26
    10 -13 26
    10 -13 26
    10 -13 26
    -13 3 26
    -11 -3 -26
    14 -11 -26
    -3 14 -26
    -3 14 -26
    -3 14 -26
    3 -14 26
    3 -14 26
    -14 11 26
    -14 11 26
    11 -11 -26
    -11 0 -26
    0 -11 26
    -11 11 26
    -11 11 26
    0 -11 26
    8 -11 -26
    -11 3 -26
    11 -3 26
    11 -3 26
    -8 11 26
    -3 -8 26
    -8 11 26
    -3 -8 26
    11 -3 26
    5 -11 -26
    -11 6 -26
    6 5 -26
    -11 6 -26
    11 -6 26
    -6 -5 26
    11 -6 26
    11 -6 26
    -6 -5 26
    -5 11 26
    -5 11 26
    -11 9 -26
    -11 9 -26
    9 2 -26
    11 -9 26
    -2 11 26
    -2 11 26
    -9 -2 26
    11 -9 26
    11 -9 26
    -11 12 -26
    -11 12 -26
    -11 12 -26
    11 -12 26
    11 -12 26
    1 11 26
    11 -12 26
    -12 1 26
    -11 15 -26
    -11 15 -26
    -11 15 -26
    15 -4 -26
    11 -15 26
    -15 4 26
    11 -15 26
    11 -15 26
    -1 13 -26
    -12 -1 -26
    -1 13 -26
    13 -12 -26
    1 -13 26
    -13 12 26
    -13 12 26
    1 -13 26
    -12 2 -26
    10 -12 -26
    -10 12 26
    -10 12 26
    -2 -10 26
    -2 -10 26
    -12 5 -26
    7 -12 -26
    -12 5 -26
    -5 -7 26
    -5 -7 26
    12 -5 26
    12 -5 26
    12 -5 26
    -7 12 26
    -7 12 26
    -12 8 -26
    8 4 -26
    -12 8 -26
    12 -8 26
    12 -8 26
    -4 12 26
    -8 -4 26
    -4 12 26
    12 -8 26
    -12 11 -26
    -12 11 -26
    11 1 -26
    -12 11 -26
    12 -11 26
    12 -11 26
    -11 -1 26
    -1 12 26
    12 -11 26
    -12 14 -26
    -12 14 -26
    -12 14 -26
    14 -2 -26
    12 -14 26
    12 -14 26
    12 -14 26
    1 12 -26
    12 -13 -26
    1 12 -26
    -13 1 -26
    -1 -12 26
    -12 13 26
    -1 -12 26
    -12 13 26
    -13 4 -26
    9 -13 -26
    -9 13 26
    -9 13 26
    13 -4 26
    -4 -9 26
    -13 7 -26
    7 6 -26
    -13 7 -26
    -6 13 26
    13 -7 26
    13 -7 26
    13 -7 26
    -6 13 26
    -13 10 -26
    -13 10 -26
    -13 10 -26
    10 3 -26
    13 -10 26
    13 -10 26
    13 -10 26
    -3 13 26
    -3 13 26
    -13 13 -26
    -13 13 -26
    -13 13 -26
    13 0 -26
    13 -13 26
    13 -13 26
    13 -13 26
    0 13 26
    -14 3 -26
    11 -14 -26
    -11 14 26
    -11 14 26
    6 8 -26
    8 -14 -26
    -14 6 -26
    -8 14 26
    -8 14 26
    14 -6 26
    -14 9 -26
    -14 9 -26
    9 5 -26
    -14 9 -26
    -5 14 26
    14 -9 26
    -5 14 26
    14 -9 26
    14 -9 26
    -14 12 -26
    -14 12 -26
    -14 12 -26
    14 -12 26
    14 -12 26
    -2 14 26
    14 -12 26
    10 -15 -26
    -15 5 -26
    -10 15 26
    -10 15 26
    -15 8 -26
    -15 8 -26
    15 -8 26
    -7 15 26
    15 -8 26
    -7 15 26
    11 4 -26
    -15 11 -26
    -15 11 -26
    -15 11 -26
    15 -11 26
    -4 15 26
    15 -11 26
    15 -11 26
    0 0 27
    0 0 27
    1 -2 27
    -2 1 27
    1 -2 27
    -2 1 27
    1 1 27
    1 1 27
    -1 -1 27
    -1 2 27
    2 -1 27
    -1 -1 27
    -1 2 27
    2 -1 27
    4 -2 -27
    2 2 27
    -4 2 27
    -4 2 27
    2 -4 27
    2 -4 27
    2 2 27
    3 -3 -27
    -3 3 27
    -3 3 27
    3 0 27
    0 -3 27
    0 -3 27
    3 0 27
    -3 0 27
    0 3 27
    0 3 27
    3 -3 27
    3 -3 27
    -3 0 27
    6 -3 -27
    -3 6 -27
    3 -6 27
    3 3 27
    3 -6 27
    -6 3 27
    3 -6 27
    -6 3 27
    3 3 27
    5 -4 -27
    4 1 27
    1 -5 27
    -5 4 27
    1 -5 27
    -5 4 27
    4 1 27
    2 -4 -27
    -4 2 -27
    -2 -2 27
    4 -2 27
    -2 4 27
    -2 -2 27
    -2 4 27
    4 -2 27
    -4 5 -27
    5 -1 -27
    4 -5 27
    4 -5 27
    1 4 27
    -5 1 27
    4 -5 27
    1 4 27
    -5 1 27
    -4 8 -27
    8 -4 -27
    4 4 27
    4 -8 27
    -8 4 27
    4 4 27
    -8 4 27
    4 -8 27
    4 -8 27
    7 -5 -27
    -5 -2 -27
    5 2 27
    2 -7 27
    5 2 27
    -7 5 27
    2 -7 27
    -7 5 27
    -5 1 -27
    4 -5 -27
    -4 5 27
    -4 5 27
    5 -1 27
    -1 -4 27
    -1 -4 27
    5 -1 27
    1 -5 -27
    -5 4 -27
    5 -4 27
    -1 5 27
    5 -4 27
    -4 -1 27
    -4 -1 27
    5 -4 27
    -1 5 27
    -2 -5 -27
    7 -2 -27
    -5 7 -27
    5 -7 27
    -7 2 27
    5 -7 27
    5 -7 27
    2 5 27
    -7 2 27
    2 5 27
    -5 10 -27
    10 -5 -27
    5 -10 27
    -10 5 27
    5 -10 27
    5 5 27
    -10 5 27
    5 -10 27
    -3 9 -27
    9 -6 -27
    -6 -3 -27
    -9 6 27
    -9 6 27
    3 -9 27
    6 3 27
    3 -9 27
    3 -9 27
    6 -6 -27
    -6 0 -27
    0 -6 27
    0 -6 27
    -6 6 27
    -6 6 27
    6 0 27
    6 0 27
    -6 3 -27
    3 -6 -27
    -3 6 27
    6 -3 27
    -3 6 27
    6 -3 27
    -3 -3 27
    6 -3 27
    -3 -3 27
    -6 6 -27
    6 0 -27
    0 -6 -27
    0 6 27
    0 6 27
    6 -6 27
    -6 0 27
    6 -6 27
    -6 0 27
    6 -6 27
    9 -3 -27
    -6 9 -27
    6 -9 27
    6 -9 27
    3 6 27
    6 -9 27
    -9 3 27
    3 6 27
    -9 3 27
    -6 12 -27
    -6 -6 -27
    12 -6 -27
    -6 12 -27
    6 -12 27
    -12 6 27
    -12 6 27
    6 -12 27
    6 -12 27
    11 -7 -27
    -7 -4 -27
    -4 11 -27
    4 -11 27
    4 -11 27
    4 -11 27
    -11 7 27
    -11 7 27
    8 -7 -27
    -7 -1 -27
    7 1 27
    -8 7 27
    7 1 27
    -8 7 27
    1 -8 27
    1 -8 27
    5 -7 -27
    -7 2 -27
    -5 7 27
    7 -2 27
    7 -2 27
    -2 -5 27
    -5 7 27
    -2 -5 27
    7 -2 27
    -7 5 -27
    5 2 -27
    2 -7 -27
    -5 -2 27
    7 -5 27
    -2 7 27
    -5 -2 27
    -2 7 27
    7 -5 27
    7 -5 27
    8 -1 -27
    -7 8 -27
    7 -8 27
    7 -8 27
    1 7 27
    -8 1 27
    -8 1 27
    7 -8 27
    1 7 27
    -7 11 -27
    11 -4 -27
    -7 11 -27
    7 -11 27
    7 -11 27
    -11 4 27
    -11 4 27
    4 7 27
    7 -11 27
    -7 14 -27
    -7 14 -27
    -7 14 -27
    14 -7 -27
    -7 -7 -27
    7 -14 27
    -14 7 27
    -14 7 27
    7 -14 27
    7 -14 27
    -8 -5 -27
    13 -8 -27
    -5 13 -27
    -5 13 -27
    -5 13 -27
    -13 8 27
    5 -13 27
    5 -13 27
    -13 8 27
    5 -13 27
    -8 -2 -27
    10 -8 -27
    2 -10 27
    -10 8 27
    -10 8 27
    2 -10 27
    -8 1 -27
    7 -8 -27
    -7 8 27
    -7 8 27
    8 -1 27
    -1 -7 27
    8 -1 27
    8 -1 27
    -1 -7 27
    -8 4 -27
    4 -8 -27
    -4 -4 27
    8 -4 27
    -4 -4 27
    -4 8 27
    8 -4 27
    8 -4 27
    -4 8 27
    7 1 -27
    -8 7 -27
    -1 8 27
    -7 -1 27
    8 -7 27
    -1 8 27
    8 -7 27
    -7 -1 27
    8 -7 27
    -8 10 -27
    10 -2 -27
    -8 10 -27
    8 -10 27
    8 -10 27
    -10 2 27
    2 8 27
    8 -10 27
    -10 2 27
    -8 13 -27
    -8 13 -27
    -8 13 -27
    13 -5 -27
    8 -13 27
    -13 5 27
    8 -13 27
    8 -13 27
    -13 5 27
    15 -9 -27
    -6 15 -27
    -9 -6 -27
    -6 15 -27
    -6 15 -27
    -15 9 27
    -15 9 27
    6 -15 27
    6 -15 27
    6 -15 27
    -3 12 -27
    -9 -3 -27
    -3 12 -27
    12 -9 -27
    3 -12 27
    -12 9 27
    3 -12 27
    -12 9 27
    3 -12 27
    -9 0 -27
    9 -9 -27
    0 -9 27
    -9 9 27
    -9 9 27
    9 0 27
    0 -9 27
    6 -9 -27
    -9 3 -27
    -6 9 27
    -6 9 27
    -3 -6 27
    9 -3 27
    -3 -6 27
    9 -3 27
    9 -3 27
    6 3 -27
    3 -9 -27
    -9 6 -27
    -3 9 27
    -6 -3 27
    9 -6 27
    9 -6 27
    9 -6 27
    -3 9 27
    -6 -3 27
    -9 9 -27
    -9 9 -27
    9 0 -27
    0 9 27
    9 -9 27
    -9 0 27
    9 -9 27
    9 -9 27
    -9 0 27
    0 9 27
    -9 12 -27
    12 -3 -27
    -9 12 -27
    -12 3 27
    9 -12 27
    -12 3 27
    3 9 27
    9 -12 27
    9 -12 27
    -9 15 -27
    -9 15 -27
    15 -6 -27
    -9 15 -27
    -15 6 27
    9 -15 27
    9 -15 27
    9 -15 27
    -4 14 -27
    14 -10 -27
    -10 -4 -27
    -4 14 -27
    -4 14 -27
    -14 10 27
    4 -14 27
    -14 10 27
    4 -14 27
    4 -14 27
    11 -10 -27
    -10 -1 -27
    -11 10 27
    1 -11 27
    -11 10 27
    1 -11 27
    8 -10 -27
    -10 2 -27
    -8 10 27
    10 -2 27
    10 -2 27
    -2 -8 27
    -2 -8 27
    -8 10 27
    10 -2 27
    -10 5 -27
    -10 5 -27
    5 -10 -27
    10 -5 27
    -5 10 27
    10 -5 27
    10 -5 27
    -5 -5 27
    -5 10 27
    -5 -5 27
    8 2 -27
    -10 8 -27
    -10 8 -27
    10 -8 27
    -8 -2 27
    10 -8 27
    -8 -2 27
    10 -8 27
    -2 10 27
    -2 10 27
    -10 11 -27
    11 -1 -27
    -10 11 -27
    10 -11 27
    1 10 27
    10 -11 27
    10 -11 27
    -11 1 27
    -10 14 -27
    -10 14 -27
    14 -4 -27
    -10 14 -27
    -14 4 27
    10 -14 27
    10 -14 27
    10 -14 27
    -11 -2 -27
    -2 13 -27
    -2 13 -27
    13 -11 -27
    -13 11 27
    2 -13 27
    2 -13 27
    -13 11 27
    10 -11 -27
    -11 1 -27
    -10 11 27
    -1 -10 27
    -10 11 27
    -1 -10 27
    7 -11 -27
    -11 4 -27
    -11 4 -27
    -7 11 27
    -4 -7 27
    -7 11 27
    -4 -7 27
    11 -4 27
    11 -4 27
    11 -4 27
    7 4 -27
    -11 7 -27
    -11 7 -27
    -4 11 27
    -7 -4 27
    -7 -4 27
    -4 11 27
    11 -7 27
    11 -7 27
    11 -7 27
    10 1 -27
    -11 10 -27
    -11 10 -27
    11 -10 27
    -10 -1 27
    -1 11 27
    11 -10 27
    11 -10 27
    -1 11 27
    13 -2 -27
    -11 13 -27
    -11 13 -27
    -11 13 -27
    11 -13 27
    11 -13 27
    -13 2 27
    11 -13 27
    0 12 -27
    12 -12 -27
    -12 0 -27
    0 -12 27
    0 -12 27
    -12 12 27
    -12 12 27
    9 -12 -27
    -12 3 -27
    -9 12 27
    12 -3 27
    -3 -9 27
    -9 12 27
    -3 -9 27
    -12 6 -27
    6 6 -27
    -12 6 -27
    6 -12 -27
    12 -6 27
    -6 12 27
    -6 -6 27
    12 -6 27
    12 -6 27
    -6 12 27
    9 3 -27
    -12 9 -27
    -12 9 -27
    12 -9 27
    12 -9 27
    -3 12 27
    -9 -3 27
    12 -9 27
    -3 12 27
    -12 12 -27
    -12 12 -27
    12 0 -27
    -12 12 -27
    12 -12 27
    -12 0 27
    12 -12 27
    0 12 27
    12 -12 27
    11 -13 -27
    -13 2 -27
    -11 13 27
    -2 -11 27
    -2 -11 27
    -11 13 27
    8 -13 -27
    -13 5 -27
    -8 13 27
    -8 13 27
    -5 -8 27
    13 -5 27
    -13 8 -27
    -13 8 -27
    8 5 -27
    13 -8 27
    -5 13 27
    -5 13 27
    13 -8 27
    13 -8 27
    -13 11 -27
    -13 11 -27
    -13 11 -27
    11 2 -27
    13 -11 27
    13 -11 27
    -2 13 27
    13 -11 27
    10 -14 -27
    -14 4 -27
    -10 14 27
    -10 14 27
    -14 7 -27
    7 7 -27
    -14 7 -27
    -14 7 -27
    14 -7 27
    14 -7 27
    14 -7 27
    -7 14 27
    -7 14 27
    -14 10 -27
    -14 10 -27
    10 4 -27
    -14 10 -27
    14 -10 27
    14 -10 27
    -4 14 27
    -4 14 27
    14 -10 27
    -15 6 -27
    -9 15 27
    15 -6 27
    -9 15 27
    -15 9 -27
    -15 9 -27
    -15 9 -27
    -6 15 27
    15 -9 27
    15 -9 27
    15 -9 27
    -6 15 27
    0 -1 28
    1 0 28
    0 -1 28
    -1 1 28
    1 0 28
    -1 1 28
    3 -2 -28
    -3 2 28
    2 1 28
    -3 2 28
    1 -3 28
    1 -3 28
    2 1 28
    2 -2 28
    0 2 28
    2 -2 28
    -2 0 28
    0 2 28
    -2 0 28
    5 -3 -28
    3 2 28
    2 -5 28
    -5 3 28
    2 -5 28
    3 2 28
    -5 3 28
    2 -3 -28
    -2 3 28
    -2 3 28
    -1 -2 28
    -1 -2 28
    3 -1 28
    3 -1 28
    4 -1 -28
    1 3 28
    3 -4 28
    3 -4 28
    -4 1 28
    1 3 28
    -4 1 28
    7 -4 -28
    3 -7 28
    3 -7 28
    3 -7 28
    4 3 28
    -7 4 28
    4 3 28
    -7 4 28
    4 -4 -28
    0 -4 28
    0 -4 28
    -4 4 28
    4 0 28
    4 0 28
    -4 4 28
    1 -4 -28
    -1 4 28
    -3 -1 28
    -3 -1 28
    4 -3 28
    -1 4 28
    4 -3 28
    6 -2 -28
    2 4 28
    -6 2 28
    4 -6 28
    4 -6 28
    4 -6 28
    -6 2 28
    2 4 28
    -4 9 -28
    9 -5 -28
    5 4 28
    4 -9 28
    4 -9 28
    4 -9 28
    -9 5 28
    -9 5 28
    6 -5 -28
    -6 5 28
    1 -6 28
    1 -6 28
    -6 5 28
    5 1 28
    5 1 28
    3 -5 -28
    -5 2 -28
    -3 5 28
    5 -2 28
    -3 5 28
    -2 -3 28
    5 -2 28
    -2 -3 28
    5 0 -28
    0 -5 -28
    -5 5 -28
    5 -5 28
    0 5 28
    5 -5 28
    0 5 28
    -5 0 28
    -5 0 28
    5 -5 28
    8 -3 -28
    -5 8 -28
    3 5 28
    5 -8 28
    -8 3 28
    5 -8 28
    5 -8 28
    3 5 28
    -8 3 28
    -5 11 -28
    11 -6 -28
    -5 11 -28
    -11 6 28
    5 -11 28
    5 -11 28
    -11 6 28
    5 -11 28
    8 -6 -28
    -6 -2 -28
    2 -8 28
    6 2 28
    6 2 28
    2 -8 28
    -8 6 28
    -8 6 28
    -6 1 -28
    5 -6 -28
    -1 -5 28
    -1 -5 28
    6 -1 28
    -5 6 28
    6 -1 28
    -5 6 28
    2 -6 -28
    -6 4 -28
    -2 6 28
    -4 -2 28
    -4 -2 28
    6 -4 28
    6 -4 28
    -2 6 28
    6 -4 28
    -6 7 -28
    -1 -6 -28
    7 -1 -28
    -7 1 28
    1 6 28
    6 -7 28
    6 -7 28
    -7 1 28
    1 6 28
    6 -7 28
    10 -4 -28
    -6 10 -28
    -10 4 28
    6 -10 28
    4 6 28
    -10 4 28
    6 -10 28
    6 -10 28
    -6 13 -28
    13 -7 -28
    -6 13 -28
    -6 13 -28
    6 -13 28
    -13 7 28
    -13 7 28
    6 -13 28
    6 -13 28
    10 -7 -28
    -7 -3 -28
    7 3 28
    3 -10 28
    3 -10 28
    -10 7 28
    -10 7 28
    3 -10 28
    -7 0 -28
    7 -7 -28
    7 0 28
    -7 7 28
    0 -7 28
    0 -7 28
    7 0 28
    -7 7 28
    4 -7 -28
    -7 3 -28
    -3 -4 28
    -4 7 28
    7 -3 28
    7 -3 28
    -3 -4 28
    7 -3 28
    -4 7 28
    -7 6 -28
    1 -7 -28
    6 1 -28
    7 -6 28
    -6 -1 28
    -1 7 28
    7 -6 28
    -6 -1 28
    -1 7 28
    7 -6 28
    -7 9 -28
    9 -2 -28
    -9 2 28
    7 -9 28
    2 7 28
    7 -9 28
    2 7 28
    -9 2 28
    7 -9 28
    -7 12 -28
    12 -5 -28
    -7 12 -28
    -12 5 28
    -12 5 28
    7 -12 28
    7 -12 28
    7 -12 28
    -8 -4 -28
    -4 12 -28
    -4 12 -28
    12 -8 -28
    4 -12 28
    4 -12 28
    -12 8 28
    4 -12 28
    -12 8 28
    -8 -1 -28
    9 -8 -28
    -9 8 28
    1 -9 28
    1 -9 28
    -9 8 28
    8 1 28
    -8 2 -28
    6 -8 -28
    -6 8 28
    -2 -6 28
    -6 8 28
    8 -2 28
    -2 -6 28
    8 -2 28
    8 -2 28
    3 -8 -28
    5 3 -28
    -8 5 -28
    8 -5 28
    -5 -3 28
    -5 -3 28
    -3 8 28
    8 -5 28
    8 -5 28
    -3 8 28
    -8 8 -28
    8 0 -28
    -8 0 28
    8 -8 28
    -8 0 28
    0 8 28
    8 -8 28
    0 8 28
    8 -8 28
    11 -3 -28
    -8 11 -28
    -8 11 -28
    8 -11 28
    8 -11 28
    3 8 28
    -11 3 28
    -11 3 28
    8 -11 28
    -8 14 -28
    -8 14 -28
    14 -6 -28
    -8 14 -28
    8 -14 28
    -14 6 28
    8 -14 28
    8 -14 28
    -14 6 28
    -5 14 -28
    -5 14 -28
    -9 -5 -28
    14 -9 -28
    -5 14 -28
    -14 9 28
    -14 9 28
    5 -14 28
    5 -14 28
    5 -14 28
    11 -9 -28
    -9 -2 -28
    2 -11 28
    -11 9 28
    2 -11 28
    -11 9 28
    8 -9 -28
    -9 1 -28
    9 -1 28
    -8 9 28
    -8 9 28
    -1 -8 28
    -1 -8 28
    9 -1 28
    9 -1 28
    -9 4 -28
    5 -9 -28
    -5 9 28
    9 -4 28
    -4 -5 28
    9 -4 28
    -4 -5 28
    9 -4 28
    -5 9 28
    -9 7 -28
    7 2 -28
    -7 -2 28
    9 -7 28
    9 -7 28
    9 -7 28
    -2 9 28
    -7 -2 28
    -2 9 28
    -9 10 -28
    10 -1 -28
    -9 10 -28
    9 -10 28
    9 -10 28
    9 -10 28
    -10 1 28
    1 9 28
    -10 1 28
    -9 13 -28
    -9 13 -28
    -9 13 -28
    13 -4 -28
    9 -13 28
    9 -13 28
    9 -13 28
    -13 4 28
    13 -10 -28
    -3 13 -28
    -10 -3 -28
    -3 13 -28
    -13 10 28
    3 -13 28
    -13 10 28
    3 -13 28
    10 -10 -28
    -10 0 -28
    0 -10 28
    -10 10 28
    -10 10 28
    0 -10 28
    7 -10 -28
    -10 3 -28
    -3 -7 28
    -7 10 28
    10 -3 28
    10 -3 28
    -7 10 28
    -3 -7 28
    10 -3 28
    6 4 -28
    4 -10 -28
    -10 6 -28
    -10 6 -28
    10 -6 28
    10 -6 28
    -6 -4 28
    -4 10 28
    -4 10 28
    10 -6 28
    -6 -4 28
    9 1 -28
    -10 9 -28
    -10 9 -28
    10 -9 28
    10 -9 28
    -1 10 28
    10 -9 28
    -1 10 28
    -9 -1 28
    -9 -1 28
    -10 12 -28
    -10 12 -28
    -10 12 -28
    12 -2 -28
    -12 2 28
    10 -12 28
    10 -12 28
    2 10 28
    10 -12 28
    -11 -1 -28
    -1 12 -28
    12 -11 -28
    1 -12 28
    -12 11 28
    1 -12 28
    -12 11 28
    9 -11 -28
    -11 2 -28
    -9 11 28
    -9 11 28
    -2 -9 28
    -2 -9 28
    -11 5 -28
    6 -11 -28
    -11 5 -28
    11 -5 28
    -5 -6 28
    -6 11 28
    -6 11 28
    11 -5 28
    11 -5 28
    -5 -6 28
    -11 8 -28
    8 3 -28
    -11 8 -28
    -8 -3 28
    11 -8 28
    -3 11 28
    -3 11 28
    11 -8 28
    11 -8 28
    -11 11 -28
    -11 11 -28
    11 0 -28
    0 11 28
    11 -11 28
    11 -11 28
    -11 0 28
    11 -11 28
    11 -12 -28
    -12 1 -28
    -1 -11 28
    -1 -11 28
    -11 12 28
    -11 12 28
    8 -12 -28
    -12 4 -28
    -8 12 28
    -4 -8 28
    12 -4 28
    -8 12 28
    -4 -8 28
    12 -4 28
    -12 7 -28
    7 5 -28
    -12 7 -28
    -5 12 28
    -5 12 28
    12 -7 28
    -7 -5 28
    12 -7 28
    12 -7 28
    -12 10 -28
    10 2 -28
    -12 10 -28
    -2 12 28
    12 -10 28
    -10 -2 28
    12 -10 28
    -2 12 28
    12 -10 28
    -12 13 -28
    -12 13 -28
    13 -1 -28
    -12 13 -28
    12 -13 28
    1 12 28
    -13 1 28
    12 -13 28
    12 -13 28
    -13 3 -28
    10 -13 -28
    -3 -10 28
    -10 13 28
    -10 13 28
    -3 -10 28
    -13 6 -28
    6 7 -28
    7 -13 -28
    -13 6 -28
    -7 13 28
    13 -6 28
    -6 -7 28
    13 -6 28
    -7 13 28
    13 -6 28
    -13 9 -28
    -13 9 -28
    9 4 -28
    13 -9 28
    -4 13 28
    -4 13 28
    13 -9 28
    13 -9 28
    -13 12 -28
    -13 12 -28
    12 1 -28
    -13 12 -28
    13 -12 28
    13 -12 28
    13 -12 28
    -1 13 28
    5 9 -28
    9 -14 -28
    -14 5 -28
    -9 14 28
    -9 14 28
    14 -5 28
    -14 8 -28
    -14 8 -28
    8 6 -28
    -14 8 -28
    14 -8 28
    14 -8 28
    14 -8 28
    -6 14 28
    -6 14 28
    1 -1 29
    0 1 29
    0 1 29
    -1 0 29
    1 -1 29
    -1 0 29
    2 0 29
    0 -2 29
    -2 2 29
    2 0 29
    0 -2 29
    -2 2 29
    2 -3 29
    -3 1 29
    2 -3 29
    1 2 29
    -3 1 29
    1 2 29
    4 -3 -29
    3 1 29
    -4 3 29
    3 1 29
    1 -4 29
    1 -4 29
    -4 3 29
    -1 3 29
    3 -2 29
    -2 -1 29
    -2 -1 29
    -1 3 29
    3 -2 29
    5 -2 -29
    2 3 29
    -5 2 29
    3 -5 29
    -5 2 29
    2 3 29
    3 -5 29
    6 -4 -29
    2 -6 29
    4 2 29
    -6 4 29
    4 2 29
    2 -6 29
    -6 4 29
    3 -4 -29
    -3 4 29
    -3 4 29
    4 -1 29
    -1 -3 29
    -1 -3 29
    4 -1 29
    0 -4 -29
    4 0 -29
    0 4 29
    4 -4 29
    -4 0 29
    4 -4 29
    0 4 29
    -4 0 29
    7 -3 -29
    -7 3 29
    4 -7 29
    4 -7 29
    3 4 29
    -7 3 29
    4 -7 29
    3 4 29
    8 -5 -29
    -8 5 29
    5 3 29
    5 3 29
    3 -8 29
    -8 5 29
    3 -8 29
    5 -5 -29
    -5 5 29
    0 -5 29
    0 -5 29
    -5 5 29
    5 0 29
    5 0 29
    2 -5 -29
    -3 -2 29
    5 -3 29
    -2 5 29
    -2 5 29
    5 -3 29
    -3 -2 29
    6 -1 -29
    -1 -5 -29
    -6 1 29
    1 5 29
    1 5 29
    5 -6 29
    5 -6 29
    5 -6 29
    -6 1 29
    -5 9 -29
    9 -4 -29
    -9 4 29
    5 -9 29
    5 -9 29
    5 -9 29
    -9 4 29
    4 5 29
    10 -6 -29
    4 -10 29
    4 -10 29
    6 4 29
    4 -10 29
    -10 6 29
    -10 6 29
    7 -6 -29
    6 1 29
    1 -7 29
    -7 6 29
    6 1 29
    -7 6 29
    1 -7 29
    4 -6 -29
    -2 -4 29
    -4 6 29
    6 -2 29
    -2 -4 29
    -4 6 29
    6 -2 29
    -6 5 -29
    5 1 -29
    1 -6 -29
    6 -5 29
    -5 -1 29
    -5 -1 29
    6 -5 29
    -1 6 29
    -1 6 29
    6 -5 29
    8 -2 -29
    -6 8 -29
    2 6 29
    2 6 29
    -8 2 29
    6 -8 29
    6 -8 29
    6 -8 29
    -8 2 29
    -6 11 -29
    -6 11 -29
    11 -5 -29
    6 -11 29
    6 -11 29
    6 -11 29
    5 6 29
    -11 5 29
    -11 5 29
    -5 12 -29
    12 -7 -29
    -5 12 -29
    -12 7 29
    5 -12 29
    5 -12 29
    -12 7 29
    5 -12 29
    9 -7 -29
    -9 7 29
    -9 7 29
    2 -9 29
    7 2 29
    2 -9 29
    -7 1 -29
    6 -7 -29
    -1 -6 29
    7 -1 29
    -6 7 29
    7 -1 29
    -6 7 29
    -1 -6 29
    3 -7 -29
    -7 4 -29
    7 -4 29
    7 -4 29
    -4 -3 29
    -3 7 29
    7 -4 29
    -3 7 29
    -4 -3 29
    7 0 -29
    -7 7 -29
    -7 0 29
    7 -7 29
    -7 0 29
    7 -7 29
    0 7 29
    0 7 29
    7 -7 29
    -7 10 -29
    10 -3 -29
    -7 10 -29
    7 -10 29
    -10 3 29
    7 -10 29
    3 7 29
    7 -10 29
    -10 3 29
    13 -6 -29
    -7 13 -29
    -7 13 -29
    -7 13 -29
    7 -13 29
    -13 6 29
    7 -13 29
    -13 6 29
    7 -13 29
    -6 14 -29
    -6 14 -29
    -6 14 -29
    14 -8 -29
    -14 8 29
    6 -14 29
    6 -14 29
    6 -14 29
    -14 8 29
    11 -8 -29
    -8 -3 -29
    3 -11 29
    -11 8 29
    -11 8 29
    3 -11 29
    -8 0 -29
    8 -8 -29
    8 0 29
    0 -8 29
    -8 8 29
    8 0 29
    -8 8 29
    0 -8 29
    5 -8 -29
    -8 3 -29
    8 -3 29
    -5 8 29
    8 -3 29
    8 -3 29
    -3 -5 29
    -3 -5 29
    -5 8 29
    6 2 -29
    2 -8 -29
    -8 6 -29
    -2 8 29
    -6 -2 29
    -6 -2 29
    8 -6 29
    8 -6 29
    -2 8 29
    8 -6 29
    9 -1 -29
    -8 9 -29
    -8 9 -29
    1 8 29
    8 -9 29
    8 -9 29
    -9 1 29
    1 8 29
    8 -9 29
    -9 1 29
    12 -4 -29
    -8 12 -29
    -8 12 -29
    -12 4 29
    -12 4 29
    8 -12 29
    8 -12 29
    8 -12 29
    -4 13 -29
    13 -9 -29
    -9 -4 -29
    4 -13 29
    -13 9 29
    4 -13 29
    4 -13 29
    -13 9 29
    -9 -1 -29
    10 -9 -29
    -10 9 29
    -10 9 29
    1 -10 29
    1 -10 29
    7 -9 -29
    -9 2 -29
    -7 9 29
    -7 9 29
    9 -2 29
    -2 -7 29
    9 -2 29
    -2 -7 29
    9 -2 29
    5 4 -29
    4 -9 -29
    -9 5 -29
    9 -5 29
    -4 9 29
    9 -5 29
    -5 -4 29
    -5 -4 29
    -4 9 29
    9 -5 29
    8 1 -29
    -9 8 -29
    -9 8 -29
    9 -8 29
    9 -8 29
    -8 -1 29
    -1 9 29
    9 -8 29
    -8 -1 29
    -1 9 29
    -9 11 -29
    11 -2 -29
    -9 11 -29
    -11 2 29
    9 -11 29
    9 -11 29
    9 -11 29
    -11 2 29
    2 9 29
    14 -5 -29
    -9 14 -29
    -9 14 -29
    -9 14 -29
    9 -14 29
    9 -14 29
    -14 5 29
    9 -14 29
    -10 -2 -29
    -2 12 -29
    12 -10 -29
    -12 10 29
    2 -12 29
    -12 10 29
    2 -12 29
    9 -10 -29
    -10 1 -29
    -9 10 29
    -1 -9 29
    -9 10 29
    -1 -9 29
    6 -10 -29
    -10 4 -29
    -6 10 29
    10 -4 29
    -4 -6 29
    10 -4 29
    10 -4 29
    -4 -6 29
    -6 10 29
    -10 7 -29
    7 3 -29
    -10 7 -29
    -3 10 29
    10 -7 29
    10 -7 29
    -7 -3 29
    -7 -3 29
    10 -7 29
    -3 10 29
    -10 10 -29
    -10 10 -29
    10 0 -29
    -10 0 29
    10 -10 29
    0 10 29
    -10 0 29
    10 -10 29
    10 -10 29
    13 -3 -29
    -10 13 -29
    -10 13 -29
    -10 13 -29
    10 -13 29
    -13 3 29
    10 -13 29
    10 -13 29
    11 -11 -29
    -11 0 -29
    0 -11 29
    0 -11 29
    -11 11 29
    -11 11 29
    -11 3 -29
    8 -11 -29
    -3 -8 29
    11 -3 29
    -3 -8 29
    -8 11 29
    11 -3 29
    -8 11 29
    -11 6 -29
    5 -11 -29
    -11 6 -29
    6 5 -29
    11 -6 29
    -5 11 29
    11 -6 29
    -6 -5 29
    -6 -5 29
    11 -6 29
    -5 11 29
    -11 9 -29
    9 2 -29
    -11 9 -29
    -2 11 29
    -9 -2 29
    -2 11 29
    11 -9 29
    11 -9 29
    11 -9 29
    -11 12 -29
    12 -1 -29
    -11 12 -29
    -11 12 -29
    -12 1 29
    11 -12 29
    11 -12 29
    1 11 29
    11 -12 29
    10 -12 -29
    -12 2 -29
    -2 -10 29
    -10 12 29
    -10 12 29
    -2 -10 29
    -12 5 -29
    5 7 -29
    -12 5 -29
    7 -12 -29
    12 -5 29
    -7 12 29
    -5 -7 29
    -7 12 29
    -5 -7 29
    12 -5 29
    12 -5 29
    8 4 -29
    -12 8 -29
    -12 8 -29
    -4 12 29
    12 -8 29
    -8 -4 29
    12 -8 29
    12 -8 29
    -4 12 29
    11 1 -29
    -12 11 -29
    -12 11 -29
    -12 11 -29
    -1 12 29
    -11 -1 29
    12 -11 29
    12 -11 29
    12 -11 29
    9 -13 -29
    -13 4 -29
    13 -4 29
    -9 13 29
    -4 -9 29
    -9 13 29
    7 6 -29
    -13 7 -29
    -13 7 -29
    13 -7 29
    -7 -6 29
    13 -7 29
    -6 13 29
    13 -7 29
    -6 13 29
    -13 10 -29
    -13 10 -29
    10 3 -29
    -13 10 -29
    13 -10 29
    -3 13 29
    13 -10 29
    -3 13 29
    13 -10 29
    -14 6 -29
    6 8 -29
    14 -6 29
    -8 14 29
    -8 14 29
    9 5 -29
    -14 9 -29
    -14 9 -29
    -14 9 -29
    -5 14 29
    14 -9 29
    -5 14 29
    14 -9 29
    14 -9 29
    0 0 30
    0 0 30
    -2 1 30
    -2 1 30
    1 -2 30
    1 -2 30
    1 1 30
    1 1 30
    -1 2 30
    -1 -1 30
    -1 2 30
    -1 -1 30
    2 -1 30
    2 -1 30
    4 -2 -30
    2 2 30
    2 -4 30
    2 2 30
    -4 2 30
    -4 2 30
    2 -4 30
    3 -3 -30
    -3 3 30
    0 -3 30
    3 0 30
    3 0 30
    0 -3 30
    -3 3 30
    0 3 30
    -3 0 30
    -3 0 30
    0 3 30
    3 -3 30
    3 -3 30
    6 -3 -30
    3 -6 30
    -6 3 30
    3 3 30
    3 -6 30
    3 3 30
    -6 3 30
    5 -4 -30
    -5 4 30
    1 -5 30
    1 -5 30
    4 1 30
    4 1 30
    -5 4 30
    2 -4 -30
    -2 -2 30
    4 -2 30
    -2 4 30
    -2 4 30
    -2 -2 30
    4 -2 30
    5 -1 -30
    4 -5 30
    1 4 30
    4 -5 30
    -5 1 30
    1 4 30
    -5 1 30
    8 -4 -30
    4 4 30
    4 -8 30
    4 -8 30
    -8 4 30
    4 4 30
    -8 4 30
    4 -8 30
    7 -5 -30
    5 2 30
    -7 5 30
    2 -7 30
    5 2 30
    2 -7 30
    -7 5 30
    4 -5 -30
    -4 5 30
    5 -1 30
    5 -1 30
    -1 -4 30
    -4 5 30
    -1 -4 30
    1 -5 -30
    5 -4 30
    -4 -1 30
    -4 -1 30
    -1 5 30
    5 -4 30
    -1 5 30
    -2 -5 -30
    7 -2 -30
    5 -7 30
    -7 2 30
    2 5 30
    2 5 30
    -7 2 30
    5 -7 30
    5 -7 30
    10 -5 -30
    -10 5 30
    5 5 30
    5 -10 30
    5 -10 30
    -10 5 30
    5 -10 30
    9 -6 -30
    -9 6 30
    -9 6 30
    3 -9 30
    3 -9 30
    6 3 30
    6 -6 -30
    -6 6 30
    0 -6 30
    0 -6 30
    -6 6 30
    6 0 30
    6 0 30
    3 -6 -30
    6 -3 30
    -3 -3 30
    -3 6 30
    -3 6 30
    6 -3 30
    -3 -3 30
    6 -3 30
    0 -6 -30
    6 0 -30
    0 6 30
    6 -6 30
    6 -6 30
    6 -6 30
    -6 0 30
    0 6 30
    -6 0 30
    9 -3 -30
    -9 3 30
    3 6 30
    6 -9 30
    3 6 30
    -9 3 30
    6 -9 30
    6 -9 30
    -6 12 -30
    12 -6 -30
    6 -12 30
    6 -12 30
    -12 6 30
    6 -12 30
    -12 6 30
    11 -7 -30
    4 -11 30
    4 -11 30
    4 -11 30
    -11 7 30
    -11 7 30
    8 -7 -30
    -8 7 30
    -8 7 30
    7 1 30
    1 -8 30
    7 1 30
    1 -8 30
    5 -7 -30
    -5 7 30
    7 -2 30
    -2 -5 30
    -5 7 30
    7 -2 30
    -2 -5 30
    5 2 -30
    2 -7 -30
    -7 5 -30
    7 -5 30
    7 -5 30
    -5 -2 30
    -5 -2 30
    -2 7 30
    7 -5 30
    -2 7 30
    -7 8 -30
    8 -1 -30
    -8 1 30
    1 7 30
    -8 1 30
    7 -8 30
    7 -8 30
    1 7 30
    7 -8 30
    -7 11 -30
    -7 11 -30
    11 -4 -30
    4 7 30
    7 -11 30
    7 -11 30
    -11 4 30
    7 -11 30
    -11 4 30
    13 -8 -30
    -5 13 -30
    -13 8 30
    5 -13 30
    5 -13 30
    -13 8 30
    5 -13 30
    10 -8 -30
    -10 8 30
    2 -10 30
    -10 8 30
    2 -10 30
    -8 1 -30
    7 -8 -30
    8 -1 30
    -1 -7 30
    -7 8 30
    -7 8 30
    -1 -7 30
    8 -1 30
    4 -8 -30
    -8 4 -30
    -4 8 30
    -4 -4 30
    8 -4 30
    8 -4 30
    -4 8 30
    -4 -4 30
    8 -4 30
    -8 7 -30
    7 1 -30
    8 -7 30
    -1 8 30
    -7 -1 30
    -1 8 30
    8 -7 30
    -7 -1 30
    8 -7 30
    -8 10 -30
    -8 10 -30
    10 -2 -30
    2 8 30
    -10 2 30
    8 -10 30
    8 -10 30
    -10 2 30
    8 -10 30
    13 -5 -30
    -8 13 -30
    -8 13 -30
    -8 13 -30
    -13 5 30
    8 -13 30
    -13 5 30
    8 -13 30
    8 -13 30
    12 -9 -30
    -3 12 -30
    -12 9 30
    3 -12 30
    -12 9 30
    3 -12 30
    -9 0 -30
    9 -9 -30
    9 0 30
    -9 9 30
    0 -9 30
    -9 9 30
    0 -9 30
    -9 3 -30
    6 -9 -30
    -3 -6 30
    -6 9 30
    9 -3 30
    -3 -6 30
    9 -3 30
    -6 9 30
    9 -3 30
    6 3 -30
    3 -9 -30
    -9 6 -30
    -6 -3 30
    9 -6 30
    -3 9 30
    -3 9 30
    -6 -3 30
    9 -6 30
    9 -6 30
    9 0 -30
    -9 9 -30
    -9 9 -30
    9 -9 30
    9 -9 30
    0 9 30
    -9 0 30
    -9 0 30
    9 -9 30
    0 9 30
    12 -3 -30
    -9 12 -30
    -9 12 -30
    9 -12 30
    9 -12 30
    9 -12 30
    -12 3 30
    -12 3 30
    3 9 30
    -10 -1 -30
    11 -10 -30
    -11 10 30
    1 -11 30
    -11 10 30
    1 -11 30
    8 -10 -30
    -10 2 -30
    -8 10 30
    10 -2 30
    -8 10 30
    10 -2 30
    -2 -8 30
    -2 -8 30
    5 5 -30
    -10 5 -30
    5 -10 -30
    10 -5 30
    -5 10 30
    -5 -5 30
    -5 -5 30
    -5 10 30
    10 -5 30
    10 -5 30
    -10 8 -30
    8 2 -30
    -10 8 -30
    -8 -2 30
    -2 10 30
    -2 10 30
    10 -8 30
    10 -8 30
    10 -8 30
    -8 -2 30
    -10 11 -30
    -10 11 -30
    11 -1 -30
    10 -11 30
    10 -11 30
    1 10 30
    10 -11 30
    -11 1 30
    10 -11 -30
    -11 1 -30
    -1 -10 30
    -10 11 30
    -10 11 30
    -1 -10 30
    -11 4 -30
    -11 4 -30
    7 -11 -30
    11 -4 30
    -7 11 30
    -4 -7 30
    11 -4 30
    11 -4 30
    -4 -7 30
    -7 11 30
    -11 7 -30
    7 4 -30
    -11 7 -30
    11 -7 30
    -7 -4 30
    11 -7 30
    -4 11 30
    -4 11 30
    11 -7 30
    -7 -4 30
    10 1 -30
    -11 10 -30
    -11 10 -30
    11 -10 30
    -10 -1 30
    11 -10 30
    -1 11 30
    11 -10 30
    9 -12 -30
    -12 3 -30
    -9 12 30
    -9 12 30
    -3 -9 30
    -3 -9 30
    6 6 -30
    -12 6 -30
    6 -12 -30
    -12 6 -30
    -6 12 30
    12 -6 30
    12 -6 30
    -6 -6 30
    12 -6 30
    -6 12 30
    -12 9 -30
    9 3 -30
    -12 9 -30
    -3 12 30
    -3 12 30
    12 -9 30
    12 -9 30
    -9 -3 30
    12 -9 30
    -13 5 -30
    5 8 -30
    8 -13 -30
    -8 13 30
    -8 13 30
    13 -5 30
    -5 -8 30
    8 5 -30
    -13 8 -30
    -13 8 -30
    13 -8 30
    -5 13 30
    -5 13 30
    13 -8 30
    -8 -5 30
    13 -8 30
    1 0 31
    0 -1 31
    -1 1 31
    0 -1 31
    1 0 31
    -1 1 31
    3 -2 -31
    2 1 31
    1 -3 31
    -3 2 31
    1 -3 31
    2 1 31
    -3 2 31
    2 -2 31
    -2 0 31
    -2 0 31
    0 2 31
    0 2 31
    2 -2 31
    5 -3 -31
    2 -5 31
    -5 3 31
    2 -5 31
    3 2 31
    -5 3 31
    3 2 31
    2 -3 -31
    3 -1 31
    -1 -2 31
    -1 -2 31
    3 -1 31
    -2 3 31
    -2 3 31
    4 -1 -31
    3 -4 31
    1 3 31
    -4 1 31
    1 3 31
    3 -4 31
    -4 1 31
    7 -4 -31
    -7 4 31
    -7 4 31
    3 -7 31
    4 3 31
    4 3 31
    3 -7 31
    4 -4 -31
    -4 4 31
    0 -4 31
    4 0 31
    4 0 31
    -4 4 31
    0 -4 31
    1 -4 -31
    -3 -1 31
    4 -3 31
    -3 -1 31
    -1 4 31
    -1 4 31
    4 -3 31
    6 -2 -31
    -6 2 31
    4 -6 31
    4 -6 31
    2 4 31
    -6 2 31
    2 4 31
    9 -5 -31
    -9 5 31
    4 -9 31
    4 -9 31
    5 4 31
    -9 5 31
    6 -5 -31
    -6 5 31
    5 1 31
    -6 5 31
    1 -6 31
    5 1 31
    1 -6 31
    3 -5 -31
    -3 5 31
    -3 5 31
    -2 -3 31
    -2 -3 31
    5 -2 31
    5 -2 31
    0 -5 -31
    5 0 -31
    0 5 31
    -5 0 31
    5 -5 31
    0 5 31
    5 -5 31
    -5 0 31
    8 -3 -31
    -8 3 31
    3 5 31
    -8 3 31
    5 -8 31
    5 -8 31
    5 -8 31
    3 5 31
    11 -6 -31
    5 -11 31
    5 -11 31
    5 -11 31
    -11 6 31
    -11 6 31
    8 -6 -31
    2 -8 31
    6 2 31
    -8 6 31
    6 2 31
    -8 6 31
    2 -8 31
    5 -6 -31
    6 -1 31
    -5 6 31
    -1 -5 31
    6 -1 31
    -5 6 31
    -1 -5 31
    2 -6 -31
    -2 6 31
    -4 -2 31
    -4 -2 31
    6 -4 31
    6 -4 31
    -2 6 31
    6 -4 31
    7 -1 -31
    6 -7 31
    -7 1 31
    1 6 31
    6 -7 31
    -7 1 31
    1 6 31
    6 -7 31
    10 -4 -31
    -10 4 31
    6 -10 31
    4 6 31
    6 -10 31
    6 -10 31
    -10 4 31
    13 -7 -31
    -6 13 -31
    6 -13 31
    6 -13 31
    -13 7 31
    -13 7 31
    6 -13 31
    10 -7 -31
    -10 7 31
    7 3 31
    -10 7 31
    3 -10 31
    3 -10 31
    7 -7 -31
    -7 7 31
    0 -7 31
    7 0 31
    0 -7 31
    -7 7 31
    7 0 31
    4 -7 -31
    7 -3 31
    -4 7 31
    -4 7 31
    7 -3 31
    -3 -4 31
    -3 -4 31
    7 -3 31
    1 -7 -31
    6 1 -31
    -6 -1 31
    7 -6 31
    -6 -1 31
    -1 7 31
    7 -6 31
    7 -6 31
    -1 7 31
    9 -2 -31
    7 -9 31
    -9 2 31
    2 7 31
    7 -9 31
    7 -9 31
    -9 2 31
    2 7 31
    -7 12 -31
    12 -5 -31
    -12 5 31
    7 -12 31
    7 -12 31
    -12 5 31
    7 -12 31
    -4 12 -31
    12 -8 -31
    4 -12 31
    -12 8 31
    4 -12 31
    -12 8 31
    9 -8 -31
    -9 8 31
    -9 8 31
    1 -9 31
    8 1 31
    1 -9 31
    6 -8 -31
    -6 8 31
    8 -2 31
    8 -2 31
    -6 8 31
    -2 -6 31
    -2 -6 31
    3 -8 -31
    5 3 -31
    -5 -3 31
    8 -5 31
    -3 8 31
    -3 8 31
    8 -5 31
    -5 -3 31
    8 -5 31
    8 0 -31
    -8 8 -31
    -8 0 31
    0 8 31
    8 -8 31
    8 -8 31
    -8 0 31
    8 -8 31
    0 8 31
    -8 11 -31
    -8 11 -31
    11 -3 -31
    8 -11 31
    -11 3 31
    -11 3 31
    8 -11 31
    8 -11 31
    3 8 31
    11 -9 -31
    2 -11 31
    2 -11 31
    -11 9 31
    -11 9 31
    8 -9 -31
    -1 -8 31
    -8 9 31
    -8 9 31
    9 -1 31
    9 -1 31
    -1 -8 31
    5 -9 -31
    -9 4 -31
    -4 -5 31
    9 -4 31
    9 -4 31
    9 -4 31
    -5 9 31
    -4 -5 31
    -5 9 31
    7 2 -31
    -9 7 -31
    -7 -2 31
    9 -7 31
    -7 -2 31
    9 -7 31
    9 -7 31
    -2 9 31
    -2 9 31
    -9 10 -31
    10 -1 -31
    -9 10 -31
    1 9 31
    -10 1 31
    -10 1 31
    9 -10 31
    9 -10 31
    9 -10 31
    10 -10 -31
    -10 10 31
    0 -10 31
    0 -10 31
    -10 10 31
    7 -10 -31
    -10 3 -31
    10 -3 31
    10 -3 31
    -7 10 31
    10 -3 31
    -3 -7 31
    -3 -7 31
    -7 10 31
    6 4 -31
    -10 6 -31
    4 -10 -31
    10 -6 31
    -4 10 31
    10 -6 31
    10 -6 31
    -4 10 31
    -6 -4 31
    -6 -4 31
    -10 9 -31
    -10 9 -31
    9 1 -31
    -1 10 31
    -9 -1 31
    -1 10 31
    10 -9 31
    10 -9 31
    -9 -1 31
    10 -9 31
    12 -2 -31
    -10 12 -31
    -10 12 -31
    2 10 31
    10 -12 31
    10 -12 31
    -12 2 31
    10 -12 31
    -11 2 -31
    9 -11 -31
    -2 -9 31
    -9 11 31
    -9 11 31
    -2 -9 31
    6 -11 -31
    -11 5 -31
    -11 5 -31
    5 6 -31
    -6 11 31
    -5 -6 31
    11 -5 31
    11 -5 31
    -5 -6 31
    11 -5 31
    -6 11 31
    -11 8 -31
    -11 8 -31
    8 3 -31
    -8 -3 31
    -3 11 31
    -3 11 31
    11 -8 31
    11 -8 31
    11 -8 31
    -11 11 -31
    -11 11 -31
    11 0 -31
    0 11 31
    -11 0 31
    11 -11 31
    11 -11 31
    11 -11 31
    -12 4 -31
    8 -12 -31
    -8 12 31
    12 -4 31
    -4 -8 31
    -4 -8 31
    -8 12 31
    -12 7 -31
    -12 7 -31
    7 5 -31
    12 -7 31
    12 -7 31
    12 -7 31
    -5 12 31
    -5 12 31
    -7 -5 31
    -12 10 -31
    10 2 -31
    -12 10 -31
    12 -10 31
    12 -10 31
    -10 -2 31
    12 -10 31
    -2 12 31
    -13 6 -31
    -13 6 -31
    6 7 -31
    13 -6 31
    13 -6 31
    -7 13 31
    -6 -7 31
    13 -6 31
    -7 13 31
    1 -1 32
    -1 0 32
    -1 0 32
    1 -1 32
    0 1 32
    0 1 32
    2 -2 -32
    -2 2 32
    -2 2 32
    2 0 32
    2 0 32
    0 -2 32
    0 -2 32
    3 -1 -32
    -3 1 32
    -3 1 32
    1 2 32
    2 -3 32
    1 2 32
    2 -3 32
    4 -3 -32
    -4 3 32
    1 -4 32
    1 -4 32
    -4 3 32
    3 1 32
    3 1 32
    1 -3 -32
    -2 -1 32
    -2 -1 32
    3 -2 32
    -1 3 32
    3 -2 32
    -1 3 32
    5 -2 -32
    -5 2 32
    3 -5 32
    -5 2 32
    3 -5 32
    2 3 32
    2 3 32
    6 -4 -32
    2 -6 32
    4 2 32
    2 -6 32
    -6 4 32
    -6 4 32
    4 2 32
    3 -4 -32
    -3 4 32
    -3 4 32
    -1 -3 32
    4 -1 32
    4 -1 32
    -1 -3 32
    0 -4 -32
    4 0 -32
    -4 0 32
    0 4 32
    4 -4 32
    0 4 32
    -4 0 32
    4 -4 32
    7 -3 -32
    4 -7 32
    3 4 32
    -7 3 32
    3 4 32
    -7 3 32
    4 -7 32
    8 -5 -32
    3 -8 32
    -8 5 32
    -8 5 32
    3 -8 32
    5 3 32
    5 3 32
    5 -5 -32
    0 -5 32
    -5 5 32
    5 0 32
    0 -5 32
    5 0 32
    -5 5 32
    2 -5 -32
    -2 5 32
    5 -3 32
    -2 5 32
    5 -3 32
    -3 -2 32
    -3 -2 32
    6 -1 -32
    -1 -5 -32
    -6 1 32
    1 5 32
    1 5 32
    -6 1 32
    5 -6 32
    5 -6 32
    9 -4 -32
    5 -9 32
    5 -9 32
    4 5 32
    -9 4 32
    -9 4 32
    5 -9 32
    10 -6 -32
    6 4 32
    -10 6 32
    4 -10 32
    4 -10 32
    -10 6 32
    7 -6 -32
    -7 6 32
    6 1 32
    1 -7 32
    -7 6 32
    6 1 32
    1 -7 32
    4 -6 -32
    6 -2 32
    -4 6 32
    -4 6 32
    6 -2 32
    -2 -4 32
    -2 -4 32
    1 -6 -32
    5 1 -32
    -5 -1 32
    -1 6 32
    -5 -1 32
    -1 6 32
    6 -5 32
    6 -5 32
    6 -5 32
    8 -2 -32
    6 -8 32
    2 6 32
    -8 2 32
    6 -8 32
    6 -8 32
    2 6 32
    -8 2 32
    -6 11 -32
    11 -5 -32
    6 -11 32
    6 -11 32
    -11 5 32
    5 6 32
    -11 5 32
    6 -11 32
    12 -7 -32
    -5 12 -32
    5 -12 32
    -12 7 32
    5 -12 32
    5 -12 32
    -12 7 32
    9 -7 -32
    7 2 32
    -9 7 32
    2 -9 32
    -9 7 32
    2 -9 32
    6 -7 -32
    -6 7 32
    -6 7 32
    7 -1 32
    -1 -6 32
    7 -1 32
    -1 -6 32
    3 -7 -32
    7 -4 32
    -3 7 32
    -4 -3 32
    7 -4 32
    -4 -3 32
    7 -4 32
    -3 7 32
    7 0 -32
    7 -7 32
    -7 0 32
    0 7 32
    0 7 32
    7 -7 32
    7 -7 32
    -7 0 32
    10 -3 -32
    -10 3 32
    7 -10 32
    -10 3 32
    7 -10 32
    7 -10 32
    3 7 32
    11 -8 -32
    -11 8 32
    3 -11 32
    3 -11 32
    -11 8 32
    8 -8 -32
    -8 8 32
    8 0 32
    -8 8 32
    8 0 32
    0 -8 32
    0 -8 32
    5 -8 -32
    -5 8 32
    8 -3 32
    8 -3 32
    -5 8 32
    8 -3 32
    -3 -5 32
    -3 -5 32
    6 2 -32
    2 -8 -32
    -2 8 32
    -6 -2 32
    8 -6 32
    -6 -2 32
    -2 8 32
    8 -6 32
    8 -6 32
    9 -1 -32
    -9 1 32
    8 -9 32
    1 8 32
    8 -9 32
    1 8 32
    8 -9 32
    -9 1 32
    12 -4 -32
    -8 12 -32
    -12 4 32
    8 -12 32
    8 -12 32
    -12 4 32
    8 -12 32
    10 -9 -32
    -10 9 32
    -10 9 32
    1 -10 32
    1 -10 32
    7 -9 -32
    9 -2 32
    9 -2 32
    -2 -7 32
    -7 9 32
    -2 -7 32
    -7 9 32
    5 4 -32
    4 -9 -32
    -4 9 32
    -4 9 32
    -5 -4 32
    9 -5 32
    -5 -4 32
    9 -5 32
    9 -5 32
    8 1 -32
    -9 8 -32
    9 -8 32
    9 -8 32
    -8 -1 32
    -1 9 32
    -8 -1 32
    9 -8 32
    -1 9 32
    -9 11 -32
    11 -2 -32
    9 -11 32
    -11 2 32
    -11 2 32
    9 -11 32
    2 9 32
    9 -11 32
    9 -10 -32
    -9 10 32
    -1 -9 32
    -9 10 32
    -1 -9 32
    6 -10 -32
    -6 10 32
    10 -4 32
    -4 -6 32
    10 -4 32
    10 -4 32
    -4 -6 32
    -6 10 32
    7 3 -32
    -10 7 -32
    -10 7 -32
    -7 -3 32
    10 -7 32
    -7 -3 32
    10 -7 32
    -3 10 32
    -3 10 32
    10 -7 32
    -10 10 -32
    -10 10 -32
    10 0 -32
    10 -10 32
    -10 0 32
    10 -10 32
    -10 0 32
    10 -10 32
    0 10 32
    -11 3 -32
    8 -11 -32
    -3 -8 32
    -8 11 32
    -3 -8 32
    11 -3 32
    -8 11 32
    11 -3 32
    -11 6 -32
    -11 6 -32
    6 5 -32
    11 -6 32
    -6 -5 32
    -5 11 32
    -5 11 32
    11 -6 32
    11 -6 32
    -6 -5 32
    9 2 -32
    -11 9 -32
    -11 9 -32
    11 -9 32
    -2 11 32
    11 -9 32
    11 -9 32
    -2 11 32
    -9 -2 32
    -12 5 -32
    -12 5 -32
    7 -12 -32
    5 7 -32
    12 -5 32
    12 -5 32
    -5 -7 32
    -5 -7 32
    -7 12 32
    12 -5 32
    -7 12 32
    -12 8 -32
    -12 8 -32
    8 4 -32
    12 -8 32
    -4 12 32
    -8 -4 32
    12 -8 32
    12 -8 32
    -4 12 32
    0 0 33
    0 0 33
    -2 1 33
    1 -2 33
    1 1 33
    1 -2 33
    1 1 33
    -2 1 33
    -1 2 33
    2 -1 33
    -1 -1 33
    -1 2 33
    2 -1 33
    -1 -1 33
    4 -2 -33
    2 2 33
    2 -4 33
    -4 2 33
    2 -4 33
    2 2 33
    -4 2 33
    3 -3 -33
    3 0 33
    -3 3 33
    -3 3 33
    0 -3 33
    0 -3 33
    3 0 33
    0 3 33
    3 -3 33
    -3 0 33
    -3 0 33
    3 -3 33
    0 3 33
    6 -3 -33
    3 3 33
    3 -6 33
    3 -6 33
    -6 3 33
    3 3 33
    -6 3 33
    5 -4 -33
    -5 4 33
    -5 4 33
    4 1 33
    4 1 33
    1 -5 33
    1 -5 33
    2 -4 -33
    -2 4 33
    -2 -2 33
    4 -2 33
    -2 4 33
    -2 -2 33
    4 -2 33
    -1 -4 -33
    5 -1 -33
    1 4 33
    4 -5 33
    4 -5 33
    -5 1 33
    1 4 33
    -5 1 33
    8 -4 -33
    4 4 33
    4 -8 33
    -8 4 33
    -8 4 33
    4 4 33
    4 -8 33
    7 -5 -33
    2 -7 33
    -7 5 33
    -7 5 33
    2 -7 33
    5 2 33
    5 2 33
    4 -5 -33
    5 -1 33
    -4 5 33
    5 -1 33
    -1 -4 33
    -1 -4 33
    -4 5 33
    4 1 -33
    1 -5 -33
    -1 5 33
    5 -4 33
    -1 5 33
    -4 -1 33
    -4 -1 33
    5 -4 33
    7 -2 -33
    2 5 33
    2 5 33
    -7 2 33
    5 -7 33
    5 -7 33
    -7 2 33
    10 -5 -33
    5 -10 33
    5 -10 33
    -10 5 33
    5 5 33
    -10 5 33
    9 -6 -33
    -9 6 33
    -9 6 33
    6 3 33
    3 -9 33
    3 -9 33
    6 -6 -33
    6 0 33
    -6 6 33
    0 -6 33
    6 0 33
    -6 6 33
    0 -6 33
    3 -6 -33
    -3 6 33
    -3 6 33
    6 -3 33
    -3 -3 33
    6 -3 33
    -3 -3 33
    0 -6 -33
    6 0 -33
    0 6 33
    0 6 33
    6 -6 33
    6 -6 33
    -6 0 33
    -6 0 33
    6 -6 33
    9 -3 -33
    -9 3 33
    6 -9 33
    -9 3 33
    6 -9 33
    6 -9 33
    3 6 33
    11 -7 -33
    -11 7 33
    4 -11 33
    4 -11 33
    -11 7 33
    8 -7 -33
    -8 7 33
    7 1 33
    -8 7 33
    1 -8 33
    1 -8 33
    7 1 33
    5 -7 -33
    -5 7 33
    7 -2 33
    -5 7 33
    7 -2 33
    -2 -5 33
    -2 -5 33
    5 2 -33
    2 -7 -33
    7 -5 33
    7 -5 33
    -5 -2 33
    7 -5 33
    -2 7 33
    -5 -2 33
    -2 7 33
    8 -1 -33
    -8 1 33
    1 7 33
    1 7 33
    7 -8 33
    -8 1 33
    7 -8 33
    7 -8 33
    11 -4 -33
    -7 11 -33
    7 -11 33
    7 -11 33
    7 -11 33
    4 7 33
    -11 4 33
    -11 4 33
    10 -8 -33
    2 -10 33
    2 -10 33
    -10 8 33
    -10 8 33
    7 -8 -33
    -7 8 33
    8 -1 33
    8 -1 33
    -1 -7 33
    -1 -7 33
    -7 8 33
    4 -8 -33
    -4 -4 33
    -4 8 33
    -4 8 33
    8 -4 33
    8 -4 33
    -4 -4 33
    8 -4 33
    7 1 -33
    8 -7 33
    -1 8 33
    -7 -1 33
    8 -7 33
    -1 8 33
    8 -7 33
    -7 -1 33
    10 -2 -33
    -8 10 -33
    8 -10 33
    -10 2 33
    8 -10 33
    -10 2 33
    2 8 33
    8 -10 33
    9 -9 -33
    0 -9 33
    -9 9 33
    -9 9 33
    9 0 33
    0 -9 33
    6 -9 -33
    -3 -6 33
    -6 9 33
    9 -3 33
    -3 -6 33
    9 -3 33
    -6 9 33
    3 -9 -33
    6 3 -33
    -3 9 33
    9 -6 33
    9 -6 33
    -6 -3 33
    -6 -3 33
    -3 9 33
    9 -6 33
    -9 9 -33
    9 0 -33
    9 -9 33
    0 9 33
    -9 0 33
    0 9 33
    -9 0 33
    9 -9 33
    9 -9 33
    8 -10 -33
    10 -2 33
    -2 -8 33
    -8 10 33
    -8 10 33
    -2 -8 33
    5 5 -33
    5 -10 -33
    10 -5 33
    -5 10 33
    10 -5 33
    -5 10 33
    -5 -5 33
    10 -5 33
    -5 -5 33
    -10 8 -33
    8 2 -33
    -8 -2 33
    -2 10 33
    -8 -2 33
    10 -8 33
    -2 10 33
    10 -8 33
    10 -8 33
    -11 4 -33
    7 -11 -33
    -4 -7 33
    11 -4 33
    -4 -7 33
    -7 11 33
    11 -4 33
    11 -4 33
    -7 11 33
    -11 7 -33
    7 4 -33
    11 -7 33
    11 -7 33
    11 -7 33
    -7 -4 33
    -4 11 33
    -4 11 33
    -7 -4 33
    0 -1 34
    1 0 34
    0 -1 34
    1 0 34
    -1 1 34
    -1 1 34
    3 -2 -34
    -3 2 34
    1 -3 34
    -3 2 34
    2 1 34
    1 -3 34
    2 1 34
    -2 0 34
    0 2 34
    -2 0 34
    2 -2 34
    2 -2 34
    0 2 34
    5 -3 -34
    3 2 34
    2 -5 34
    -5 3 34
    3 2 34
    -5 3 34
    2 -5 34
    2 -3 -34
    -1 -2 34
    3 -1 34
    -2 3 34
    -1 -2 34
    3 -1 34
    -2 3 34
    4 -1 -34
    -4 1 34
    -4 1 34
    1 3 34
    1 3 34
    3 -4 34
    3 -4 34
    7 -4 -34
    -7 4 34
    4 3 34
    -7 4 34
    4 3 34
    3 -7 34
    3 -7 34
    4 -4 -34
    4 0 34
    -4 4 34
    -4 4 34
    0 -4 34
    0 -4 34
    4 0 34
    1 -4 -34
    -3 -1 34
    -3 -1 34
    -1 4 34
    -1 4 34
    4 -3 34
    4 -3 34
    6 -2 -34
    -2 -4 -34
    -6 2 34
    4 -6 34
    4 -6 34
    2 4 34
    2 4 34
    -6 2 34
    9 -5 -34
    -9 5 34
    4 -9 34
    4 -9 34
    5 4 34
    -9 5 34
    6 -5 -34
    1 -6 34
    5 1 34
    -6 5 34
    1 -6 34
    5 1 34
    -6 5 34
    3 -5 -34
    5 -2 34
    -3 5 34
    -2 -3 34
    -2 -3 34
    5 -2 34
    -3 5 34
    5 0 -34
    0 -5 -34
    -5 0 34
    5 -5 34
    0 5 34
    0 5 34
    5 -5 34
    -5 0 34
    8 -3 -34
    -8 3 34
    5 -8 34
    3 5 34
    5 -8 34
    3 5 34
    -8 3 34
    11 -6 -34
    5 -11 34
    -11 6 34
    5 -11 34
    -11 6 34
    8 -6 -34
    6 2 34
    2 -8 34
    -8 6 34
    6 2 34
    2 -8 34
    -8 6 34
    5 -6 -34
    -5 6 34
    -5 6 34
    6 -1 34
    -1 -5 34
    6 -1 34
    -1 -5 34
    2 -6 -34
    4 2 -34
    6 -4 34
    -4 -2 34
    -2 6 34
    6 -4 34
    -4 -2 34
    -2 6 34
    7 -1 -34
    1 6 34
    6 -7 34
    -7 1 34
    1 6 34
    -7 1 34
    6 -7 34
    10 -4 -34
    -10 4 34
    6 -10 34
    -10 4 34
    6 -10 34
    4 6 34
    6 -10 34
    10 -7 -34
    -10 7 34
    3 -10 34
    -10 7 34
    3 -10 34
    7 3 34
    7 -7 -34
    0 -7 34
    0 -7 34
    -7 7 34
    -7 7 34
    7 0 34
    7 0 34
    4 -7 -34
    7 -3 34
    -4 7 34
    7 -3 34
    -3 -4 34
    -3 -4 34
    -4 7 34
    1 -7 -34
    6 1 -34
    -6 -1 34
    -6 -1 34
    -1 7 34
    7 -6 34
    7 -6 34
    7 -6 34
    -1 7 34
    9 -2 -34
    7 -9 34
    7 -9 34
    -9 2 34
    2 7 34
    -9 2 34
    7 -9 34
    9 -8 -34
    -9 8 34
    -9 8 34
    1 -9 34
    8 1 34
    1 -9 34
    6 -8 -34
    8 -2 34
    -6 8 34
    -2 -6 34
    -2 -6 34
    -6 8 34
    8 -2 34
    5 3 -34
    3 -8 -34
    -3 8 34
    8 -5 34
    -5 -3 34
    -5 -3 34
    8 -5 34
    8 -5 34
    -3 8 34
    8 0 -34
    -8 0 34
    8 -8 34
    8 -8 34
    0 8 34
    -8 0 34
    0 8 34
    8 -8 34
    8 -9 -34
    -8 9 34
    -1 -8 34
    -1 -8 34
    -8 9 34
    9 -1 34
    5 -9 -34
    9 -4 34
    -4 -5 34
    -4 -5 34
    -5 9 34
    9 -4 34
    9 -4 34
    -5 9 34
    7 2 -34
    9 -7 34
    -2 9 34
    9 -7 34
    9 -7 34
    -2 9 34
    -7 -2 34
    -7 -2 34
    -9 10 -34
    10 -1 -34
    -10 1 34
    -10 1 34
    9 -10 34
    9 -10 34
    9 -10 34
    1 9 34
    7 -10 -34
    -3 -7 34
    -7 10 34
    10 -3 34
    -3 -7 34
    10 -3 34
    -7 10 34
    6 4 -34
    -6 -4 34
    10 -6 34
    -4 10 34
    10 -6 34
    -4 10 34
    10 -6 34
    -6 -4 34
    -10 9 -34
    9 1 -34
    10 -9 34
    -1 10 34
    -9 -1 34
    -1 10 34
    10 -9 34
    10 -9 34
    -9 -1 34
    5 6 -34
    -11 5 -34
    6 -11 -34
    11 -5 34
    11 -5 34
    -6 11 34
    11 -5 34
    -5 -6 34
    -6 11 34
    -5 -6 34
    -1 0 35
    0 1 35
    0 1 35
    1 -1 35
    -1 0 35
    1 -1 35
    2 -2 -35
    -2 2 35
    0 -2 35
    2 0 35
    2 0 35
    -2 2 35
    0 -2 35
    3 -1 -35
    2 -3 35
    1 2 35
    -3 1 35
    -3 1 35
    1 2 35
    2 -3 35
    4 -3 -35
    -4 3 35
    1 -4 35
    3 1 35
    1 -4 35
    3 1 35
    -4 3 35
    1 -3 -35
    3 -2 35
    -1 3 35
    -2 -1 35
    -1 3 35
    3 -2 35
    -2 -1 35
    5 -2 -35
    2 3 35
    -5 2 35
    -5 2 35
    3 -5 35
    3 -5 35
    2 3 35
    6 -4 -35
    -6 4 35
    2 -6 35
    2 -6 35
    4 2 35
    4 2 35
    -6 4 35
    3 -4 -35
    -3 4 35
    -1 -3 35
    -3 4 35
    -1 -3 35
    4 -1 35
    4 -1 35
    0 -4 -35
    4 0 -35
    4 -4 35
    -4 0 35
    4 -4 35
    -4 0 35
    0 4 35
    0 4 35
    7 -3 -35
    3 4 35
    -7 3 35
    -7 3 35
    4 -7 35
    3 4 35
    4 -7 35
    8 -5 -35
    5 3 35
    -8 5 35
    5 3 35
    3 -8 35
    -8 5 35
    3 -8 35
    5 -5 -35
    0 -5 35
    -5 5 35
    5 0 35
    5 0 35
    0 -5 35
    -5 5 35
    2 -5 -35
    -2 5 35
    -2 5 35
    -3 -2 35
    -3 -2 35
    5 -3 35
    5 -3 35
    -1 -5 -35
    6 -1 -35
    1 5 35
    1 5 35
    -6 1 35
    5 -6 35
    -6 1 35
    5 -6 35
    9 -4 -35
    5 -9 35
    4 5 35
    -9 4 35
    -9 4 35
    5 -9 35
    10 -6 -35
    4 -10 35
    6 4 35
    -10 6 35
    4 -10 35
    -10 6 35
    7 -6 -35
    -7 6 35
    1 -7 35
    -7 6 35
    6 1 35
    1 -7 35
    6 1 35
    4 -6 -35
    -4 6 35
    -2 -4 35
    -2 -4 35
    6 -2 35
    -4 6 35
    6 -2 35
    1 -6 -35
    5 1 -35
    -1 6 35
    6 -5 35
    6 -5 35
    -5 -1 35
    -1 6 35
    -5 -1 35
    8 -2 -35
    6 -8 35
    -8 2 35
    2 6 35
    -8 2 35
    2 6 35
    6 -8 35
    9 -7 -35
    7 2 35
    -9 7 35
    2 -9 35
    -9 7 35
    2 -9 35
    6 -7 -35
    -1 -6 35
    -6 7 35
    7 -1 35
    7 -1 35
    -6 7 35
    -1 -6 35
    3 -7 -35
    4 3 -35
    -3 7 35
    7 -4 35
    -4 -3 35
    -3 7 35
    7 -4 35
    -4 -3 35
    7 0 -35
    -7 0 35
    -7 0 35
    0 7 35
    7 -7 35
    7 -7 35
    7 -7 35
    0 7 35
    10 -3 -35
    -10 3 35
    3 7 35
    7 -10 35
    -10 3 35
    7 -10 35
    7 -10 35
    8 -8 -35
    0 -8 35
    8 0 35
    -8 8 35
    0 -8 35
    -8 8 35
    5 -8 -35
    -3 -5 35
    8 -3 35
    8 -3 35
    -3 -5 35
    -5 8 35
    -5 8 35
    6 2 -35
    2 -8 -35
    -2 8 35
    -6 -2 35
    8 -6 35
    -2 8 35
    8 -6 35
    8 -6 35
    -6 -2 35
    9 -1 -35
    -9 1 35
    8 -9 35
    8 -9 35
    -9 1 35
    1 8 35
    1 8 35
    8 -9 35
    7 -9 -35
    9 -2 35
    -2 -7 35
    -7 9 35
    -2 -7 35
    -7 9 35
    9 -2 35
    4 -9 -35
    5 4 -35
    -4 9 35
    9 -5 35
    -5 -4 35
    9 -5 35
    9 -5 35
    -4 9 35
    -5 -4 35
    8 1 -35
    -8 -1 35
    9 -8 35
    -1 9 35
    9 -8 35
    -1 9 35
    -8 -1 35
    9 -8 35
    6 -10 -35
    -6 10 35
    10 -4 35
    -4 -6 35
    10 -4 35
    -4 -6 35
    -6 10 35
    -10 7 -35
    7 3 -35
    10 -7 35
    -3 10 35
    -7 -3 35
    10 -7 35
    -3 10 35
    10 -7 35
    -7 -3 35
    0 0 36
    0 0 36
    2 -1 -36
    1 -2 36
    1 -2 36
    1 1 36
    -2 1 36
    1 1 36
    -2 1 36
    1 -2 -36
    -1 2 36
    -1 2 36
    -1 -1 36
    2 -1 36
    2 -1 36
    -1 -1 36
    4 -2 -36
    -4 2 36
    2 2 36
    2 -4 36
    -4 2 36
    2 -4 36
    2 2 36
    3 -3 -36
    -3 3 36
    3 0 36
    -3 3 36
    0 -3 36
    3 0 36
    0 -3 36
    0 -3 -36
    3 0 -36
    -3 0 36
    0 3 36
    3 -3 36
    0 3 36
    3 -3 36
    -3 0 36
    6 -3 -36
    3 -6 36
    -6 3 36
    3 3 36
    -6 3 36
    3 -6 36
    3 3 36
    5 -4 -36
    1 -5 36
    1 -5 36
    4 1 36
    -5 4 36
    -5 4 36
    4 1 36
    2 -4 -36
    -2 4 36
    -2 4 36
    -2 -2 36
    4 -2 36
    -2 -2 36
    4 -2 36
    5 -1 -36
    -1 -4 -36
    -5 1 36
    1 4 36
    4 -5 36
    -5 1 36
    1 4 36
    4 -5 36
    8 -4 -36
    -8 4 36
    4 -8 36
    4 -8 36
    -8 4 36
    4 4 36
    4 4 36
    7 -5 -36
    -7 5 36
    2 -7 36
    5 2 36
    2 -7 36
    -7 5 36
    5 2 36
    4 -5 -36
    -4 5 36
    5 -1 36
    -1 -4 36
    5 -1 36
    -1 -4 36
    -4 5 36
    1 -5 -36
    4 1 -36
    5 -4 36
    -4 -1 36
    -4 -1 36
    -1 5 36
    -1 5 36
    5 -4 36
    7 -2 -36
    5 -7 36
    2 5 36
    2 5 36
    -7 2 36
    5 -7 36
    -7 2 36
    9 -6 -36
    3 -9 36
    3 -9 36
    6 3 36
    -9 6 36
    -9 6 36
    6 -6 -36
    -6 6 36
    0 -6 36
    6 0 36
    0 -6 36
    -6 6 36
    6 0 36
    3 -6 -36
    6 -3 36
    -3 6 36
    -3 6 36
    -3 -3 36
    6 -3 36
    -3 -3 36
    0 -6 -36
    6 0 -36
    0 6 36
    0 6 36
    -6 0 36
    6 -6 36
    6 -6 36
    -6 0 36
    9 -3 -36
    6 -9 36
    -9 3 36
    6 -9 36
    -9 3 36
    3 6 36
    8 -7 -36
    -8 7 36
    7 1 36
    1 -8 36
    -8 7 36
    1 -8 36
    5 -7 -36
    -5 7 36
    -5 7 36
    7 -2 36
    7 -2 36
    -2 -5 36
    -2 -5 36
    2 -7 -36
    5 2 -36
    -5 -2 36
    -2 7 36
    -2 7 36
    7 -5 36
    -5 -2 36
    7 -5 36
    8 -1 -36
    -8 1 36
    7 -8 36
    -8 1 36
    7 -8 36
    1 7 36
    1 7 36
    7 -8 -36
    -1 -7 36
    -7 8 36
    8 -1 36
    -1 -7 36
    -7 8 36
    8 -1 36
    4 4 -36
    4 -8 -36
    8 -4 36
    -4 8 36
    -4 -4 36
    -4 8 36
    8 -4 36
    -4 -4 36
    7 1 -36
    8 -7 36
    -7 -1 36
    -1 8 36
    8 -7 36
    8 -7 36
    -1 8 36
    -7 -1 36
    6 -9 -36
    9 -3 36
    9 -3 36
    -3 -6 36
    -6 9 36
    -3 -6 36
    -6 9 36
    6 3 -36
    -6 -3 36
    9 -6 36
    9 -6 36
    -6 -3 36
    -3 9 36
    9 -6 36
    -3 9 36
    -1 1 37
    0 -1 37
    -1 1 37
    1 0 37
    0 -1 37
    1 0 37
    3 -2 -37
    2 1 37
    2 1 37
    -3 2 37
    1 -3 37
    1 -3 37
    -3 2 37
    2 -2 37
    2 -2 37
    -2 0 37
    -2 0 37
    0 2 37
    0 2 37
    5 -3 -37
    3 2 37
    3 2 37
    -5 3 37
    -5 3 37
    2 -5 37
    2 -5 37
    2 -3 -37
    -1 -2 37
    -1 -2 37
    -2 3 37
    3 -1 37
    -2 3 37
    3 -1 37
    4 -1 -37
    -1 -3 -37
    -4 1 37
    1 3 37
    3 -4 37
    1 3 37
    3 -4 37
    -4 1 37
    7 -4 -37
    -7 4 37
    -7 4 37
    4 3 37
    4 3 37
    3 -7 37
    3 -7 37
    4 -4 -37
    -4 4 37
    0 -4 37
    4 0 37
    -4 4 37
    4 0 37
    0 -4 37
    3 1 -37
    1 -4 -37
    4 -3 37
    -3 -1 37
    4 -3 37
    -1 4 37
    -1 4 37
    -3 -1 37
    6 -2 -37
    -2 -4 -37
    2 4 37
    4 -6 37
    4 -6 37
    2 4 37
    -6 2 37
    -6 2 37
    6 -5 -37
    5 1 37
    5 1 37
    1 -6 37
    -6 5 37
    1 -6 37
    -6 5 37
    3 -5 -37
    -2 -3 37
    5 -2 37
    -3 5 37
    -3 5 37
    5 -2 37
    -2 -3 37
    0 -5 -37
    5 0 -37
    5 -5 37
    -5 0 37
    5 -5 37
    -5 0 37
    0 5 37
    0 5 37
    8 -3 -37
    -8 3 37
    3 5 37
    -8 3 37
    5 -8 37
    5 -8 37
    3 5 37
    8 -6 -37
    -8 6 37
    2 -8 37
    6 2 37
    6 2 37
    -8 6 37
    2 -8 37
    5 -6 -37
    6 -1 37
    6 -1 37
    -5 6 37
    -1 -5 37
    -1 -5 37
    -5 6 37
    2 -6 -37
    4 2 -37
    6 -4 37
    -2 6 37
    -4 -2 37
    -2 6 37
    -4 -2 37
    6 -4 37
    7 -1 -37
    -7 1 37
    1 6 37
    6 -7 37
    6 -7 37
    -7 1 37
    1 6 37
    7 -7 -37
    0 -7 37
    0 -7 37
    7 0 37
    -7 7 37
    7 0 37
    -7 7 37
    4 -7 -37
    7 -3 37
    7 -3 37
    -3 -4 37
    -4 7 37
    -3 -4 37
    -4 7 37
    6 1 -37
    -1 7 37
    7 -6 37
    -6 -1 37
    7 -6 37
    -6 -1 37
    -1 7 37
    6 -8 -37
    -6 8 37
    8 -2 37
    -2 -6 37
    -2 -6 37
    -6 8 37
    8 -2 37
    3 -8 -37
    5 3 -37
    -3 8 37
    -5 -3 37
    -3 8 37
    -5 -3 37
    8 -5 37
    8 -5 37
    1 -1 38
    -1 0 38
    0 1 38
    0 1 38
    -1 0 38
    1 -1 38
    2 -2 -38
    2 0 38
    0 -2 38
    -2 2 38
    0 -2 38
    2 0 38
    -2 2 38
    3 -1 -38
    2 -3 38
    1 2 38
    -3 1 38
    1 2 38
    -3 1 38
    2 -3 38
    4 -3 -38
    1 -4 38
    1 -4 38
    3 1 38
    3 1 38
    -4 3 38
    -4 3 38
    1 -3 -38
    -2 -1 38
    -1 3 38
    -1 3 38
    -2 -1 38
    3 -2 38
    3 -2 38
    5 -2 -38
    -2 -3 -38
    -5 2 38
    3 -5 38
    2 3 38
    -5 2 38
    2 3 38
    3 -5 38
    6 -4 -38
    -6 4 38
    4 2 38
    2 -6 38
    -6 4 38
    4 2 38
    2 -6 38
    3 -4 -38
    -1 -3 38
    4 -1 38
    4 -1 38
    -1 -3 38
    -3 4 38
    -3 4 38
    0 -4 -38
    4 0 -38
    4 -4 38
    4 -4 38
    0 4 38
    -4 0 38
    0 4 38
    -4 0 38
    7 -3 -38
    4 -7 38
    -7 3 38
    4 -7 38
    -7 3 38
    3 4 38
    3 4 38
    5 -5 -38
    5 0 38
    -5 5 38
    0 -5 38
    5 0 38
    0 -5 38
    -5 5 38
    2 -5 -38
    3 2 -38
    -2 5 38
    -3 -2 38
    -3 -2 38
    -2 5 38
    5 -3 38
    5 -3 38
    6 -1 -38
    -1 -5 -38
    5 -6 38
    1 5 38
    1 5 38
    -6 1 38
    5 -6 38
    -6 1 38
    4 -6 -38
    -4 6 38
    -2 -4 38
    -2 -4 38
    -4 6 38
    6 -2 38
    6 -2 38
    1 -6 -38
    5 1 -38
    -1 6 38
    -5 -1 38
    6 -5 38
    6 -5 38
    -5 -1 38
    -1 6 38
    4 3 -38
    3 -7 -38
    7 -4 38
    7 -4 38
    -3 7 38
    -4 -3 38
    -3 7 38
    -4 -3 38
    0 0 39
    0 0 39
    2 -1 -39
    1 1 39
    1 -2 39
    -2 1 39
    -2 1 39
    1 1 39
    1 -2 39
    1 -2 -39
    -1 -1 39
    2 -1 39
    2 -1 39
    -1 2 39
    -1 -1 39
    -1 2 39
    4 -2 -39
    2 2 39
    2 2 39
    2 -4 39
    -4 2 39
    -4 2 39
    2 -4 39
    3 -3 -39
    0 -3 39
    0 -3 39
    -3 3 39
    3 0 39
    -3 3 39
    3 0 39
    3 0 -39
    0 -3 -39
    3 -3 39
    -3 0 39
    0 3 39
    0 3 39
    3 -3 39
    -3 0 39
    5 -4 -39
    -5 4 39
    1 -5 39
    1 -5 39
    4 1 39
    -5 4 39
    4 1 39
    2 -4 -39
    -2 -2 39
    -2 4 39
    -2 -2 39
    4 -2 39
    4 -2 39
    -2 4 39
    -1 -4 -39
    5 -1 -39
    -5 1 39
    4 -5 39
    1 4 39
    -5 1 39
    4 -5 39
    1 4 39
    4 -5 -39
    -4 5 39
    5 -1 39
    5 -1 39
    -1 -4 39
    -1 -4 39
    -4 5 39
    1 -5 -39
    4 1 -39
    -1 5 39
    5 -4 39
    5 -4 39
    -4 -1 39
    -1 5 39
    -4 -1 39
    1 -1 -40
    1 0 40
    0 -1 40
    0 -1 40
    1 0 40
    -1 1 40
    -1 1 40
    3 -2 -40
    1 -3 40
    2 1 40
    1 -3 40
    2 1 40
    -3 2 40
    -3 2 40
    2 0 -40
    0 -2 -40
    2 -2 40
    -2 0 40
    2 -2 40
    -2 0 40
    0 2 40
    0 2 40
    2 -3 -40
    -1 -2 40
    -2 3 40
    3 -1 40
    -2 3 40
    -1 -2 40
    3 -1 40
_diffrn_reflns_number     28365
_diffrn_reflns_av_R_equivalents     0.0314
_diffrn_reflns_av_unetI/netI     0.0170
_diffrn_reflns_theta_min     1.684
_diffrn_reflns_theta_max     28.283
_diffrn_reflns_theta_full     25.242
_diffrn_measured_fraction_theta_max     0.998
_diffrn_measured_fraction_theta_full     0.997
_diffrn_reflns_limit_h_min     -20
_diffrn_reflns_limit_h_max     20
_diffrn_reflns_limit_k_min     -20
_diffrn_reflns_limit_k_max     20
_diffrn_reflns_limit_l_min     -40
_diffrn_reflns_limit_l_max     40
_diffrn_standards_number     'not measured'
_diffrn_standards_interval_count     'not measured'
_diffrn_standards_decay_%     'not measured'
_refine_special_details     ?
_reflns_number_total     3380
_reflns_number_gt     3106
_reflns_threshold_expression     'I > 2\s(I)'
_refine_ls_structure_factor_coef     Fsqd
_refine_ls_matrix_type     full
_refine_ls_R_factor_all     0.0311
_refine_ls_R_factor_gt     0.0282
_refine_ls_wR_factor_gt     0.0736
_refine_ls_wR_factor_ref     0.0756
_refine_ls_goodness_of_fit_ref     1.041
_refine_ls_restrained_S_all     1.041
_refine_ls_number_reflns     3380
_refine_ls_number_parameters     199
_refine_ls_number_restraints     0
_refine_ls_hydrogen_treatment     constr
_refine_ls_weighting_scheme     calc
_refine_ls_weighting_details
             'w=1/[\s^2^(Fo^2^)+(0.0345P)^2^+12.8400P] where P=(Fo^2^+2Fc^2^)/3'
_atom_sites_solution_hydrogens     geom
_atom_sites_solution_primary     dual
_atom_sites_solution_secondary     ?
_refine_ls_shift/su_max     0.001
_refine_ls_shift/su_mean     0.000
_refine_diff_density_max     0.453
_refine_diff_density_min     -0.325
_refine_ls_extinction_method     none
_refine_ls_extinction_coef     .
loop_
    _atom_type_symbol
    _atom_type_description
    _atom_type_scat_dispersion_real
    _atom_type_scat_dispersion_imag
    _atom_type_scat_source
    'C' 'C' 0.0033 0.0016
                         'International Tables Vol C Tables 4.2.6.8 and 6.1.1.4'
    'H' 'H' 0.0000 0.0000
                         'International Tables Vol C Tables 4.2.6.8 and 6.1.1.4'
    'Co' 'Co' 0.3494 0.9721
                         'International Tables Vol C Tables 4.2.6.8 and 6.1.1.4'
    'N' 'N' 0.0061 0.0033
                         'International Tables Vol C Tables 4.2.6.8 and 6.1.1.4'
    'O' 'O' 0.0106 0.0060
                         'International Tables Vol C Tables 4.2.6.8 and 6.1.1.4'
_computing_data_collection
;
APEX2 (Bruker, 2016)
;
_computing_cell_refinement
;
SAINT (Bruker, 2016)
;
_computing_data_reduction
;
SAINT (Bruker, 2016)
;
_computing_structure_solution
;
<i>SHELXT2018/2</i> (Sheldrick, 2015a)
;
_computing_structure_refinement
;
<i>SHELXL2018/3</i> (Sheldrick, 2015b)
;
_computing_molecular_graphics
;
Olex2 1.5 (Dolomanov <i>et al.</i>,  2009)
;
_computing_publication_material
;
Olex2 1.5 (Dolomanov <i>et al.</i>,  2009)
;
loop_
    _atom_site_type_symbol
    _atom_site_label
    _atom_site_fract_x
    _atom_site_fract_y
    _atom_site_fract_z
    _atom_site_U_iso_or_equiv
    _atom_site_adp_type
    _atom_site_calc_flag
    _atom_site_occupancy
    _atom_site_disorder_assembly
    _atom_site_disorder_group
    Co Co1 0.333333 0.666667 0.55111(2) 0.00919(8) Uani d 1 . .
    Co Co2 0.333333 0.666667 0.166667 0.00965(10) Uani d 1 . .
    O O2 0.59402(7) 0.71916(7) 0.34095(3) 0.01540(19) Uani d 1 . .
    O O1 0.50598(7) 0.56614(7) 0.37221(3) 0.01563(19) Uani d 1 . .
    N N1 0.46175(8) 0.69448(8) 0.59020(3) 0.0127(2) Uani d 1 . .
    N N3 0.35884(8) 0.56677(8) 0.50903(3) 0.0129(2) Uani d 1 . .
    N N5 0.46325(8) 0.75844(8) 0.20837(3) 0.0131(2) Uani d 1 . .
    N N4 0.40359(9) 0.51431(9) 0.44997(4) 0.0165(2) Uani d 1 . .
    H H4 0.4338(7) 0.51618(10) 0.4260(5) 0.020 Uiso calc 1 . .
    N N2 0.58846(8) 0.75732(9) 0.63733(4) 0.0160(2) Uani d 1 . .
    H H2 0.6292(9) 0.7952(9) 0.6564(4) 0.019 Uiso calc 1 . .
    N N6 0.56893(9) 0.80854(9) 0.26463(4) 0.0163(2) Uani d 1 . .
    H H6A 0.5978(7) 0.80585(11) 0.2877(5) 0.020 Uiso calc 1 . .
    C C11 0.42044(9) 0.65755(9) 0.35769(4) 0.0121(2) Uani d 1 . .
    C C12 0.32434(9) 0.57106(9) 0.35767(4) 0.0128(2) Uani d 1 . .
    H H12 0.31828(15) 0.5068(12) 0.35765(4) 0.015 Uiso calc 1 . .
    C C10 0.51488(9) 0.64817(9) 0.35684(4) 0.0122(2) Uani d 1 . .
    C C4 0.41613(10) 0.59442(10) 0.47339(4) 0.0153(2) Uani d 1 . .
    H H4A 0.4609(9) 0.6629(13) 0.46533(16) 0.018 Uiso calc 1 . .
    C C7 0.49165(10) 0.72946(10) 0.24412(4) 0.0152(2) Uani d 1 . .
    H H7 0.4615(6) 0.6621(13) 0.25389(19) 0.018 Uiso calc 1 . .
    C C1 0.51171(10) 0.76558(10) 0.61989(4) 0.0170(2) Uani d 1 . .
    H H1 0.4959(3) 0.8149(10) 0.62771(16) 0.020 Uiso calc 1 . .
    C C9 0.52659(10) 0.86245(10) 0.20645(4) 0.0184(3) Uani d 1 . .
    H H9 0.52491(11) 0.9039(9) 0.1851(4) 0.022 Uiso calc 1 . .
    C C8 0.59212(11) 0.89424(11) 0.24123(5) 0.0202(3) Uani d 1 . .
    H H8 0.6424(10) 0.9607(14) 0.24769(14) 0.024 Uiso calc 1 . .
    C C2 0.58792(11) 0.67609(11) 0.61821(5) 0.0211(3) Uani d 1 . .
    H H2A 0.6330(9) 0.6514(5) 0.62393(13) 0.025 Uiso calc 1 . .
    C C3 0.50915(11) 0.63748(11) 0.58913(5) 0.0201(3) Uani d 1 . .
    H H3 0.4896(4) 0.5789(12) 0.5706(4) 0.024 Uiso calc 1 . .
    C C6 0.30649(11) 0.46203(10) 0.50802(4) 0.0200(3) Uani d 1 . .
    H H6 0.2597(10) 0.4201(9) 0.5291(4) 0.024 Uiso calc 1 . .
    C C5 0.33334(12) 0.42898(11) 0.47158(5) 0.0243(3) Uani d 1 . .
    H H5 0.3089(5) 0.3622(15) 0.46314(19) 0.029 Uiso calc 1 . .
loop_
    _atom_site_aniso_label
    _atom_site_aniso_U_11
    _atom_site_aniso_U_22
    _atom_site_aniso_U_33
    _atom_site_aniso_U_12
    _atom_site_aniso_U_13
    _atom_site_aniso_U_23
    Co1 0.00977(10) 0.00977(10) 0.00803(13) 0.00488(5) 0.000 0.000
    Co2 0.01060(13) 0.01060(13) 0.00775(18) 0.00530(6) 0.000 0.000
    O2 0.0124(4) 0.0163(4) 0.0162(4) 0.0061(4) -0.0005(3) 0.0012(3)
    O1 0.0194(4) 0.0169(4) 0.0148(4) 0.0122(4) 0.0048(3) 0.0028(3)
    N1 0.0134(5) 0.0136(5) 0.0114(5) 0.0069(4) 0.0001(4) 0.0005(4)
    N3 0.0138(5) 0.0136(5) 0.0121(5) 0.0074(4) -0.0003(4) -0.0004(4)
    N5 0.0135(5) 0.0142(5) 0.0114(5) 0.0067(4) -0.0001(4) -0.0002(4)
    N4 0.0216(6) 0.0174(5) 0.0128(5) 0.0116(5) 0.0047(4) 0.0000(4)
    N2 0.0133(5) 0.0196(5) 0.0125(5) 0.0062(4) -0.0026(4) -0.0019(4)
    N6 0.0161(5) 0.0218(6) 0.0118(5) 0.0101(5) -0.0037(4) -0.0026(4)
    C11 0.0132(5) 0.0151(6) 0.0093(5) 0.0080(5) 0.0003(4) 0.0000(4)
    C12 0.0153(6) 0.0127(6) 0.0109(5) 0.0074(5) -0.0005(4) -0.0003(4)
    C10 0.0139(5) 0.0150(6) 0.0091(5) 0.0082(5) -0.0012(4) -0.0030(4)
    C4 0.0167(6) 0.0143(6) 0.0151(6) 0.0079(5) 0.0023(5) 0.0002(5)
    C7 0.0150(6) 0.0174(6) 0.0131(6) 0.0080(5) -0.0008(4) 0.0003(4)
    C1 0.0175(6) 0.0205(6) 0.0148(6) 0.0109(5) -0.0021(5) -0.0039(5)
    C9 0.0191(6) 0.0149(6) 0.0171(6) 0.0053(5) -0.0035(5) 0.0009(5)
    C8 0.0190(6) 0.0166(6) 0.0204(6) 0.0055(5) -0.0053(5) -0.0022(5)
    C2 0.0182(6) 0.0241(7) 0.0246(7) 0.0133(6) -0.0062(5) -0.0036(5)
    C3 0.0201(6) 0.0211(7) 0.0238(7) 0.0138(6) -0.0074(5) -0.0060(5)
    C6 0.0262(7) 0.0140(6) 0.0179(6) 0.0087(5) 0.0081(5) 0.0017(5)
    C5 0.0334(8) 0.0139(6) 0.0228(7) 0.0098(6) 0.0106(6) 0.0000(5)
_geom_special_details
;
 All esds (except the esd in the dihedral angle between two l.s. planes)
 are estimated using the full covariance matrix.  The cell esds are taken
 into account individually in the estimation of esds in distances, angles
 and torsion angles; correlations between esds in cell parameters are only
 used when they are defined by crystal symmetry.  An approximate (isotropic)
 treatment of cell esds is used for estimating esds involving l.s. planes.
;
loop_
    _geom_bond_atom_site_label_1
    _geom_bond_atom_site_label_2
    _geom_bond_site_symmetry_2
    _geom_bond_distance
    _geom_bond_publ_flag
    Co1 N1 . 2.1426(11) ?
    Co1 N1 2_665 2.1426(11) ?
    Co1 N1 3_565 2.1426(11) ?
    Co1 N3 . 2.1673(11) ?
    Co1 N3 3_565 2.1673(11) ?
    Co1 N3 2_665 2.1673(11) ?
    Co2 N5 14_455 2.1710(11) ?
    Co2 N5 3_565 2.1712(11) ?
    Co2 N5 . 2.1711(11) ?
    Co2 N5 13_565 2.1711(11) ?
    Co2 N5 2_665 2.1711(11) ?
    Co2 N5 15 2.1711(11) ?
    O2 C10 . 1.2452(16) ?
    O1 C10 . 1.2755(15) ?
    N1 C1 . 1.3212(17) ?
    N1 C3 . 1.3780(17) ?
    N3 C4 . 1.3233(16) ?
    N3 C6 . 1.3805(17) ?
    N5 C7 . 1.3269(16) ?
    N5 C9 . 1.3826(17) ?
    N4 H4 . 0.855(18) ?
    N4 C4 . 1.3413(17) ?
    N4 C5 . 1.3690(18) ?
    N2 H2 . 0.836(19) ?
    N2 C1 . 1.3448(17) ?
    N2 C2 . 1.3629(18) ?
    N6 H6A . 0.840(19) ?
    N6 C7 . 1.3441(17) ?
    N6 C8 . 1.3689(18) ?
    C11 C12 2_665 1.3965(17) ?
    C11 C12 . 1.3948(17) ?
    C11 C10 . 1.5136(17) ?
    C12 H12 . 0.935(18) ?
    C4 H4A . 0.949(18) ?
    C7 H7 . 0.938(18) ?
    C1 H1 . 0.927(18) ?
    C9 H9 . 0.917(19) ?
    C9 C8 . 1.3679(18) ?
    C8 H8 . 0.935(19) ?
    C2 H2A . 0.948(19) ?
    C2 C3 . 1.3652(19) ?
    C3 H3 . 0.968(19) ?
    C6 H6 . 0.935(19) ?
    C6 C5 . 1.3637(19) ?
    C5 H5 . 0.93(2) ?
loop_
    _geom_angle_atom_site_label_1
    _geom_angle_atom_site_label_2
    _geom_angle_atom_site_label_3
    _geom_angle_site_symmetry_1
    _geom_angle_site_symmetry_3
    _geom_angle
    _geom_angle_publ_flag
    N1 Co1 N1 . 2_665 92.04(4) ?
    N1 Co1 N1 . 3_565 92.04(4) ?
    N1 Co1 N1 2_665 3_565 92.04(4) ?
    N1 Co1 N3 2_665 3_565 89.24(4) ?
    N1 Co1 N3 3_565 2_665 177.42(4) ?
    N1 Co1 N3 . 2_665 89.24(4) ?
    N1 Co1 N3 3_565 3_565 90.15(4) ?
    N1 Co1 N3 . . 90.15(4) ?
    N1 Co1 N3 2_665 2_665 90.15(4) ?
    N1 Co1 N3 2_665 . 177.42(4) ?
    N1 Co1 N3 3_565 . 89.24(4) ?
    N1 Co1 N3 . 3_565 177.42(4) ?
    N3 Co1 N3 . 2_665 88.52(4) ?
    N3 Co1 N3 . 3_565 88.52(4) ?
    N3 Co1 N3 3_565 2_665 88.52(4) ?
    N5 Co2 N5 14_455 13_565 89.17(4) ?
    N5 Co2 N5 15 . 90.83(4) ?
    N5 Co2 N5 15 3_565 180.00(6) ?
    N5 Co2 N5 14_455 2_665 180.0 ?
    N5 Co2 N5 13_565 3_565 90.83(4) ?
    N5 Co2 N5 13_565 2_665 90.83(4) ?
    N5 Co2 N5 2_665 . 89.17(4) ?
    N5 Co2 N5 14_455 15 89.17(4) ?
    N5 Co2 N5 14_455 3_565 90.83(4) ?
    N5 Co2 N5 13_565 15 89.17(4) ?
    N5 Co2 N5 2_665 3_565 89.17(4) ?
    N5 Co2 N5 14_455 . 90.83(4) ?
    N5 Co2 N5 . 3_565 89.17(4) ?
    N5 Co2 N5 13_565 . 180.00(4) ?
    N5 Co2 N5 2_665 15 90.83(4) ?
    C1 N1 Co1 . . 129.61(9) ?
    C1 N1 C3 . . 105.28(11) ?
    C3 N1 Co1 . . 125.11(9) ?
    C4 N3 Co1 . . 125.72(9) ?
    C4 N3 C6 . . 104.88(11) ?
    C6 N3 Co1 . . 128.35(9) ?
    C7 N5 Co2 . . 127.63(9) ?
    C7 N5 C9 . . 105.00(11) ?
    C9 N5 Co2 . . 126.92(9) ?
    C4 N4 H4 . . 126.4 ?
    C4 N4 C5 . . 107.12(11) ?
    C5 N4 H4 . . 126.4 ?
    C1 N2 H2 . . 126.2 ?
    C1 N2 C2 . . 107.69(11) ?
    C2 N2 H2 . . 126.2 ?
    C7 N6 H6A . . 126.2 ?
    C7 N6 C8 . . 107.68(11) ?
    C8 N6 H6A . . 126.2 ?
    C12 C11 C12 . 2_665 119.40(12) ?
    C12 C11 C10 . . 120.52(11) ?
    C12 C11 C10 2_665 . 120.07(11) ?
    C11 C12 C11 . 3_565 120.60(12) ?
    C11 C12 H12 . . 119.7 ?
    C11 C12 H12 3_565 . 119.7 ?
    O2 C10 O1 . . 125.12(11) ?
    O2 C10 C11 . . 118.48(11) ?
    O1 C10 C11 . . 116.40(11) ?
    N3 C4 N4 . . 112.12(12) ?
    N3 C4 H4A . . 123.9 ?
    N4 C4 H4A . . 123.9 ?
    N5 C7 N6 . . 111.68(12) ?
    N5 C7 H7 . . 124.2 ?
    N6 C7 H7 . . 124.2 ?
    N1 C1 N2 . . 111.44(12) ?
    N1 C1 H1 . . 124.3 ?
    N2 C1 H1 . . 124.3 ?
    N5 C9 H9 . . 125.1 ?
    C8 C9 N5 . . 109.85(12) ?
    C8 C9 H9 . . 125.1 ?
    N6 C8 H8 . . 127.1 ?
    C9 C8 N6 . . 105.80(12) ?
    C9 C8 H8 . . 127.1 ?
    N2 C2 H2A . . 127.1 ?
    N2 C2 C3 . . 105.89(12) ?
    C3 C2 H2A . . 127.1 ?
    N1 C3 H3 . . 125.2 ?
    C2 C3 N1 . . 109.70(12) ?
    C2 C3 H3 . . 125.2 ?
    N3 C6 H6 . . 125.1 ?
    C5 C6 N3 . . 109.72(12) ?
    C5 C6 H6 . . 125.1 ?
    N4 C5 H5 . . 126.9 ?
    C6 C5 N4 . . 106.16(12) ?
    C6 C5 H5 . . 126.9 ?
loop_
    _geom_torsion_atom_site_label_1
    _geom_torsion_atom_site_label_2
    _geom_torsion_atom_site_label_3
    _geom_torsion_atom_site_label_4
    _geom_torsion_site_symmetry_1
    _geom_torsion_site_symmetry_2
    _geom_torsion_site_symmetry_3
    _geom_torsion_site_symmetry_4
    _geom_torsion
    _geom_torsion_publ_flag
    Co1 N1 C1 N2 . . . . 179.95(8) ?
    Co1 N1 C3 C2 . . . . -179.87(10) ?
    Co1 N3 C4 N4 . . . . -169.11(8) ?
    Co1 N3 C6 C5 . . . . 168.45(10) ?
    Co2 N5 C7 N6 . . . . -172.93(8) ?
    Co2 N5 C9 C8 . . . . 172.72(9) ?
    N3 C6 C5 N4 . . . . 0.39(18) ?
    N5 C9 C8 N6 . . . . 0.28(16) ?
    N2 C2 C3 N1 . . . . 0.18(17) ?
    C12 C11 C12 C11 2_665 . . 3_565 -0.1(2) ?
    C12 C11 C10 O2 2_665 . . . -25.08(17) ?
    C12 C11 C10 O2 . . . . 153.71(12) ?
    C12 C11 C10 O1 . . . . -25.38(17) ?
    C12 C11 C10 O1 2_665 . . . 155.82(11) ?
    C10 C11 C12 C11 . . . 3_565 -178.88(8) ?
    C4 N3 C6 C5 . . . . -0.21(16) ?
    C4 N4 C5 C6 . . . . -0.41(17) ?
    C7 N5 C9 C8 . . . . -0.03(16) ?
    C7 N6 C8 C9 . . . . -0.42(15) ?
    C1 N1 C3 C2 . . . . -0.46(16) ?
    C1 N2 C2 C3 . . . . 0.16(16) ?
    C9 N5 C7 N6 . . . . -0.24(15) ?
    C8 N6 C7 N5 . . . . 0.42(15) ?
    C2 N2 C1 N1 . . . . -0.47(16) ?
    C3 N1 C1 N2 . . . . 0.57(15) ?
    C6 N3 C4 N4 . . . . -0.05(15) ?
    C5 N4 C4 N3 . . . . 0.30(16) ?
_shelx_space_group_comment
;
The symmetry employed for this shelxl refinement is uniquely defined
by the following loop, which should always be used as a source of
symmetry information in preference to the above space-group names.
They are only intended as comments.
;
_shelx_estimated_absorpt_T_min     ?
_shelx_estimated_absorpt_T_max     ?
_iucr_refine_instructions_details
;
TITL mo_h1_100k_0m_a.res in R-3
    mo_h1_100k_0m.res
    created by SHELXL-2018/3 at 12:07:59 on 17-Sep-2025
REM Old TITL mo_H1_100K_0m in R-3
REM SHELXT solution in R-3: R1 0.062, Rweak 0.004, Alpha 0.018
REM <I/s> 0.000 for 0 systematic absences, Orientation as input
REM Formula found by SHELXT: C24 N12 O4 Co
CELL 0.71073 15.215 15.215 30.494 90 90 120
ZERR 3 0.0022 0.0022 0.0061 0 0 0
LATT 3
SYMM -Y,+X-Y,+Z
SYMM +Y-X,-X,+Z
SFAC C H Co N O
UNIT 216 234 9 108 36
L.S. 4 0 0
PLAN  5
TEMP -173.15
CONF
list 4
MORE -1
BOND $H
fmap 2 53
acta
OMIT -4 5 0
OMIT 2 4 4
REM <olex2.extras>
REM <HklSrc "%.\\mo_h1_100k_0m.hkl">
REM </olex2.extras>
WGHT    0.034500   12.840000
FVAR       0.14576
CO1   3    0.333333    0.666667    0.551108    10.33333    0.00977    0.00977 =
         0.00803    0.00000    0.00000    0.00488
CO2   3    0.333333    0.666667    0.166667    10.16667    0.01060    0.01060 =
         0.00775    0.00000    0.00000    0.00530
O2    5    0.594020    0.719156    0.340950    11.00000    0.01237    0.01632 =
         0.01615    0.00116   -0.00051    0.00615
O1    5    0.505979    0.566139    0.372211    11.00000    0.01937    0.01688 =
         0.01482    0.00277    0.00476    0.01220
N1    4    0.461745    0.694479    0.590199    11.00000    0.01344    0.01360 =
         0.01139    0.00048    0.00014    0.00693
N3    4    0.358842    0.566775    0.509026    11.00000    0.01380    0.01361 =
         0.01214   -0.00036   -0.00032    0.00738
N5    4    0.463253    0.758440    0.208365    11.00000    0.01350    0.01423 =
         0.01135   -0.00022   -0.00010    0.00675
N4    4    0.403590    0.514309    0.449974    11.00000    0.02161    0.01741 =
         0.01281    0.00002    0.00470    0.01157
AFIX  44
H4    2    0.433806    0.516181    0.426046    11.00000   -1.20000
AFIX   0
N2    4    0.588456    0.757320    0.637329    11.00000    0.01327    0.01962 =
         0.01250   -0.00185   -0.00255    0.00625
AFIX  44
H2    2    0.629152    0.795190    0.656450    11.00000   -1.20000
AFIX   0
N6    4    0.568931    0.808539    0.264631    11.00000    0.01613    0.02181 =
         0.01183   -0.00264   -0.00369    0.01012
AFIX  44
H6A   2    0.597808    0.805853    0.287666    11.00000   -1.20000
AFIX   0
C11   1    0.420437    0.657547    0.357689    11.00000    0.01315    0.01511 =
         0.00928    0.00000    0.00028    0.00796
C12   1    0.324341    0.571056    0.357671    11.00000    0.01535    0.01269 =
         0.01093   -0.00027   -0.00054    0.00739
AFIX  44
H12   2    0.318277    0.506828    0.357646    11.00000   -1.20000
AFIX   0
C10   1    0.514883    0.648172    0.356835    11.00000    0.01391    0.01500 =
         0.00908   -0.00299   -0.00124    0.00818
C4    1    0.416127    0.594418    0.473386    11.00000    0.01668    0.01427 =
         0.01514    0.00016    0.00231    0.00794
AFIX  44
H4A   2    0.460871    0.662945    0.465329    11.00000   -1.20000
AFIX   0
C7    1    0.491651    0.729461    0.244123    11.00000    0.01496    0.01736 =
         0.01306    0.00027   -0.00081    0.00801
AFIX  44
H7    2    0.461501    0.662071    0.253888    11.00000   -1.20000
AFIX   0
C1    1    0.511714    0.765579    0.619891    11.00000    0.01750    0.02053 =
         0.01478   -0.00395   -0.00206    0.01095
AFIX  44
H1    2    0.495884    0.814901    0.627711    11.00000   -1.20000
AFIX   0
C9    1    0.526587    0.862453    0.206447    11.00000    0.01911    0.01490 =
         0.01709    0.00093   -0.00352    0.00531
AFIX  44
H9    2    0.524910    0.903926    0.185056    11.00000   -1.20000
AFIX   0
C8    1    0.592121    0.894240    0.241232    11.00000    0.01899    0.01659 =
         0.02037   -0.00216   -0.00529    0.00546
AFIX  44
H8    2    0.642356    0.960738    0.247690    11.00000   -1.20000
AFIX   0
C2    1    0.587925    0.676087    0.618212    11.00000    0.01822    0.02411 =
         0.02457   -0.00362   -0.00621    0.01332
AFIX  44
H2A   2    0.633009    0.651448    0.623933    11.00000   -1.20000
AFIX   0
C3    1    0.509149    0.637476    0.589135    11.00000    0.02006    0.02109 =
         0.02379   -0.00599   -0.00739    0.01385
AFIX  44
H3    2    0.489560    0.578931    0.570582    11.00000   -1.20000
AFIX   0
C6    1    0.306492    0.462032    0.508019    11.00000    0.02623    0.01402 =
         0.01789    0.00173    0.00808    0.00868
AFIX  44
H6    2    0.259683    0.420071    0.529138    11.00000   -1.20000
AFIX   0
C5    1    0.333339    0.428985    0.471580    11.00000    0.03344    0.01393 =
         0.02275   -0.00004    0.01058    0.00984
AFIX  44
H5    2    0.308941    0.362215    0.463141    11.00000   -1.20000
AFIX   0
HKLF 4
REM  mo_h1_100k_0m_a.res in R-3
REM wR2 = 0.0756, GooF = S = 1.041, Restrained GooF = 1.041 for all data
REM R1 = 0.0282 for 3106 Fo > 4sig(Fo) and 0.0311 for all 3380 data
REM 199 parameters refined using 0 restraints
END
WGHT      0.0345     12.8397
REM Highest difference peak  0.453,  deepest hole -0.325,  1-sigma level  0.056
Q1    1   0.4650  0.6525  0.3563  11.00000  0.05    0.45
Q2    1   0.4230  0.7029  0.3578  11.00000  0.05    0.42
Q3    1   0.3726  0.6165  0.3580  11.00000  0.05    0.40
Q4    1   0.5539  0.8856  0.2267  11.00000  0.05    0.34
Q5    1   0.4937  0.8070  0.2065  11.00000  0.05    0.33
  REM The information below was added by Olex2.
  REM
  REM R1 = 0.0282 for 3106 Fo > 4sig(Fo) and 0.0311 for all 28367 data
  REM 199 parameters refined using n/a restraints
  REM Highest difference peak 0.45, deepest hole -0.33
  REM Mean Shift 0, Max Shift -0.001.
  REM +++ Tabular Listing of Refinement Information +++
  REM R1_all = 0.0311
  REM R1_gt = 0.0282
  REM wR_ref = 0.0756
  REM GOOF = 1.041
  REM Shift_max = -0.001
  REM Shift_mean = 0
  REM Reflections_all = 28367
  REM Reflections_gt = 3106
  REM Parameters = 199
  REM Hole = -0.33
  REM Peak = 0.45
  REM Flack = n/a
;
