# Supplementary material for: Crystal structure of tris­[hexa­kis­(imidazole)cobalt(II)] bis­(benzene-1,3,5-tri­carboxyl­ate)
Source: Acta Crystallogr E Crystallogr Commun. 2025 Nov 25;81(Pt 12):1186–8. doi: 10.1107/S2056989025010060 (PMC12810284; doi:10.1107/S2056989025010060)
Supplement: Supplementary file 2 [file e-81-01186-Isup2.hkl]

#
# h,k,l, Fc-squared, Fo-squared, sigma(Fo-squared), status flag
#
data_I
_shelx_title ' mo_h1_100k_0m_a.res in R-3'
_shelx_refln_list_code          4
_shelx_F_calc_maximum      677.91
_exptl_crystal_F_000      2817.00
_reflns_d_resolution_high  0.7500

loop_
 _space_group_symop_operation_xyz
 'x, y, z'
 '-y, x-y, z'
 '-x+y, -x, z'
 'x+2/3, y+1/3, z+1/3'
 '-y+2/3, x-y+1/3, z+1/3'
 '-x+y+2/3, -x+1/3, z+1/3'
 'x+1/3, y+2/3, z+2/3'
 '-y+1/3, x-y+2/3, z+2/3'
 '-x+y+1/3, -x+2/3, z+2/3'
 '-x, -y, -z'
 'y, -x+y, -z'
 'x-y, x, -z'
 '-x+2/3, -y+1/3, -z+1/3'
 'y+2/3, -x+y+1/3, -z+1/3'
 'x-y+2/3, x+1/3, -z+1/3'
 '-x+1/3, -y+2/3, -z+2/3'
 'y+1/3, -x+y+2/3, -z+2/3'
 'x-y+1/3, x+2/3, -z+2/3'

_cell_length_a    15.2150
_cell_length_b    15.2150
_cell_length_c    30.4940
_cell_angle_alpha  90.000
_cell_angle_beta   90.000
_cell_angle_gamma 120.000

_shelx_F_squared_multiplier     1.000

loop_
 _refln_index_h
 _refln_index_k
 _refln_index_l
 _refln_F_squared_calc
 _refln_F_squared_meas
 _refln_F_squared_sigma
 _refln_observed_status
  -1   2   0     199380.19     204548.70      3555.34 o
   0   3   0       2166.29       2253.05        66.17 o
  -2   4   0       6490.02       7039.50       121.47 o
  -1   5   0      52341.53      47216.51      4364.85 o
  -3   6   0       6715.62       7630.89       320.53 o
   0   6   0       2742.89       1933.67        48.50 o
  -5   7   0       4808.27       3560.96        99.84 o
  -2   7   0        203.40         75.34        14.24 o
  -7   8   0      30373.16      27733.16       351.42 o
  -4   8   0      34864.71      34581.92       375.16 o
  -1   8   0      49043.29      47107.57       534.10 o
  -6   9   0      49060.58      46560.16       470.00 o
  -3   9   0      65211.30      64908.70       643.61 o
   0   9   0      41001.13      42404.27       485.34 o
  -8  10   0      19923.64      19286.22       234.70 o
  -5  10   0      43463.81      44820.86       430.10 o
  -2  10   0      32011.01      29971.52       356.68 o
 -10  11   0      66942.59      63415.84       719.72 o
  -7  11   0       7119.42       6215.61        85.82 o
  -4  11   0      39433.92      39028.79       381.86 o
  -1  11   0      13122.99      12415.09       160.44 o
  -9  12   0      11829.63      10897.93       145.80 o
  -6  12   0       3367.40       3553.54        59.14 o
  -3  12   0       6788.85       6077.36        99.50 o
   0  12   0      47535.94      47119.66       558.02 o
 -11  13   0      15716.19      15872.36       219.25 o
  -8  13   0       6762.36       6279.44       100.06 o
  -5  13   0       1450.72       1724.96        43.52 o
  -2  13   0       5813.50       5794.68        91.60 o
 -13  14   0       6988.16       7534.32       144.42 o
 -10  14   0       3743.45       3628.20       100.54 o
  -7  14   0        198.94        146.25        21.43 o
  -4  14   0       4781.99       5101.47        86.34 o
  -1  14   0       2229.22       2324.90        68.95 o
 -12  15   0       1841.30       2345.80        96.27 o
  -9  15   0      31465.44      31334.72       364.95 o
  -6  15   0        284.24        403.27        28.47 o
  -3  15   0      13054.60      13307.82       173.30 o
   0  15   0       1963.79       2030.48        99.10 o
 -14  16   0      15493.65      16115.00       258.93 o
 -11  16   0      17890.05      17540.63       287.21 o
  -8  16   0      11701.66      11920.41       160.41 o
  -5  16   0      15269.60      14680.13       188.26 o
  -2  16   0       4075.15       3893.78       113.34 o
 -16  17   0        930.18        776.98        78.79 o
 -13  17   0       5271.90       5166.13       123.28 o
 -10  17   0      21226.24      20824.12       287.13 o
  -7  17   0       8283.12       8435.42       137.99 o
  -4  17   0       8069.06       8013.02       136.32 o
  -1  17   0        857.78        735.19        52.66 o
 -15  18   0       4356.47       4763.57       124.52 o
 -12  18   0       2381.10       2219.92        81.19 o
  -9  18   0       1280.34       1261.55       133.90 o
  -6  18   0       1693.46       1745.84        68.13 o
  -3  18   0       5625.58       5890.97       118.96 o
 -14  19   0       1212.94       1224.14        71.95 o
 -11  19   0       1886.32       2049.13        85.59 o
  -8  19   0       2425.23       2689.15        83.55 o
  -5  19   0       7349.16       7655.57       140.12 o
 -10  20   0       2273.89       2571.86       103.00 o
  -1   1   1       3027.80       2641.85       229.21 o
   0   2   1        395.72        373.37        20.44 o
  -2   3   1        759.64        596.12        20.52 o
   1   3   1      11900.12      12761.16       264.78 o
  -7   4   1      26949.64      28861.82       335.55 o
  -4   4   1        781.88        807.91        38.25 o
  -1   4   1       4112.28       4668.97        99.62 o
   2   4   1       2521.69       2671.30        55.26 o
  -9   5   1       1114.36       1297.30        31.69 o
  -6   5   1        174.69        165.69        17.14 o
  -3   5   1       1196.84       1204.35        47.94 o
   0   5   1       5236.24       5714.14       107.34 o
   3   5   1         54.34         50.61        10.14 o
 -11   6   1        278.15        237.86        18.23 o
  -8   6   1       1811.42       1867.73        40.00 o
  -5   6   1       5297.15       5274.14        91.79 o
  -2   6   1       1823.01       1508.09        44.50 o
   1   6   1       2653.12       2400.41        51.26 o
   4   6   1       6562.66       7082.80       105.56 o
 -13   7   1       1966.80       1851.64        51.29 o
 -10   7   1      21410.03      21838.47       237.16 o
  -7   7   1       2169.10       2055.75        55.67 o
  -4   7   1       2447.52       2369.05        58.83 o
  -1   7   1       2260.73       2602.79        68.65 o
   2   7   1        490.04        348.23        20.52 o
   5   7   1        126.86        141.39        16.39 o
 -15   8   1         91.84         76.63        20.70 o
 -12   8   1      23441.58      22545.12       247.52 o
  -9   8   1       6613.61       7324.48       100.97 o
  -6   8   1        749.69        645.84        30.68 o
  -3   8   1       4216.44       4521.19        63.68 o
   0   8   1        735.78        872.84        53.14 o
   3   8   1        156.03        127.28        22.40 o
   6   8   1       2939.77       2810.78        68.90 o
 -17   9   1        574.12        549.23        37.50 o
 -14   9   1        513.50        602.57        33.79 o
 -11   9   1        846.38        853.12        52.31 o
  -8   9   1        375.90        291.05        23.20 o
  -5   9   1        506.67        614.85        22.71 o
  -2   9   1         24.34         44.61        12.62 o
   1   9   1          2.99         -3.63        10.88 o
   4   9   1        100.56         97.55        19.33 o
   7   9   1      10922.25      10467.80       160.77 o
 -19  10   1         23.09          7.70        32.46 o
 -16  10   1       5853.30       5878.50       115.59 o
 -13  10   1        420.95        348.23        25.76 o
 -10  10   1       2010.73       1873.60        51.45 o
  -7  10   1      18335.55      19587.87       281.89 o
  -4  10   1      56524.47      59734.90       565.68 o
  -1  10   1       1274.84       1284.17        56.89 o
   2  10   1       9488.41       8982.39       156.98 o
   5  10   1        148.27        114.34        27.55 o
   8  10   1       2843.83       2618.89        83.04 o
 -18  11   1       1416.89       1311.84        66.49 o
 -15  11   1        255.36        195.30        25.85 o
 -12  11   1        544.30        571.72        32.11 o
  -9  11   1        954.60        848.18        40.74 o
  -6  11   1      15781.58      16247.72       174.69 o
  -3  11   1       4959.72       4706.41        68.84 o
   0  11   1       7807.65       7475.40       102.98 o
   3  11   1        593.08        492.10        37.54 o
   6  11   1        331.35        294.74        36.16 o
   9  11   1         96.44         97.61        39.81 o
 -20  12   1       1687.51       1822.39        76.29 o
 -17  12   1         56.97         31.08        23.68 o
 -14  12   1       2742.95       2841.47        63.72 o
 -11  12   1        372.53        358.47        27.41 o
  -8  12   1        229.03        158.58        19.87 o
  -5  12   1        434.00        436.77        24.41 o
  -2  12   1      11236.10      10415.16       142.67 o
   1  12   1       3136.09       3132.07        74.24 o
   4  12   1       2836.31       2920.87        79.96 o
   7  12   1        827.61        751.58        53.29 o
 -19  13   1         13.82         66.36        31.05 o
 -16  13   1          5.48         17.99        23.43 o
 -13  13   1       7127.50       6960.89       122.29 o
 -10  13   1         13.27         17.40        19.36 o
  -7  13   1       2716.30       2634.20        51.90 o
  -4  13   1        195.27        183.28        21.45 o
  -1  13   1       1017.20       1103.06        50.11 o
   2  13   1       1252.79       1442.05        87.84 o
   5  13   1       1270.14       1422.27        66.75 o
 -18  14   1        607.58        638.36        45.75 o
 -15  14   1        845.77        906.84        47.81 o
 -12  14   1       5839.51       5696.63       154.91 o
  -9  14   1       7950.62       7189.16       113.09 o
  -6  14   1        988.87        938.68        43.82 o
  -3  14   1       1261.54       1179.58        45.23 o
   0  14   1       2043.25       2018.53        71.57 o
   3  14   1       5073.66       5373.28       128.26 o
 -17  15   1        669.02        695.36        47.54 o
 -14  15   1        120.60        172.24        35.15 o
 -11  15   1        137.29        156.96        28.01 o
  -8  15   1      12239.52      11979.83       157.25 o
  -5  15   1        781.53        824.15        39.67 o
  -2  15   1         68.86         98.57        24.15 o
   1  15   1         39.00         25.65        31.51 o
   4  15   1        480.62        460.32        52.29 o
 -16  16   1        419.40        348.40        44.33 o
 -13  16   1       4456.39       4722.31       113.91 o
 -10  16   1       1458.19       1600.47        63.97 o
  -7  16   1        310.26        218.30        29.59 o
  -4  16   1        160.98        168.21        26.91 o
  -1  16   1       1649.90       1593.25        86.61 o
   2  16   1        691.23        703.27        61.33 o
 -18  17   1       2124.74       2209.57        89.20 o
 -15  17   1        548.24        483.45        49.84 o
 -12  17   1       1854.40       2001.51        74.87 o
  -9  17   1       2540.52       2618.01        85.63 o
  -6  17   1        422.32        404.96        33.68 o
  -3  17   1       1930.70       1894.98        70.32 o
   0  17   1        210.09        217.87        52.66 o
 -17  18   1        748.76        822.10        69.27 o
 -14  18   1        322.69        382.33        57.04 o
 -11  18   1       1149.92       1163.76        60.22 o
  -8  18   1       1252.93       1340.01        59.40 o
  -5  18   1       3122.02       2993.83        82.09 o
  -2  18   1         17.90         19.22        33.91 o
 -13  19   1         36.76          5.82        31.45 o
 -10  19   1        824.24        743.95        57.24 o
  -7  19   1        594.38        605.76        46.04 o
  -4  19   1        442.84        453.87        44.27 o
 -12  20   1        689.34        656.14        53.35 o
  -9  20   1        288.62        321.63        67.49 o
   0   1   2       4583.80       4298.92        97.32 o
  -2   2   2      26313.23      27737.33       595.03 o
  -1   3   2        355.47        477.80        27.11 o
   2   3   2        405.27        328.17        25.49 o
  -6   4   2       8939.47       8671.26       213.64 o
  -3   4   2      20676.92      19427.43       305.14 o
   0   4   2       2915.30       2861.63       235.50 o
   3   4   2      27600.59      27876.76       382.24 o
  -8   5   2      20850.81      22369.37       223.03 o
  -5   5   2      24106.71      27209.68       703.80 o
  -2   5   2       1697.18       1526.18       111.55 o
   1   5   2      15483.66      15890.60       208.62 o
   4   5   2       5958.28       6360.01        89.71 o
 -10   6   2      30217.44      31377.93       309.75 o
  -7   6   2       3178.57       2902.48        51.16 o
  -4   6   2       3023.33       2779.79        52.27 o
  -1   6   2        172.16        229.82        15.52 o
   2   6   2       3663.83       3929.07        67.31 o
   5   6   2       4447.99       4364.43        67.87 o
 -12   7   2        572.53        683.22        29.12 o
  -9   7   2         10.62         13.37        10.89 o
  -6   7   2      27150.49      26831.56       341.95 o
  -3   7   2      34081.54      36434.98       418.34 o
   0   7   2       4539.35       4181.25        64.02 o
   3   7   2         68.21         94.67        14.25 o
   6   7   2       4701.02       4696.78        72.68 o
 -14   8   2       9415.11       8650.89       120.16 o
 -11   8   2        455.63        462.04        32.93 o
  -8   8   2       3157.95       3069.71        56.69 o
  -5   8   2       9568.85       9657.99       129.79 o
  -2   8   2       1978.47       1877.25        40.18 o
   1   8   2      17125.46      17996.29       210.43 o
   4   8   2       8781.49       8419.03       119.76 o
   7   8   2       3081.63       2961.29        68.07 o
 -16   9   2       3510.77       3291.40        71.82 o
 -13   9   2        150.51        212.78        20.32 o
 -10   9   2       2756.18       2414.32        57.87 o
  -7   9   2       2821.45       2783.38        54.48 o
  -4   9   2       9359.85      10137.26       120.71 o
  -1   9   2       6586.14       6593.96        99.45 o
   2   9   2       2032.35       1906.31        46.90 o
   5   9   2        462.96        448.64        30.79 o
   8   9   2         42.21         69.66        25.48 o
 -18  10   2        363.44        355.25        36.99 o
 -15  10   2      18389.03      17771.35       214.67 o
 -12  10   2       9651.07       9439.58       125.47 o
  -9  10   2       4801.10       4805.21        75.10 o
  -6  10   2       5914.75       6422.98        81.81 o
  -3  10   2       5796.06       5653.16        80.46 o
   0  10   2        910.84       1090.65        34.34 o
   3  10   2        596.06        660.20        47.33 o
   6  10   2        708.53        741.89        56.76 o
   9  10   2       1623.44       1682.03        90.66 o
 -20  11   2        147.09        179.90        42.54 o
 -17  11   2        645.84        548.10        45.03 o
 -14  11   2       3906.73       3557.73        70.83 o
 -11  11   2       1772.85       2022.05        50.24 o
  -8  11   2        117.83         75.78        14.91 o
  -5  11   2       5264.37       4857.77        69.60 o
  -2  11   2       2495.20       2435.55        57.06 o
   1  11   2        209.69        237.45        22.93 o
   4  11   2       1060.23       1090.96        52.78 o
   7  11   2       3328.82       3256.69        90.82 o
 -19  12   2       2428.71       2557.49        85.50 o
 -16  12   2        667.81        703.67        43.19 o
 -13  12   2         12.19         28.12        19.25 o
 -10  12   2        306.08        315.92        25.87 o
  -7  12   2      12908.35      12942.18       147.26 o
  -4  12   2       1385.82       1284.91        44.90 o
  -1  12   2        647.87        629.63        33.26 o
   2  12   2        680.84        617.83        46.67 o
   5  12   2       9432.57       9730.81       207.16 o
   8  12   2        427.75        444.41        49.55 o
 -18  13   2       1444.38       1518.56        60.23 o
 -15  13   2         43.09         43.80        26.69 o
 -12  13   2        144.78        146.06        27.91 o
  -9  13   2       4764.74       4795.30        92.19 o
  -6  13   2        902.53        804.13        32.72 o
  -3  13   2        425.58        435.42        27.86 o
   0  13   2       2924.04       2874.11        72.85 o
   3  13   2       4696.37       4852.74       116.40 o
   6  13   2        633.71        702.97        51.83 o
 -17  14   2       1921.55       2196.79       107.29 o
 -14  14   2       1320.12       1397.56        81.54 o
 -11  14   2      15791.36      15954.48       230.86 o
  -8  14   2         18.14          4.29        16.55 o
  -5  14   2       3576.86       3414.71        67.56 o
  -2  14   2         19.06          8.37        19.44 o
   1  14   2       1346.30       1408.36        71.14 o
   4  14   2       5151.57       5464.11       139.85 o
 -19  15   2       2874.48       3002.53        88.24 o
 -16  15   2       5926.90       6408.11       129.66 o
 -13  15   2        693.89        675.43        48.78 o
 -10  15   2        402.37        444.91        35.94 o
  -7  15   2       2502.48       2198.20        57.31 o
  -4  15   2       4271.49       4223.58        80.25 o
  -1  15   2       2000.99       2064.30        72.44 o
   2  15   2        287.63        184.28        40.09 o
 -18  16   2       2714.36       2765.66       107.28 o
 -15  16   2       3238.84       3247.19        99.84 o
 -12  16   2        461.35        456.36        40.37 o
  -9  16   2       1317.43       1376.30        59.69 o
  -6  16   2      10566.14       9823.33       139.51 o
  -3  16   2       3778.06       3919.50        88.96 o
   0  16   2       1073.35        995.49        64.07 o
 -17  17   2        348.90        220.58        39.70 o
 -14  17   2       2000.74       2032.86        85.99 o
 -11  17   2         56.61         23.33        26.76 o
  -8  17   2        253.30        204.72        30.45 o
  -5  17   2       5190.67       5012.72        94.53 o
  -2  17   2       9384.33       9979.25       194.88 o
   1  17   2        454.84        507.85        56.74 o
 -16  18   2       3911.75       3823.47       113.93 o
 -13  18   2        947.91       1088.03        65.52 o
 -10  18   2        535.24        600.51        49.99 o
  -7  18   2        101.49         52.84        27.67 o
  -4  18   2       3312.37       3419.35        87.65 o
  -1  18   2        493.78        545.65        51.41 o
 -15  19   2       2460.98       2717.26       128.00 o
 -12  19   2       1416.04       1571.42        71.80 o
  -9  19   2        339.81        235.57        46.34 o
  -6  19   2       1634.03       1724.83        89.15 o
 -11  20   2        577.67        655.87        58.77 o
  -8  20   2       1320.20       1375.82        65.68 o
   0   0   3        295.63        105.90         8.94 o
   1   1   3      50163.96      54293.10       813.99 o
  -1   2   3      56380.99      57661.61       997.44 o
   2   2   3        343.79        397.93        27.52 o
  -3   3   3     290555.25     266263.50     12633.60 o
   0   3   3      61713.13      64972.94      1383.95 o
   3   3   3       8386.17       4755.96       180.73 o
  -2   4   3        115.70         87.40        13.82 o
   1   4   3       1408.17       1351.46        46.63 o
   4   4   3      45603.82      48177.51       486.04 o
  -7   5   3      61016.41      63602.38       648.96 o
  -4   5   3      69082.70      72324.95      1542.70 o
  -1   5   3       2376.49       2292.85       204.50 o
   2   5   3       1901.43       1587.19        39.91 o
   5   5   3      22302.48      22474.48       227.69 o
  -9   6   3      35915.10      36888.56       356.36 o
  -6   6   3      54076.07      56365.85       752.18 o
  -3   6   3       8287.37       7547.41       187.23 o
   0   6   3      25514.35      24802.12       325.74 o
   3   6   3       4375.66       4176.72        86.44 o
   6   6   3      11976.07      11181.67       137.88 o
 -11   7   3      13626.57      12999.49       171.74 o
  -8   7   3       1360.38       1004.32        27.06 o
  -5   7   3      28062.63      27222.85       347.64 o
  -2   7   3      37004.77      38320.92       381.94 o
   1   7   3      25326.05      24432.15       272.30 o
   4   7   3      19749.63      18915.06       300.54 o
   7   7   3       8238.72       7597.04       132.50 o
 -13   8   3        612.72        493.99        26.76 o
 -10   8   3       5078.31       5075.20        90.97 o
  -7   8   3       3738.73       3295.92        55.06 o
  -4   8   3      45773.35      47677.29       475.62 o
  -1   8   3       3043.14       2898.75        62.41 o
   2   8   3      41307.63      42378.83       429.37 o
   5   8   3       1706.09       1755.11        50.01 o
   8   8   3      13626.37      12705.03       168.50 o
 -15   9   3        506.57        420.21        27.74 o
 -12   9   3      13639.49      13607.48       155.30 o
  -9   9   3       1811.02       1596.43        41.73 o
  -6   9   3       5708.17       5527.96        90.14 o
  -3   9   3      13643.71      13558.48       154.42 o
   0   9   3      45951.66      47254.59       475.90 o
   3   9   3        614.89        659.67        32.16 o
   6   9   3       5827.44       5503.45        98.20 o
   9   9   3       2534.86       2514.26        80.84 o
 -17  10   3       1383.72       1304.32        60.78 o
 -14  10   3       6339.14       5960.92        95.43 o
 -11  10   3       3138.53       3096.40        66.25 o
  -8  10   3       4473.04       4056.17        65.67 o
  -5  10   3      49496.93      51508.18       490.73 o
  -2  10   3      12313.77      12022.59       169.45 o
   1  10   3       1117.43       1325.10        52.08 o
   4  10   3         35.52         51.59        21.80 o
   7  10   3      14119.98      13524.17       206.77 o
  10  10   3       1426.00       1653.37        83.09 o
 -19  11   3       2104.69       1962.23        73.65 o
 -16  11   3       5606.09       5438.13        96.93 o
 -13  11   3       5355.22       4925.37        83.02 o
 -10  11   3         37.66         78.12        16.11 o
  -7  11   3       9179.40       9330.83       111.13 o
  -4  11   3      18820.60      18247.50       193.79 o
  -1  11   3       2747.88       2574.65        60.79 o
   2  11   3       1370.30       1386.08        63.71 o
   5  11   3       7618.94       7880.45       150.57 o
   8  11   3       2677.24       2929.51        90.61 o
 -18  12   3       5201.87       5046.81       131.91 o
 -15  12   3       3545.70       3633.19        76.05 o
 -12  12   3        686.03        770.11        40.82 o
  -9  12   3       7284.20       7066.60       115.53 o
  -6  12   3        679.24        661.32        28.63 o
  -3  12   3       8754.11       8504.55       115.07 o
   0  12   3        178.78        161.71        24.52 o
   3  12   3      13975.80      14395.31       210.77 o
   6  12   3       9508.49      10133.21       173.59 o
 -17  13   3       4521.82       4414.85        90.21 o
 -14  13   3      13465.72      13561.84       187.40 o
 -11  13   3         33.39         43.79        21.33 o
  -8  13   3        819.52        780.37        36.58 o
  -5  13   3      13635.17      12679.49       148.38 o
  -2  13   3         26.99         26.12        17.58 o
   1  13   3       1304.47       1598.59        70.39 o
   4  13   3       9037.57       9490.43       164.05 o
 -19  14   3       1957.24       1901.88        73.76 o
 -16  14   3       1549.17       1710.28        65.08 o
 -13  14   3      11610.91      12175.88       202.06 o
 -10  14   3      13073.17      12748.30       186.74 o
  -7  14   3        565.37        557.06        31.22 o
  -4  14   3       1738.56       1540.53        49.15 o
  -1  14   3       6327.26       6880.94       124.49 o
   2  14   3         76.66         29.14        30.58 o
   5  14   3       4927.04       5681.67       138.63 o
 -18  15   3       4022.35       4160.15        97.57 o
 -15  15   3       9434.63       9582.23       178.40 o
 -12  15   3        203.40        161.42        29.29 o
  -9  15   3       3469.83       3351.90       101.41 o
  -6  15   3      20878.95      19670.75       232.16 o
  -3  15   3       6359.57       6384.38       104.32 o
   0  15   3        293.09        273.06        40.10 o
   3  15   3       2871.79       3094.45       106.25 o
 -17  16   3       2874.49       3081.10        92.45 o
 -14  16   3        537.20        613.85        52.12 o
 -11  16   3       7094.19       7155.88       130.74 o
  -8  16   3       6457.11       6360.60       104.15 o
  -5  16   3       9252.71       9385.17       136.11 o
  -2  16   3      12383.06      12393.96       182.12 o
   1  16   3       2306.23       2272.01        95.51 o
 -16  17   3       2826.95       2870.51       129.76 o
 -13  17   3       4796.68       4855.05       119.31 o
 -10  17   3       3595.03       3503.35        90.63 o
  -7  17   3       1843.82       1768.50        65.60 o
  -4  17   3      13427.73      13735.20       197.87 o
  -1  17   3       6606.85       7055.75       142.68 o
 -15  18   3       3020.64       3130.43       119.47 o
 -12  18   3       5113.57       5425.58       135.41 o
  -9  18   3       5668.73       5824.78       145.81 o
  -6  18   3       4298.80       4283.39        96.40 o
  -3  18   3        928.50       1180.26        60.36 o
 -14  19   3      12203.98      12849.92       230.08 o
 -11  19   3       1660.11       1564.81        71.43 o
  -8  19   3         46.78         37.11        29.08 o
  -5  19   3       2067.47       2395.26        81.49 o
 -10  20   3       1842.82       1850.35        87.37 o
  -1   1   4       4192.29       4508.28        72.28 o
  -3   2   4     238596.08     249669.84      3764.24 o
   0   2   4      17250.51      17098.48       388.84 o
  -5   3   4       3899.41       3348.00        79.45 o
  -2   3   4     459567.59     465452.72      6978.47 o
   1   3   4      17872.31      20269.37       367.70 o
  -7   4   4       1565.18       2110.15        37.28 o
  -4   4   4      17437.37      17825.50       363.44 o
  -1   4   4      15388.40      17180.23       386.22 o
  -9   5   4       1066.49       1206.76        31.35 o
  -6   5   4       3872.20       3342.58        65.29 o
  -3   5   4        175.39         68.02        14.10 o
   0   5   4         99.52        147.33        14.00 o
   3   5   4      11463.61      13652.29       137.96 o
 -11   6   4      14079.14      14261.98       173.64 o
  -8   6   4       5670.74       4628.88        61.30 o
  -5   6   4      23722.01      25231.37       667.09 o
  -2   6   4      16451.65      16251.51       211.34 o
   1   6   4        138.39        273.19        19.15 o
   4   6   4        668.30        661.02        31.79 o
 -13   7   4        620.25        486.52        26.90 o
 -10   7   4      37401.80      39330.64       420.33 o
  -7   7   4        420.01        379.43        17.24 o
  -4   7   4      16365.20      18006.89       237.96 o
  -1   7   4      16484.71      17345.45       224.42 o
   2   7   4       4924.47       5525.60        71.97 o
   5   7   4      16781.75      16643.55       181.87 o
 -15   8   4        906.08        940.59        42.12 o
 -12   8   4       1179.91       1034.06        35.39 o
  -9   8   4       3022.06       3101.45        49.86 o
  -6   8   4        953.41        956.48        40.66 o
  -3   8   4      41469.15      43165.88       410.11 o
   0   8   4      21700.72      22085.52       234.44 o
   3   8   4       2298.31       2366.46        47.05 o
   6   8   4        212.32        188.90        24.68 o
 -17   9   4       6093.82       5767.11       103.42 o
 -14   9   4       1796.05       1895.41        48.94 o
 -11   9   4       5226.26       5261.90        88.53 o
  -8   9   4         99.39        181.62        14.54 o
  -5   9   4       4430.28       4751.81        73.58 o
  -2   9   4      33395.54      34739.73       355.56 o
   1   9   4         45.38         24.34        11.54 o
   4   9   4       5747.97       5372.58        90.72 o
   7   9   4        100.11         93.86        24.21 o
 -19  10   4       2284.25       1976.20        79.19 o
 -16  10   4       1637.29       1532.17        58.28 o
 -13  10   4      17995.61      17486.96       206.49 o
 -10  10   4        585.73        598.61        32.45 o
  -7  10   4       1615.52       2222.35        42.27 o
  -4  10   4       1320.91       1656.56        38.60 o
  -1  10   4      25237.96      24668.28       279.55 o
   2  10   4       1536.44       1237.11        44.81 o
   5  10   4        349.22        287.33        32.13 o
   8  10   4        776.03        851.28        52.46 o
 -18  11   4       3113.69       2831.11        90.75 o
 -15  11   4        999.25        828.43        40.74 o
 -12  11   4        133.79         99.97        19.75 o
  -9  11   4       8767.16       8748.46       118.07 o
  -6  11   4        195.23        152.29        15.75 o
  -3  11   4         23.50         14.81        13.16 o
   0  11   4        264.69        245.97        21.10 o
   3  11   4        651.30        590.07        45.16 o
   6  11   4       5287.41       5842.41       119.20 o
   9  11   4         56.42         85.91        35.15 o
 -20  12   4       1508.03       1692.67        71.55 o
 -17  12   4        360.86        398.41        35.34 o
 -14  12   4       3207.17       3318.13        68.90 o
 -11  12   4       1693.36       1693.85        65.44 o
  -8  12   4       7085.57       6622.19       100.99 o
  -5  12   4        137.59        176.35        17.83 o
  -2  12   4       1978.00       1621.39        55.61 o
   1  12   4       4492.16       4392.64        86.54 o
   4  12   4       2453.56       2783.23        77.90 o
   7  12   4        988.36        906.71        59.83 o
 -19  13   4        118.83         45.35        31.24 o
 -16  13   4       1536.38       1733.41        64.16 o
 -13  13   4       2477.81       2309.33        66.36 o
 -10  13   4       1149.76       1108.90        48.14 o
  -7  13   4        106.81        161.21        19.06 o
  -4  13   4         83.45         48.02        16.86 o
  -1  13   4        107.62         66.21        23.95 o
   2  13   4        505.35        548.61        45.05 o
   5  13   4       3885.42       4092.13       102.77 o
 -18  14   4        440.83        350.48        39.55 o
 -15  14   4       3123.77       3236.01        78.60 o
 -12  14   4       5992.79       5866.59       121.90 o
  -9  14   4       3058.73       3211.67        75.75 o
  -6  14   4       8985.65       8942.85       116.79 o
  -3  14   4       1654.31       1493.52        65.76 o
   0  14   4        547.37        496.58        39.89 o
   3  14   4       7760.01       8034.06       163.81 o
 -17  15   4       7154.16       7005.23       151.94 o
 -14  15   4       1370.32       1378.25        67.28 o
 -11  15   4       5752.83       5342.81       106.59 o
  -8  15   4       8887.49       8903.74       126.60 o
  -5  15   4      14973.49      14471.61       182.89 o
  -2  15   4         26.80         26.86        22.88 o
   1  15   4        594.26        526.57        49.28 o
   4  15   4         35.45         28.65        35.74 o
 -16  16   4       3513.40       3557.94        96.48 o
 -13  16   4          6.47        -15.01        29.80 o
 -10  16   4      14560.39      14050.25       208.49 o
  -7  16   4       1259.50       1391.38        59.60 o
  -4  16   4       3487.64       3183.30        71.92 o
  -1  16   4       5336.26       5187.28       124.14 o
   2  16   4       3687.81       3702.93       122.32 o
 -15  17   4        418.46        339.25        45.23 o
 -12  17   4        111.40        100.96        30.68 o
  -9  17   4       1996.40       2027.83        82.01 o
  -6  17   4          5.71         33.67        24.72 o
  -3  17   4         53.45         49.49        27.02 o
   0  17   4        102.13        182.03        42.11 o
 -14  18   4        538.62        467.05        49.03 o
 -11  18   4       2398.60       2311.81        82.83 o
  -8  18   4       1129.55       1001.79        75.43 o
  -5  18   4       1327.99       1498.25        64.07 o
  -2  18   4       1343.58       1578.44        74.40 o
 -13  19   4       1755.59       1812.83       106.36 o
 -10  19   4         15.45          6.96        31.98 o
  -7  19   4       1607.78       1611.04        67.99 o
  -4  19   4       6274.22       6826.22       132.46 o
 -12  20   4       2646.98       3076.08        97.99 o
  -9  20   4          5.18         14.94        33.20 o
   0   1   5      70096.02      78965.39      1366.90 o
  -2   2   5     121260.33     127480.73      2214.96 o
   1   2   5      61173.18      64154.95      1113.81 o
  -4   3   5      78296.37      78093.42      1337.74 o
  -1   3   5      71801.06      70393.75      1220.80 o
   2   3   5       2009.68       1879.36        56.65 o
  -6   4   5       3460.68       2821.84        40.47 o
  -3   4   5     148243.98     149690.72      2239.94 o
   0   4   5        461.78        230.44        20.45 o
   3   4   5       7089.88       8625.83       211.51 o
  -8   5   5       2413.84       1836.94        35.65 o
  -5   5   5     163481.53     169413.27      2204.38 o
  -2   5   5       3714.54       3932.05       111.65 o
   1   5   5       5816.42       4091.24        85.66 o
   4   5   5       8709.63       7551.63        90.17 o
 -10   6   5      18691.67      18971.61       218.04 o
  -7   6   5      56918.68      56519.75       550.60 o
  -4   6   5      95306.39      92937.73      1357.27 o
  -1   6   5       4012.98       3018.57        66.93 o
   2   6   5      22337.46      21590.28       216.57 o
   5   6   5      18094.96      17928.46       210.21 o
 -12   7   5      14914.17      15217.07       161.63 o
  -9   7   5      23922.80      22185.03       235.30 o
  -6   7   5      32364.36      34048.85       387.27 o
  -3   7   5       9099.99      11134.82       117.88 o
   0   7   5      46508.32      46295.41       461.28 o
   3   7   5      41101.20      38901.11       371.74 o
   6   7   5      20282.53      20679.17       221.99 o
 -14   8   5        121.78        205.11        21.51 o
  -8   8   5        259.02        522.49        22.30 o
  -5   8   5      35961.20      35669.37       363.18 o
  -2   8   5      23728.50      23099.61       242.22 o
   1   8   5      12725.05      13186.12       145.01 o
   4   8   5      11551.99      11039.60       147.68 o
   7   8   5      18260.90      17874.78       243.15 o
 -16   9   5        645.77        806.60        40.83 o
 -13   9   5       2871.98       2900.11        56.29 o
 -10   9   5       8641.43       8260.22       140.44 o
  -7   9   5       2482.93       1876.69        38.69 o
  -4   9   5       1595.23       1205.65        29.29 o
  -1   9   5      72926.53      73382.81       765.42 o
   2   9   5      50138.86      47965.01       461.86 o
   5   9   5       8210.83       8540.18       128.15 o
   8   9   5         93.04         63.78        25.69 o
 -18  10   5       7932.98       8086.74       139.13 o
 -15  10   5       1174.33        842.61        40.02 o
 -12  10   5      17838.03      17444.67       203.29 o
  -9  10   5      53138.85      51295.57       462.89 o
  -6  10   5      19585.37      18757.20       184.62 o
  -3  10   5      10840.56       9895.02       125.04 o
   0  10   5      52036.86      48772.79       502.70 o
   3  10   5      19639.12      19407.17       257.81 o
   6  10   5       7639.40       7503.54       134.55 o
   9  10   5        386.00        492.13        46.02 o
 -20  11   5      11715.88      11946.69       235.67 o
 -17  11   5       4096.82       4360.25        87.03 o
 -14  11   5      19257.15      19465.50       229.74 o
 -11  11   5      61486.45      59387.20       637.31 o
  -8  11   5       6389.68       6552.19        84.44 o
  -5  11   5      16620.55      17065.45       182.92 o
  -2  11   5      20520.46      20072.49       222.58 o
   1  11   5      21477.48      20132.47       244.39 o
   4  11   5       8820.83       8842.41       147.63 o
   7  11   5       6819.53       7252.61       173.98 o
 -19  12   5       7148.82       6900.22       129.21 o
 -16  12   5       4487.57       4446.11        86.19 o
 -13  12   5       6301.61       5946.73        95.37 o
 -10  12   5      56080.75      55080.64       595.19 o
  -7  12   5        496.28        565.85        26.19 o
  -4  12   5      10820.18      11271.05       133.37 o
  -1  12   5       4262.56       4417.31        80.01 o
   2  12   5       3685.32       3905.36        87.89 o
   5  12   5       6407.83       6390.78       126.37 o
   8  12   5       4890.40       5098.24       146.13 o
 -18  13   5       1888.69       1790.37        65.18 o
 -15  13   5       8753.20       8968.38       141.61 o
 -12  13   5        255.13        290.24        30.01 o
  -9  13   5      12708.44      12569.40       189.69 o
  -6  13   5      16878.19      16817.51       186.56 o
  -3  13   5       5410.82       5572.03        89.35 o
   0  13   5       5594.98       5265.14       103.73 o
   3  13   5       7570.99       7517.09       154.28 o
   6  13   5      10029.67       9916.85       176.73 o
 -17  14   5       3769.13       3457.09        92.26 o
 -14  14   5      11407.67      12029.53       185.45 o
 -11  14   5       5206.46       4865.13        97.58 o
  -8  14   5       3155.88       3424.06        67.40 o
  -5  14   5      20500.10      20307.64       235.82 o
  -2  14   5      10885.47      10663.65       166.16 o
   1  14   5       2311.23       2432.33        85.13 o
   4  14   5         75.94        -31.48        31.48 o
 -19  15   5       4684.20       4507.10       121.54 o
 -16  15   5       6929.16       6880.86       135.83 o
 -13  15   5      10035.48      10204.11       181.27 o
 -10  15   5      25053.83      25030.83       349.19 o
  -7  15   5       1455.99       1727.65        54.55 o
  -4  15   5      15874.73      15795.02       208.36 o
  -1  15   5       1217.50       1134.64        60.11 o
   2  15   5      10941.67      11099.36       204.16 o
 -18  16   5        784.70        702.98        53.27 o
 -15  16   5      16733.38      17106.56       273.69 o
 -12  16   5       7221.31       6812.11       128.23 o
  -9  16   5        151.26        240.11        34.33 o
  -6  16   5       3973.94       4028.17        80.15 o
  -3  16   5      13362.17      13112.07       188.22 o
   0  16   5       3419.01       3341.29       141.57 o
 -17  17   5         62.85         35.21        31.53 o
 -14  17   5       8836.35       9011.85       214.48 o
 -11  17   5       1006.23        802.90        52.89 o
  -8  17   5       3147.79       3659.88        84.15 o
  -5  17   5       3120.51       3315.00        76.16 o
  -2  17   5        149.36        110.23        33.75 o
 -16  18   5        589.77        602.24        54.93 o
 -13  18   5       3322.37       3156.46       147.93 o
 -10  18   5       3401.93       3388.65        89.99 o
  -7  18   5       3488.04       3534.96        86.70 o
  -4  18   5       7184.39       7375.98       134.28 o
 -15  19   5       2035.39       2004.29        91.85 o
 -12  19   5       1939.00       1839.78        83.47 o
  -9  19   5       4945.54       5167.65       135.48 o
  -6  19   5       6162.38       6566.76       171.96 o
 -11  20   5       4006.01       4038.22       152.85 o
  -8  20   5       2052.79       2284.26       103.91 o
   0   0   6      14201.20      16396.19       497.01 o
   1   1   6       5244.82       4860.27       183.64 o
  -1   2   6       2803.00       3110.81        80.46 o
   2   2   6       5541.84       6247.77       109.44 o
  -3   3   6        922.41        898.96        29.78 o
   0   3   6      20550.65      20800.04       373.87 o
   3   3   6       4277.88       4578.16        71.35 o
  -5   4   6     101261.63     106963.58      1281.79 o
  -2   4   6         53.25         17.96        11.75 o
   1   4   6       4063.35       4869.18        97.10 o
   4   4   6       7582.06       8122.08        85.81 o
  -7   5   6       2708.05       2878.92        53.85 o
  -4   5   6        384.07        559.28        42.37 o
  -1   5   6       2345.22       2498.13        51.76 o
   2   5   6      27327.48      28824.79       278.31 o
   5   5   6        412.04        521.25        24.16 o
  -9   6   6        192.33        250.76        14.89 o
  -6   6   6       6615.03       7122.31        85.95 o
  -3   6   6      20339.08      20508.62       332.41 o
   0   6   6       1058.65       1279.35        32.80 o
   3   6   6       6359.34       6868.43       101.05 o
   6   6   6         40.65         46.62        13.62 o
 -11   7   6        134.85        278.86        25.86 o
  -8   7   6       1264.13       1355.41        34.54 o
  -5   7   6       4272.17       4749.31        87.19 o
  -2   7   6      15333.59      17345.66       207.81 o
   1   7   6       2239.46       2529.31        40.43 o
   4   7   6       3572.79       3929.17        64.37 o
   7   7   6       3531.88       3649.35        65.79 o
 -13   8   6        229.95        293.48        22.63 o
 -10   8   6         78.67         57.50        12.08 o
  -7   8   6        158.65        213.51        14.89 o
  -4   8   6         25.33          4.87         8.21 o
  -1   8   6       2245.49       2367.42        43.20 o
   2   8   6        959.42        968.82        35.01 o
   5   8   6        468.73        471.30        29.70 o
   8   8   6        149.57        119.66        26.29 o
 -15   9   6          0.87         33.99        18.27 o
 -12   9   6       5284.50       5302.10        74.54 o
  -9   9   6        279.72        283.45        18.99 o
  -6   9   6       5772.33       5888.99       104.80 o
  -3   9   6          6.32          3.40        10.01 o
   0   9   6        191.36        173.13        15.20 o
   3   9   6       2140.51       2202.10        50.12 o
   6   9   6        449.10        522.00        53.66 o
   9   9   6       1324.00       1243.49        56.29 o
 -17  10   6        385.36        464.10        38.70 o
 -14  10   6       1191.24       1333.79        50.64 o
 -11  10   6        300.82        319.41        20.28 o
  -8  10   6        294.80        201.88        14.86 o
  -5  10   6       1595.68       1507.34        32.51 o
  -2  10   6       3222.49       3322.64        53.97 o
   1  10   6      12107.94      12039.55       148.86 o
   4  10   6        173.13        212.95        27.75 o
   7  10   6        138.77        100.07        28.25 o
  10  10   6        449.06        451.57        57.21 o
 -19  11   6         21.44          0.26        28.41 o
 -16  11   6       1360.84       1254.99        50.20 o
 -13  11   6       9110.59       8715.66       121.75 o
 -10  11   6       7981.91       7671.24        92.42 o
  -7  11   6         88.70         60.12        11.65 o
  -4  11   6        857.88        852.06        28.69 o
  -1  11   6       8866.96       8468.57       106.69 o
   2  11   6       8771.23       8650.49       158.24 o
   5  11   6       2686.05       2605.76        77.97 o
   8  11   6        633.23        581.03        48.96 o
 -18  12   6         93.03        121.21        30.82 o
 -15  12   6       4376.29       4295.39        82.19 o
 -12  12   6          5.29         13.08        18.05 o
  -9  12   6       3322.68       3438.99        67.35 o
  -6  12   6       2001.34       1821.52        46.00 o
  -3  12   6        955.69       1053.12        41.46 o
   0  12   6       2542.55       2389.67        58.76 o
   3  12   6       2242.81       2399.40        73.37 o
   6  12   6        584.83        437.71        47.05 o
 -17  13   6       1894.64       2116.29        66.10 o
 -14  13   6          1.30         36.38        21.79 o
 -11  13   6       6446.59       6397.98       112.82 o
  -8  13   6          5.95         -1.00        14.99 o
  -5  13   6          9.58         24.11        17.44 o
  -2  13   6        538.77        513.76        32.26 o
   1  13   6         60.40         29.45        26.48 o
   4  13   6        609.79        674.78        48.54 o
 -19  14   6         94.32         46.33        34.12 o
 -16  14   6       1659.54       1712.70        73.85 o
 -13  14   6       1920.61       1923.08        73.82 o
 -10  14   6       1686.76       1857.97        61.95 o
  -7  14   6        856.81        790.89        36.50 o
  -4  14   6        286.56        252.85        26.05 o
  -1  14   6        530.02        600.82        41.29 o
   2  14   6        108.39        107.59        33.24 o
   5  14   6        212.53        179.60        42.26 o
 -18  15   6         26.78         -0.84        28.30 o
 -15  15   6        245.24        305.19        37.88 o
 -12  15   6        229.51        260.28        34.99 o
  -9  15   6          9.88         -2.68        21.62 o
  -6  15   6       5428.67       5065.89        88.44 o
  -3  15   6        488.08        518.45        34.55 o
   0  15   6       2644.24       2519.82        90.61 o
   3  15   6        788.10        828.46        62.06 o
 -17  16   6         18.13         14.77        32.09 o
 -14  16   6       2408.53       2615.46        90.25 o
 -11  16   6        538.43        576.09        42.51 o
  -8  16   6        104.63        150.58        24.73 o
  -5  16   6         58.45         75.00        23.49 o
  -2  16   6        169.52        156.13        30.31 o
   1  16   6        135.17         99.83        40.28 o
 -16  17   6        615.06        590.74        50.73 o
 -13  17   6         58.97         62.43        33.05 o
 -10  17   6        115.30        147.75        33.65 o
  -7  17   6        162.51        136.48        30.02 o
  -4  17   6       1955.39       1866.50        69.50 o
  -1  17   6        185.60        161.98        41.05 o
 -15  18   6        476.66        542.15        54.03 o
 -12  18   6        329.50        364.63        41.59 o
  -9  18   6        330.18        299.00        38.71 o
  -6  18   6        245.78        224.10        33.23 o
  -3  18   6        361.68        365.69        40.52 o
 -14  19   6          8.66          6.10        35.95 o
 -11  19   6        242.16        362.13        40.67 o
  -8  19   6        267.81        348.57        40.40 o
  -5  19   6          2.35         16.25        31.46 o
 -10  20   6       2065.64       2283.77        97.04 o
  -1   1   7       5695.04       6442.42       259.57 o
  -3   2   7        179.15        223.83        16.85 o
   0   2   7       2475.99       2485.00        54.86 o
  -5   3   7      41013.84      42247.11       476.50 o
  -2   3   7        993.78        814.20        28.63 o
   1   3   7        346.55        398.97        24.15 o
  -7   4   7         20.04         10.15         7.58 o
  -4   4   7       3249.54       3751.96        73.74 o
  -1   4   7        293.84        342.60        39.82 o
   2   4   7      17415.45      17981.00       214.42 o
  -9   5   7        298.29        253.00        15.18 o
  -6   5   7      35921.55      37389.58       354.60 o
  -3   5   7      85482.32      89866.27      1756.48 o
   0   5   7       2734.37       3087.91        52.15 o
   3   5   7       7047.48       7644.38        98.69 o
 -11   6   7       2056.26       2418.63        47.12 o
  -8   6   7        112.38         56.84         8.55 o
  -5   6   7       6926.32       7154.23       133.65 o
  -2   6   7       8294.19       8894.64       115.09 o
   1   6   7       4953.35       5073.59        61.70 o
   4   6   7       1786.94       1923.79        42.99 o
 -13   7   7        321.01        226.09        20.03 o
 -10   7   7       1990.95       2010.17        40.13 o
  -7   7   7       1167.72       1654.21        32.12 o
  -4   7   7      17789.24      18921.38       212.35 o
  -1   7   7      22071.69      22978.88       237.82 o
   2   7   7       2004.81       2138.19        39.95 o
   5   7   7        609.63        754.66        30.39 o
 -15   8   7       2741.07       2434.42        59.95 o
 -12   8   7         32.52         30.93        13.37 o
  -9   8   7         51.56          9.76        10.02 o
  -6   8   7       1375.84       1873.12        39.80 o
  -3   8   7       8093.20       8073.72        97.92 o
   0   8   7        494.45        491.26        20.03 o
   3   8   7       3388.81       3466.97        62.95 o
   6   8   7       2876.85       2652.12        63.02 o
 -17   9   7       1294.73       1248.66        59.05 o
 -14   9   7          1.47         -5.22        15.83 o
 -11   9   7       1033.11       1089.05        32.22 o
  -8   9   7         47.60         26.53         8.68 o
  -5   9   7       2057.71       2274.92        47.46 o
  -2   9   7        799.75       1012.40        55.02 o
   1   9   7       3862.84       3858.34        58.52 o
   4   9   7       1498.74       1481.64        46.66 o
   7   9   7       4746.74       4753.95        93.40 o
 -19  10   7        142.62        127.33        38.31 o
 -16  10   7        103.19         98.86        22.07 o
 -13  10   7        228.96        212.94        20.08 o
 -10  10   7        720.46        623.46        35.61 o
  -7  10   7        725.48        823.86        23.17 o
  -4  10   7        553.44        540.52        23.33 o
  -1  10   7       3229.47       3324.47        57.67 o
   2  10   7       6590.49       6003.62        92.44 o
   5  10   7        838.09        908.46        48.44 o
   8  10   7        158.26        180.23        33.47 o
 -18  11   7          8.53        -25.49        25.49 o
 -15  11   7        621.56        531.79        33.52 o
 -12  11   7          0.42         -1.53        14.41 o
  -9  11   7       8571.68       8493.87        98.36 o
  -6  11   7        797.96        878.72        28.68 o
  -3  11   7      10163.93      10803.01       126.37 o
   0  11   7       4075.96       4143.36        72.18 o
   3  11   7        138.28        159.55        27.87 o
   6  11   7          0.38          9.72        25.64 o
 -17  12   7       1586.16       1478.05        56.80 o
 -14  12   7        453.61        431.62        30.40 o
 -11  12   7       6475.22       6304.49       101.08 o
  -8  12   7       1673.11       1670.32        81.30 o
  -5  12   7       4014.84       3811.41        59.17 o
  -2  12   7        980.30        989.04        38.29 o
   1  12   7        120.90        116.03        22.61 o
   4  12   7          0.57        -24.02        24.02 o
   7  12   7        281.07        238.87        43.74 o
 -19  13   7        242.07        159.43        38.49 o
 -16  13   7         15.44         11.80        21.49 o
 -13  13   7        300.12        276.87        30.81 o
 -10  13   7       1858.52       1603.25        57.11 o
  -7  13   7         44.08         74.31        19.79 o
  -4  13   7        276.43        300.81        24.82 o
  -1  13   7       5437.38       5652.57       106.96 o
   2  13   7        725.47        767.48        47.48 o
   5  13   7        335.31        441.98        44.36 o
 -18  14   7       1390.20       1570.06        71.41 o
 -15  14   7       1964.91       1839.01        64.91 o
 -12  14   7        433.45        361.69        37.06 o
  -9  14   7       3414.01       3363.99        78.03 o
  -6  14   7        172.91        113.70        19.50 o
  -3  14   7        507.18        389.08        28.99 o
   0  14   7        694.95        717.78        51.18 o
   3  14   7        199.59        159.68        37.41 o
 -17  15   7         69.18        112.57        31.15 o
 -14  15   7        296.00        231.87        36.90 o
 -11  15   7        299.08        359.03        34.97 o
  -8  15   7       2652.23       2524.54        60.85 o
  -5  15   7       1208.26       1233.52        47.69 o
  -2  15   7       1620.46       1615.33        65.67 o
   1  15   7        182.57        160.13        36.71 o
 -16  16   7         25.55          4.22        29.05 o
 -13  16   7        940.72        950.91        58.89 o
 -10  16   7        524.99        577.02        42.28 o
  -7  16   7       2477.63       2462.49        67.20 o
  -4  16   7       1602.92       1665.80        58.22 o
  -1  16   7         25.53         16.78        32.03 o
   2  16   7         74.54         45.69        38.19 o
 -15  17   7        490.67        504.88        50.64 o
 -12  17   7       2042.53       2057.69        96.57 o
  -9  17   7       1256.98       1219.99        54.94 o
  -6  17   7        197.95        217.11        30.82 o
  -3  17   7         44.44         -8.97        25.72 o
   0  17   7       3001.38       2999.43       106.02 o
 -14  18   7       1579.54       1521.95       112.05 o
 -11  18   7         19.63        -28.61        28.61 o
  -8  18   7        682.48        602.28        43.32 o
  -5  18   7        907.93        987.60        53.42 o
  -2  18   7       1110.69        931.39        61.02 o
 -13  19   7         20.10          4.90        34.86 o
 -10  19   7        182.61        149.30        39.43 o
  -7  19   7          8.21         43.06        30.08 o
   0   1   8     162570.05     177032.19      3065.42 o
  -2   2   8         81.92        208.91        17.93 o
   1   2   8     172493.05     166640.20      2879.26 o
  -4   3   8      10142.60       9263.40       204.20 o
  -1   3   8     167657.48     166271.92      2881.82 o
   2   3   8      63659.82      64320.83       771.25 o
  -6   4   8     114222.03     116826.26      1128.30 o
  -3   4   8      15362.34      16211.84       228.26 o
   0   4   8      18250.41      17631.12       247.00 o
   3   4   8      20100.51      21173.68       211.75 o
  -8   5   8      17187.00      16576.06       156.75 o
  -5   5   8      55919.63      56391.82       673.38 o
  -2   5   8     173026.84     173359.53      1880.07 o
   1   5   8         76.42         47.80        10.03 o
   4   5   8       4045.76       3377.24        47.89 o
 -10   6   8       5463.81       4795.49        62.77 o
  -7   6   8      62124.76      62465.38       580.53 o
  -4   6   8     137482.81     141829.12      1696.85 o
  -1   6   8      19913.01      19468.49       215.77 o
   2   6   8       9612.59       9069.97        97.84 o
   5   6   8      40917.50      40413.63       391.50 o
 -12   7   8      10173.74       9366.52       106.38 o
  -9   7   8       4925.72       4957.30        74.86 o
  -6   7   8      98339.91     104975.99      1078.06 o
  -3   7   8      23971.79      26389.87       270.42 o
   0   7   8      23793.73      23125.15       217.35 o
   3   7   8      19758.91      21282.86       206.60 o
   6   7   8      34378.10      32428.22       344.46 o
 -14   8   8      26209.77      24461.52       248.72 o
 -11   8   8       4602.55       4955.82        69.05 o
  -8   8   8       2258.96       2783.30        81.90 o
  -5   8   8       5880.92       5420.38        56.55 o
  -2   8   8      24220.38      24933.70       258.55 o
   1   8   8      37699.72      36702.50       336.21 o
   4   8   8      30157.97      31329.92       335.07 o
   7   8   8       1662.65       1676.90        77.90 o
 -16   9   8       4541.44       4385.86        84.94 o
 -13   9   8        890.89        870.32        33.47 o
 -10   9   8      37737.21      37684.75       349.27 o
  -7   9   8      12187.61      12291.84       131.90 o
  -4   9   8       1590.83       1039.62        26.43 o
  -1   9   8       8485.62       8453.55        99.31 o
   2   9   8       4893.09       4682.65        70.21 o
   5   9   8      30532.29      29575.64       325.19 o
   8   9   8       1877.71       1856.45        64.71 o
 -18  10   8       4193.67       3848.67       103.74 o
 -15  10   8      19255.40      18919.74       214.26 o
 -12  10   8       6775.58       7097.16        87.60 o
  -9  10   8        211.93        273.53        17.93 o
  -6  10   8      10068.24      10086.23        98.30 o
  -3  10   8      28633.99      29546.82       307.51 o
   0  10   8         73.44         41.69        14.34 o
   3  10   8      12475.03      12154.22       167.15 o
   6  10   8       2193.75       2352.88        72.04 o
   9  10   8       5113.13       4918.69       125.04 o
 -17  11   8       4017.84       4006.79        92.00 o
 -14  11   8       3257.55       3132.42        66.65 o
 -11  11   8       1931.31       1746.10        43.09 o
  -8  11   8      16621.44      17163.74       170.46 o
  -5  11   8      11420.89      10994.54       126.66 o
  -2  11   8      11993.02      12863.62       146.71 o
   1  11   8       1349.44       1238.15        43.92 o
   4  11   8       3353.06       3455.30        84.94 o
   7  11   8      12050.66      13034.09       224.42 o
 -19  12   8       9826.33       9532.38       171.00 o
 -16  12   8       1630.05       1690.92        60.95 o
 -13  12   8       8544.68       8287.49       119.22 o
 -10  12   8         77.93         98.59        17.60 o
  -7  12   8       4514.24       4541.59        65.42 o
  -4  12   8      33185.99      31895.63       306.37 o
  -1  12   8       1396.69       1501.35        44.62 o
   2  12   8       1308.88       1384.82        57.99 o
   5  12   8       3599.46       3692.89        94.32 o
 -18  13   8        839.31        796.06        49.86 o
 -15  13   8      24294.31      24196.25       282.29 o
 -12  13   8       5005.46       4436.61        91.83 o
  -9  13   8        361.10        468.57        37.19 o
  -6  13   8      17889.99      16821.45       177.61 o
  -3  13   8      39313.32      38761.66       408.77 o
   0  13   8       2974.44       3023.20        75.75 o
   3  13   8         66.44         60.67        28.74 o
   6  13   8      12386.35      12918.67       230.10 o
 -17  14   8       6869.22       7054.11       137.43 o
 -14  14   8      10591.26      10446.51       157.59 o
 -11  14   8      23512.07      22797.25       299.58 o
  -8  14   8       5972.99       5794.13        92.73 o
  -5  14   8      37470.00      36205.89       388.84 o
  -2  14   8       1117.61       1252.30        68.92 o
   1  14   8       7326.00       7319.46       148.79 o
   4  14   8      14704.71      15471.97       270.53 o
 -16  15   8      13313.19      13927.87       217.52 o
 -13  15   8      15686.86      15304.04       244.50 o
 -10  15   8       1230.33       1297.18        56.27 o
  -7  15   8      28372.88      27871.15       312.29 o
  -4  15   8       7862.99       7786.22       118.24 o
  -1  15   8       2102.47       2133.34        74.87 o
   2  15   8       4854.80       4879.89       124.82 o
 -18  16   8      10309.87      10802.94       207.30 o
 -15  16   8        358.03        342.58        39.10 o
 -12  16   8      19734.29      19983.14       301.93 o
  -9  16   8       2394.16       2412.28        86.26 o
  -6  16   8       3967.77       3978.49        80.03 o
  -3  16   8        227.61        224.39        32.30 o
   0  16   8      11647.43      11872.67       214.25 o
 -17  17   8       3275.99       3432.48       116.92 o
 -14  17   8       5153.51       5486.74       200.53 o
 -11  17   8       1818.41       1782.17       105.06 o
  -8  17   8       2206.85       1882.17        86.48 o
  -5  17   8      11387.34      11995.36       166.95 o
  -2  17   8       7266.36       8117.34       143.30 o
 -16  18   8       3134.17       3358.09       110.67 o
 -13  18   8       5185.56       5570.57       132.65 o
 -10  18   8       7724.51       7752.96       157.56 o
  -7  18   8       3064.43       3114.53       115.23 o
  -4  18   8      11523.15      11986.28       184.99 o
 -12  19   8       2876.93       3000.82        96.21 o
  -9  19   8       9315.27       9828.89       174.02 o
  -6  19   8       3951.99       4132.21       111.93 o
   0   0   9         76.70         56.95        15.06 o
   1   1   9       1596.91       1553.83        60.95 o
  -1   2   9       3348.73       3401.72        60.83 o
   2   2   9      33138.10      35636.89       432.73 o
  -3   3   9        410.03        332.60        19.79 o
   0   3   9      43184.30      43596.73       765.07 o
   3   3   9      11432.31      13799.08       136.16 o
  -5   4   9      31322.88      30964.04       347.41 o
  -2   4   9      90265.24      95208.11      1243.49 o
   1   4   9      15458.89      17558.67       307.24 o
   4   4   9       5025.84       5345.47        63.52 o
  -7   5   9       3571.04       3744.53        52.72 o
  -4   5   9       3691.36       3702.87        53.03 o
  -1   5   9      62312.67      64585.14       665.07 o
   2   5   9       4456.91       3855.50        52.48 o
   5   5   9       7780.41       7460.21        85.65 o
  -9   6   9        226.37        127.59        12.68 o
  -6   6   9       5237.41       5191.13        73.63 o
  -3   6   9      14441.17      16133.38       190.24 o
   0   6   9         35.96         26.19        12.03 o
   3   6   9        553.94        706.44        23.18 o
   6   6   9       5576.74       5512.26        73.19 o
 -11   7   9        559.66        499.36        22.82 o
  -8   7   9      19102.13      20558.49       190.54 o
  -5   7   9        521.46        504.18        17.79 o
  -2   7   9       3698.87       4292.23        57.07 o
   1   7   9       4265.16       4105.94        53.62 o
   4   7   9       7609.73       7792.76        94.57 o
   7   7   9        738.96        793.56        34.77 o
 -13   8   9       4472.48       4293.82        64.93 o
 -10   8   9         43.24         17.29         9.82 o
  -7   8   9      14897.39      15478.03       205.64 o
  -4   8   9        367.01        701.51        21.17 o
  -1   8   9        283.34        225.63        14.36 o
   2   8   9      25671.60      24590.40       350.56 o
   5   8   9       6076.43       6195.91       104.84 o
   8   8   9       3513.78       3257.89        76.21 o
 -15   9   9        374.36        505.78        30.51 o
 -12   9   9       4286.27       4255.34        62.91 o
  -9   9   9        753.91       1713.89        94.60 o
  -6   9   9      47551.35      48526.80       398.40 o
  -3   9   9          6.30          1.15         8.53 o
   0   9   9         15.97        241.81        26.81 o
   3   9   9      41211.62      39430.66       412.96 o
   6   9   9        236.19        199.48        24.71 o
   9   9   9        341.56        417.64        51.01 o
 -17  10   9       8548.17       8859.27       144.09 o
 -14  10   9        149.87        160.64        20.44 o
 -11  10   9      19128.16      17965.70       187.97 o
  -8  10   9       6886.29       7688.46        88.20 o
  -5  10   9        959.21       1015.35        25.35 o
  -2  10   9        343.01        385.72        19.78 o
   1  10   9      11697.25      11169.68       132.65 o
   4  10   9         20.01          9.56        18.27 o
   7  10   9        294.01        280.08        36.58 o
 -19  11   9        955.65        978.52        64.47 o
 -16  11   9       2258.82       2484.68        65.36 o
 -13  11   9       6325.43       6039.50        85.77 o
 -10  11   9        140.55        119.06        15.95 o
  -7  11   9        501.34        671.34        23.27 o
  -4  11   9        576.36        703.63        26.56 o
  -1  11   9      19136.12      17885.84       193.93 o
   2  11   9        129.96        169.54        25.10 o
   5  11   9       7399.16       7800.52       154.59 o
   8  11   9        179.21        190.55        47.89 o
 -18  12   9       2639.74       2606.01        88.50 o
 -15  12   9        561.05        718.68        38.48 o
 -12  12   9          5.47         -2.28        14.58 o
  -9  12   9       9067.37       8357.72       120.53 o
  -6  12   9       8456.33       8143.50        98.79 o
  -3  12   9        302.41        332.58        23.43 o
   0  12   9         66.40         68.62        19.82 o
   3  12   9       4067.02       3660.61        88.19 o
   6  12   9        593.09        713.85        55.55 o
 -17  13   9        453.76        504.07        39.96 o
 -14  13   9          9.35         34.91        21.70 o
 -11  13   9      14537.40      14477.49       204.72 o
  -8  13   9        170.94        146.66        20.00 o
  -5  13   9       8596.54       8579.37       112.09 o
  -2  13   9        148.11        138.67        22.17 o
   1  13   9       5624.20       5683.95       112.07 o
   4  13   9        582.11        479.58        43.70 o
 -19  14   9         10.61          5.34        32.51 o
 -16  14   9       2734.17       2904.57       142.24 o
 -13  14   9       2015.10       2039.42        76.97 o
 -10  14   9       4694.45       4813.22        96.69 o
  -7  14   9       9494.51       9551.72       130.86 o
  -4  14   9       5134.50       4936.51        85.62 o
  -1  14   9      10307.35       9692.26       158.43 o
   2  14   9         50.68         -2.71        29.19 o
   5  14   9        611.59        660.60        59.23 o
 -18  15   9         20.42         75.42        34.55 o
 -15  15   9       5036.67       4999.17       115.95 o
 -12  15   9       4818.02       4518.92       107.77 o
  -9  15   9        207.96        213.09        29.69 o
  -6  15   9       5899.18       6669.90       105.38 o
  -3  15   9        238.44        156.48        26.55 o
   0  15   9       2739.46       2926.46        91.24 o
   3  15   9        260.38        237.49        51.48 o
 -17  16   9         20.91          1.79        42.13 o
 -14  16   9          7.87         10.26        31.64 o
 -11  16   9         81.11         41.12        26.05 o
  -8  16   9         61.06         25.95        22.65 o
  -5  16   9       2655.14       2791.22        77.35 o
  -2  16   9        468.23        412.38        40.81 o
   1  16   9         67.17         71.23        38.83 o
 -16  17   9       1007.88       1117.18        95.03 o
 -13  17   9       2142.48       2068.92       101.93 o
 -10  17   9          7.35         20.40        26.21 o
  -7  17   9       4275.20       4229.86        91.80 o
  -4  17   9        672.54        674.66        44.70 o
  -1  17   9         81.38        101.96        39.39 o
 -15  18   9        574.31        646.63        64.77 o
 -12  18   9         59.09        101.50        33.37 o
  -9  18   9        421.76        422.20        47.41 o
  -6  18   9       1368.44       1473.12        62.89 o
  -3  18   9        478.43        619.12        50.07 o
 -14  19   9       4106.77       4133.41       132.64 o
 -11  19   9         10.94         35.47        47.08 o
  -8  19   9          4.49         20.78        32.15 o
  -5  19   9         15.74         21.11        33.72 o
  -1   1  10      37810.82      37791.23       748.48 o
  -3   2  10       6180.00       6061.78        80.87 o
   0   2  10      57432.30      62176.50       931.86 o
  -5   3  10      42544.69      43720.94       460.62 o
  -2   3  10        150.94        109.28         9.95 o
   1   3  10      64884.39      65516.37       862.47 o
  -7   4  10      11419.80      10875.22       113.46 o
  -4   4  10      10649.71      10720.18       172.18 o
  -1   4  10      11285.70      11001.52       126.44 o
   2   4  10       6303.96       5872.14        67.06 o
  -9   5  10         32.18         48.82        11.06 o
  -6   5  10       3266.65       3160.57        48.28 o
  -3   5  10     107618.30     110443.37      1055.95 o
   0   5  10       4757.90       3931.84        51.75 o
   3   5  10       2196.86       2153.93        36.30 o
 -11   6  10        240.16        116.80        14.93 o
  -8   6  10      32203.84      29854.78       266.99 o
  -5   6  10       6405.72       6526.42        85.98 o
  -2   6  10       3252.85       2881.75        44.72 o
   1   6  10      10409.66       9779.88       120.18 o
   4   6  10      25560.76      25443.26       233.14 o
 -13   7  10       9746.84       9891.82       114.11 o
 -10   7  10       1304.12       1352.40        33.50 o
  -7   7  10       3604.31       3479.26        51.70 o
  -4   7  10       9129.12       8755.88        85.00 o
  -1   7  10      22844.81      22280.29       210.93 o
   2   7  10       6464.72       6344.06        73.94 o
   5   7  10      17102.74      16864.06       176.98 o
 -15   8  10        225.21        280.13        25.52 o
 -12   8  10       5567.71       5597.54        75.04 o
  -9   8  10      40834.69      41437.48       365.12 o
  -6   8  10       1125.61       1071.18        28.57 o
  -3   8  10        772.03        665.05        22.15 o
   0   8  10        681.87        467.49        19.89 o
   3   8  10      17675.99      18175.47       176.57 o
   6   8  10       8087.95       7793.57       115.06 o
 -17   9  10       7931.90       7500.49       233.67 o
 -14   9  10       1063.12       1173.37        45.53 o
 -11   9  10         27.83         28.54        12.96 o
  -8   9  10      27152.03      27403.94       227.06 o
  -5   9  10      11723.10       9973.29        94.89 o
  -2   9  10       3561.60       3548.46        51.49 o
   1   9  10       5822.40       5560.56        70.02 o
   4   9  10       5965.41       5728.24        91.20 o
   7   9  10       2324.15       2378.60        74.07 o
 -19  10  10       7064.63       7163.89       161.45 o
 -16  10  10        618.30        628.78        38.11 o
 -13  10  10       2028.40       2052.05        49.83 o
 -10  10  10       2922.31       4917.53       146.32 o
  -7  10  10      12728.17      13058.46       127.20 o
  -4  10  10       9240.23       9103.53        93.10 o
  -1  10  10       6533.96       6236.18        78.95 o
   2  10  10      12267.23      11889.98       141.62 o
   5  10  10       5622.30       5578.94        95.44 o
   8  10  10       2125.01       2292.02        96.89 o
 -18  11  10       6486.69       6615.55       134.05 o
 -15  11  10       1761.21       1810.31        55.08 o
 -12  11  10       2540.26       2500.04        50.46 o
  -9  11  10       6803.68       6755.01        84.52 o
  -6  11  10       6179.51       5942.79        75.63 o
  -3  11  10      12713.32      12795.99       145.99 o
   0  11  10      20954.53      20895.91       237.40 o
   3  11  10       3386.22       3385.58        76.39 o
   6  11  10       1432.62       1427.29        71.65 o
 -17  12  10       2406.07       2387.24        75.18 o
 -14  12  10      17925.78      17409.29       200.94 o
 -11  12  10      24843.38      23725.21       248.59 o
  -8  12  10       1859.51       1914.24        49.33 o
  -5  12  10       3274.51       3424.40        56.32 o
  -2  12  10       9738.67       9670.87       121.19 o
   1  12  10      19486.95      19267.13       241.69 o
   4  12  10         33.69         22.81        25.84 o
   7  12  10        331.57        351.42        48.79 o
 -19  13  10        148.45        181.50        38.53 o
 -16  13  10       3084.77       3051.35        78.18 o
 -13  13  10      32561.33      31688.58       402.53 o
 -10  13  10      11854.62      11942.13       176.00 o
  -7  13  10         39.12         38.27        14.90 o
  -4  13  10      27166.81      27191.11       283.73 o
  -1  13  10        633.70        623.42        38.05 o
   2  13  10       9900.18       9898.39       187.92 o
   5  13  10         28.30         40.23        33.94 o
 -18  14  10        325.47        411.99        44.60 o
 -15  14  10       1892.77       1887.95        73.17 o
 -12  14  10      19883.51      19395.64       328.14 o
  -9  14  10       6019.58       6014.82       111.00 o
  -6  14  10       2041.24       2543.47        55.89 o
  -3  14  10       2215.33       2332.68        55.54 o
   0  14  10      12525.52      12248.14       207.62 o
   3  14  10         47.15         36.64        42.56 o
 -17  15  10         36.78         46.38        32.19 o
 -14  15  10       3643.70       3608.84       100.69 o
 -11  15  10        626.68        619.13        41.72 o
  -8  15  10       1122.43       1294.43        48.20 o
  -5  15  10       5887.00       6373.50       103.37 o
  -2  15  10       1759.98       1914.92        71.65 o
   1  15  10       1384.00       1346.67        71.28 o
 -16  16  10       1049.03       1257.26        72.07 o
 -13  16  10       2418.91       2622.34        89.43 o
 -10  16  10       2582.40       2574.54        79.69 o
  -7  16  10       3868.41       3937.21       108.95 o
  -4  16  10         22.61         74.52        25.94 o
  -1  16  10         67.62         78.57        35.54 o
 -15  17  10       1163.63       1279.01        83.77 o
 -12  17  10        369.86        337.50        42.65 o
  -9  17  10       6131.77       5999.61       170.59 o
  -6  17  10        943.83       1046.18        52.35 o
  -3  17  10       1947.42       1907.67        74.02 o
   0  17  10        835.79        819.10        70.19 o
 -14  18  10        750.41        802.94        69.91 o
 -11  18  10       4249.42       4352.83       103.96 o
  -8  18  10       5532.84       5375.69       109.36 o
  -5  18  10         19.71          6.18        27.47 o
 -13  19  10         80.28         21.87        41.52 o
 -10  19  10       1280.30       1448.33        75.41 o
  -7  19  10       5189.94       5460.27       144.91 o
   0   1  11      73242.75      77862.48       915.48 o
  -2   2  11       3403.38       4489.65        68.20 o
   1   2  11       1862.12       2234.05        47.55 o
  -4   3  11      16085.88      17015.64       200.92 o
  -1   3  11       3323.76       3776.89        48.72 o
   2   3  11       8424.12       7986.42        88.13 o
  -6   4  11      30053.88      30147.14       307.89 o
  -3   4  11         14.93         23.09         9.87 o
   0   4  11      32033.89      31740.86       299.69 o
   3   4  11        219.03        217.87        13.59 o
  -8   5  11       2548.79       1899.50        37.47 o
  -5   5  11         45.25        100.03        10.68 o
  -2   5  11      27240.58      28373.73       284.49 o
   1   5  11       5943.27       5514.62        69.96 o
   4   5  11         11.78         13.78         9.88 o
 -10   6  11         82.61         53.75        12.06 o
  -7   6  11        158.68        151.16        13.45 o
  -4   6  11       7685.62       7817.19        83.07 o
  -1   6  11        313.49        286.71        17.88 o
   2   6  11       1037.06        904.18        28.06 o
   5   6  11       1085.01       1181.02        41.12 o
 -12   7  11         51.19         65.83        15.08 o
  -9   7  11      10614.85      10559.20       115.72 o
  -6   7  11       2022.32       2143.38        35.00 o
  -3   7  11      10923.65      10761.99       110.54 o
   0   7  11       2362.19       2322.06        36.24 o
   3   7  11       1090.29       1134.99        35.88 o
   6   7  11       3579.29       3688.64        62.61 o
 -14   8  11       1089.51       1298.46        41.41 o
 -11   8  11       1729.41       1508.23        40.98 o
  -8   8  11      13892.24      13749.43       142.76 o
  -5   8  11      15234.22      14477.10       132.61 o
  -2   8  11         46.79         78.32        10.79 o
   1   8  11       1746.70       1989.10        35.54 o
   4   8  11      12056.53      11600.87       139.70 o
   7   8  11       6526.05       6467.27       111.99 o
 -16   9  11       1606.56       1507.01        64.21 o
 -13   9  11        476.90        506.09        26.40 o
 -10   9  11        221.36        299.88        18.87 o
  -7   9  11      18826.97      19240.55       178.81 o
  -4   9  11       2842.60       3391.18        41.78 o
  -1   9  11      13108.18      12870.96       133.10 o
   2   9  11       5304.37       5446.29        75.67 o
   5   9  11       3911.40       3819.56        84.02 o
   8   9  11         20.78         16.74        30.37 o
 -18  10  11          8.80          7.17        28.24 o
 -15  10  11         18.60         18.81        19.07 o
 -12  10  11       7437.25       7251.33        90.19 o
  -9  10  11       8482.68       8746.44       101.63 o
  -6  10  11       4186.07       4326.72        53.60 o
  -3  10  11       9952.60      10224.03       114.09 o
   0  10  11       3461.49       3298.46        51.93 o
   3  10  11       6257.88       6307.15        98.40 o
   6  10  11       2350.64       2382.05        72.76 o
   9  10  11        306.10        361.50        57.67 o
 -17  11  11       2690.36       2629.04        89.95 o
 -14  11  11         24.38         19.03        19.55 o
 -11  11  11       8242.87       9388.47       109.73 o
  -8  11  11        263.06        305.10        19.12 o
  -5  11  11        344.43        246.19        16.46 o
  -2  11  11       4910.67       5009.80        71.58 o
   1  11  11      18372.20      18132.55       213.44 o
   4  11  11         10.83         20.31        22.40 o
   7  11  11        308.43        330.17        44.97 o
 -19  12  11        643.68        587.83        67.53 o
 -16  12  11        415.08        445.63        38.23 o
 -13  12  11       6792.75       6751.49        93.84 o
 -10  12  11       8887.67       8978.57       113.32 o
  -7  12  11       1327.10       1265.90        35.67 o
  -4  12  11       4171.01       4344.29        66.17 o
  -1  12  11       2742.22       2687.35        55.49 o
   2  12  11       4085.56       4025.54        85.89 o
   5  12  11         69.82         76.71        32.90 o
 -18  13  11       2390.82       2466.57        81.88 o
 -15  13  11        872.24        948.37        47.82 o
 -12  13  11      14631.88      13663.35       173.42 o
  -9  13  11        115.94        100.39        26.91 o
  -6  13  11       6724.47       6650.30        88.53 o
  -3  13  11       2994.72       3030.34        63.79 o
   0  13  11       7834.62       7710.67       117.17 o
   3  13  11         56.98         41.78        30.89 o
   6  13  11         26.81         18.84        34.92 o
 -17  14  11        264.92        210.70        36.94 o
 -14  14  11        469.09        499.05        40.98 o
 -11  14  11       4561.41       4703.21       106.36 o
  -8  14  11       1177.87       1228.07        44.93 o
  -5  14  11       1322.58       1472.07        47.45 o
  -2  14  11       1234.68       1234.67        65.00 o
   1  14  11       2995.49       3032.31        92.18 o
   4  14  11         91.53         96.38        38.42 o
 -16  15  11       1801.34       1690.41        81.21 o
 -13  15  11       3705.32       3724.11       111.10 o
 -10  15  11       1017.09       1191.56        54.84 o
  -7  15  11        358.09        245.44        28.62 o
  -4  15  11       5148.74       5092.71        91.14 o
  -1  15  11        796.63        872.12        52.05 o
   2  15  11       2402.59       2421.10       107.86 o
 -15  16  11       1828.14       1773.02        82.64 o
 -12  16  11        865.78        803.83        53.93 o
  -9  16  11       2893.01       2818.35        84.83 o
  -6  16  11        883.54        923.70        44.26 o
  -3  16  11       1197.67       1180.23        54.68 o
   0  16  11         24.08        -12.91        37.37 o
 -14  17  11       1140.19       1219.51        78.84 o
 -11  17  11       1370.43       1505.23        66.19 o
  -8  17  11       1043.08       1200.44        54.76 o
  -5  17  11       1679.12       1665.74        61.38 o
  -2  17  11         31.52         11.04        32.11 o
 -13  18  11       2402.82       2899.41       117.27 o
 -10  18  11        855.23        891.85        77.32 o
  -7  18  11       3564.97       4006.08       103.89 o
  -4  18  11        474.65        459.44        42.44 o
 -12  19  11        174.03        164.55        52.58 o
  -9  19  11        435.02        343.44        43.43 o
  -6  19  11        737.76        900.98        59.16 o
   0   0  12      22515.61      22806.26       771.94 o
   1   1  12       5799.84       5842.56        73.23 o
  -1   2  12       3117.06       3320.26        46.50 o
   2   2  12       1007.66       1438.25        30.27 o
  -3   3  12          2.00         33.67         7.74 o
   0   3  12         86.59         82.25         9.05 o
   3   3  12         11.63         -3.22         7.72 o
  -5   4  12         46.23        111.64        10.66 o
  -2   4  12       8805.55       8739.33        98.51 o
   1   4  12       3723.32       3621.68        48.48 o
   4   4  12        993.88       1268.34        42.62 o
  -7   5  12       6181.58       6586.22        76.03 o
  -4   5  12          5.12         13.47         6.45 o
  -1   5  12       4345.78       4130.80        51.21 o
   2   5  12       8039.38       9216.45        94.30 o
   5   5  12        677.77        383.39        19.27 o
  -9   6  12      28354.37      30934.10       277.41 o
  -6   6  12        124.53        122.60        10.57 o
  -3   6  12      28875.56      28910.54       277.62 o
   0   6  12         30.51         89.01         9.88 o
   3   6  12      26754.41      27503.67       260.29 o
   6   6  12        646.59        549.80        27.10 o
 -11   7  12        123.42         98.52        15.27 o
  -8   7  12       2165.06       2358.94        39.83 o
  -5   7  12       5512.27       6601.88        71.95 o
  -2   7  12       5757.26       6707.03        73.29 o
   1   7  12       6593.23       6991.10        78.13 o
   4   7  12      20100.52      19440.91       187.66 o
   7   7  12       2933.54       2832.82        60.53 o
 -13   8  12       1414.12       1357.49        39.91 o
 -10   8  12      11960.12      12294.84       128.48 o
  -7   8  12       2316.12       2250.82        34.64 o
  -4   8  12      13292.99      12932.83       125.45 o
  -1   8  12      13551.79      15418.00       142.30 o
   2   8  12       3986.06       3880.83        55.74 o
   5   8  12       2853.74       2750.80        62.98 o
   8   8  12        969.02       1031.30        50.69 o
 -15   9  12         73.02        107.51        22.17 o
 -12   9  12       1286.63       1317.40        37.81 o
  -9   9  12       1665.90       1496.14        31.69 o
  -6   9  12      18080.70      21195.33       191.99 o
  -3   9  12       5702.17       4874.72        56.12 o
   0   9  12        148.18        165.82        15.88 o
   3   9  12        208.33        356.39        24.43 o
   6   9  12       5009.06       4818.93        94.81 o
   9   9  12          1.89         22.40        30.19 o
 -17  10  12          8.69         25.75        26.73 o
 -14  10  12          3.37         27.40        18.06 o
 -11  10  12       1155.75       1182.22        34.95 o
  -8  10  12       5747.62       6150.76        72.91 o
  -5  10  12       4045.26       4466.36        51.73 o
  -2  10  12      12757.04      12222.76       126.41 o
   1  10  12        360.77        441.91        24.94 o
   4  10  12       3316.63       3302.12        69.69 o
   7  10  12       1168.41       1113.63        58.87 o
 -19  11  12         27.66         69.16        36.95 o
 -16  11  12       4763.49       4802.48        92.38 o
 -13  11  12        221.99        178.04        24.98 o
 -10  11  12        553.08        643.98        39.61 o
  -7  11  12       1428.09       1531.72        30.96 o
  -4  11  12        399.20        340.68        19.03 o
  -1  11  12       6387.57       5938.45        81.30 o
   2  11  12       2627.66       2532.21        65.05 o
   5  11  12       2361.69       2382.07        87.75 o
   8  11  12       1481.53       1572.23        90.79 o
 -18  12  12        663.13        647.25        50.51 o
 -15  12  12         50.32         28.35        22.20 o
 -12  12  12      12785.77      12837.68       146.59 o
  -9  12  12         45.17         51.20        15.38 o
  -6  12  12       1297.99       1389.61        37.56 o
  -3  12  12         26.76         87.26        18.09 o
   0  12  12      10181.65      10080.89       137.45 o
   3  12  12        223.39        228.25        33.51 o
   6  12  12        285.15        323.77        46.40 o
 -17  13  12        602.15        657.38        45.33 o
 -14  13  12       5230.75       5066.37        92.12 o
 -11  13  12       2696.90       2430.48        66.17 o
  -8  13  12       5612.63       5343.70        91.90 o
  -5  13  12       7274.72       6929.42        97.35 o
  -2  13  12       1549.05       1448.60        46.03 o
   1  13  12         58.21        113.72        26.86 o
   4  13  12        572.24        597.81        61.99 o
 -16  14  12         41.57         11.54        28.27 o
 -13  14  12        857.84        897.82        55.43 o
 -10  14  12        433.80        440.37        35.87 o
  -7  14  12       1827.90       1894.71        49.00 o
  -4  14  12         26.35          3.20        17.70 o
  -1  14  12        476.08        396.84        47.54 o
   2  14  12         89.21         43.71        35.55 o
 -18  15  12       1945.60       1934.20        81.51 o
 -15  15  12        325.28        303.98        42.52 o
 -12  15  12        651.64        683.21        55.82 o
  -9  15  12        202.75        119.36        26.37 o
  -6  15  12        563.41        586.99        33.31 o
  -3  15  12         77.30         41.98        22.84 o
   0  15  12        633.84        661.44        58.29 o
   3  15  12        296.70        247.20        50.61 o
 -17  16  12          3.31         14.77        36.48 o
 -14  16  12         76.38         31.51        33.05 o
 -11  16  12       1152.71       1072.34        67.10 o
  -8  16  12        378.53        446.55        35.83 o
  -5  16  12        604.79        478.30        35.36 o
  -2  16  12       1878.27       1962.14        77.12 o
   1  16  12        303.82        341.34        53.07 o
 -16  17  12          3.69         11.11        36.32 o
 -13  17  12       1350.31       1154.13       113.58 o
 -10  17  12       1424.59       1468.86        65.40 o
  -7  17  12        461.68        469.53        38.66 o
  -4  17  12        665.99        681.65        45.59 o
  -1  17  12       2876.82       3339.06       124.65 o
 -15  18  12       1074.42       1263.09        75.22 o
 -12  18  12          3.02         -3.86        36.47 o
  -9  18  12        205.44         96.79        32.83 o
  -6  18  12        517.81        606.34        44.52 o
  -3  18  12        399.22        424.40        45.96 o
 -11  19  12       1169.65       1294.07        81.69 o
  -8  19  12        156.47        145.16        36.69 o
  -1   1  13       1126.46       1705.80        44.84 o
  -3   2  13      43634.20      41117.65       404.28 o
   0   2  13       9259.99      12313.12       130.99 o
  -5   3  13      44130.16      46404.84       459.65 o
  -2   3  13      81723.15      80727.72       739.46 o
   1   3  13      23250.36      22685.37       219.63 o
  -7   4  13     134594.95     140611.52      1227.03 o
  -4   4  13      40626.99      41536.42       356.34 o
  -1   4  13      57583.93      57401.89       529.97 o
   2   4  13      62493.42      65016.34       573.07 o
  -9   5  13      37337.06      37073.67       379.76 o
  -6   5  13       4427.88       3880.56        50.14 o
  -3   5  13      14061.11      15427.72       148.31 o
   0   5  13      46156.14      45980.64       411.10 o
   3   5  13      66947.69      69152.88       609.94 o
 -11   6  13        930.08        838.87        30.99 o
  -8   6  13      30155.20      30530.71       299.63 o
  -5   6  13        208.11        375.76        15.52 o
  -2   6  13      95172.22      98576.31       945.43 o
   1   6  13       7660.54       6223.42        92.45 o
   4   6  13       9628.65       9591.03       104.42 o
 -13   7  13      18804.28      18483.62       215.49 o
 -10   7  13        341.88        314.32        19.19 o
  -7   7  13      33824.12      33339.09       306.98 o
  -4   7  13      91812.16      92413.69       808.05 o
  -1   7  13       2038.65       1664.15        33.83 o
   2   7  13      16939.98      16642.08       154.15 o
   5   7  13      34631.47      33313.65       320.00 o
 -15   8  13      19313.30      18286.56       209.70 o
 -12   8  13       4685.18       4474.13        69.59 o
  -9   8  13       9996.33      10207.92       114.61 o
  -6   8  13      61859.83      62377.14       551.66 o
  -3   8  13      92934.16      96011.20       771.91 o
   0   8  13      18110.11      16705.85       160.14 o
   3   8  13        346.54        381.49        21.30 o
   6   8  13      11369.60      11335.38       152.82 o
 -17   9  13      17869.28      17347.14       234.81 o
 -14   9  13      30276.31      28728.44       287.95 o
 -11   9  13      14215.42      14001.16       145.81 o
  -8   9  13       2792.97       3015.48        43.16 o
  -5   9  13      39619.70      41159.88       345.66 o
  -2   9  13       1736.27       1763.39        32.73 o
   1   9  13       1549.61       1503.98        35.59 o
   4   9  13      16636.24      16695.41       201.69 o
   7   9  13       3565.11       3236.76        79.87 o
 -19  10  13       3911.66       3880.66       108.01 o
 -16  10  13      19076.64      17974.96       211.62 o
 -13  10  13      15165.15      13947.96       157.71 o
 -10  10  13       3448.25       3262.72        52.23 o
  -7  10  13       7876.67       8368.37        96.54 o
  -4  10  13       6584.01       7148.74        73.22 o
  -1  10  13         87.93         85.15        14.36 o
   2  10  13         53.43         88.43        17.16 o
   5  10  13        177.94        253.58        30.90 o
   8  10  13      15674.06      16026.42       263.68 o
 -18  11  13       2785.24       2881.90       108.40 o
 -15  11  13       2746.83       2781.21        59.93 o
 -12  11  13      22303.80      22102.64       226.57 o
  -9  11  13        803.10        851.70        30.43 o
  -6  11  13        497.53        540.56        20.37 o
  -3  11  13       7094.90       6872.84        88.49 o
   0  11  13       4337.73       4325.89        72.77 o
   3  11  13       7638.89       7837.78       138.40 o
   6  11  13        290.01        280.32        38.98 o
 -17  12  13       3184.33       3265.72        91.24 o
 -14  12  13       4364.06       4198.37        77.36 o
 -11  12  13       4974.08       5043.48        74.95 o
  -8  12  13      31458.23      29633.02       366.73 o
  -5  12  13      16168.92      15459.56       151.13 o
  -2  12  13      10569.41      10893.11       128.14 o
   1  12  13      30722.90      29135.05       323.91 o
   4  12  13       5720.73       5980.40       153.67 o
   7  12  13        765.28        870.89        71.11 o
 -16  13  13       1002.77       1125.88        51.68 o
 -13  13  13      27488.48      26380.06       298.54 o
 -10  13  13      13409.92      13156.19       190.52 o
  -7  13  13      26019.02      25665.22       255.20 o
  -4  13  13      14481.80      14352.77       167.90 o
  -1  13  13      36850.18      35842.77       387.85 o
   2  13  13       5418.91       5304.44       113.29 o
   5  13  13       4862.77       5356.20       187.17 o
 -18  14  13       3158.72       3205.36       100.67 o
 -15  14  13       4647.31       4725.95        98.76 o
 -12  14  13      15574.54      14209.65       229.53 o
  -9  14  13       4892.25       4248.77        90.25 o
  -6  14  13      23821.77      23224.63       250.37 o
  -3  14  13       1986.87       2309.56        60.28 o
   0  14  13      10464.37      10205.44       183.99 o
   3  14  13       6319.12       6841.34       172.32 o
 -17  15  13       4366.83       4556.53       112.41 o
 -14  15  13       3353.10       3107.46        95.43 o
 -11  15  13       2907.50       3394.05        93.88 o
  -8  15  13      13030.64      12042.73       159.52 o
  -5  15  13       2367.53       2170.82        56.79 o
  -2  15  13       4948.66       4957.50       100.27 o
   1  15  13        898.47        995.50        70.74 o
 -16  16  13       6105.79       6446.25       146.95 o
 -13  16  13       1788.02       1845.82        90.71 o
 -10  16  13        558.35        602.54        48.19 o
  -7  16  13      30124.69      29376.86       354.09 o
  -4  16  13       1234.98       1315.57        59.14 o
  -1  16  13      12897.56      13384.72       254.32 o
 -15  17  13       7148.11       7324.73       160.39 o
 -12  17  13       4090.80       4522.63       251.72 o
  -9  17  13       6766.35       6305.76       151.60 o
  -6  17  13      10413.71      10211.13       159.62 o
  -3  17  13       5077.69       5361.97       118.53 o
 -14  18  13        106.87         92.00        44.00 o
 -11  18  13       3974.27       4315.28       114.95 o
  -8  18  13      13477.98      13998.96       218.32 o
  -5  18  13       1216.03       1272.85        61.57 o
 -10  19  13       4062.12       3966.89       126.52 o
  -7  19  13       1196.18       1358.62        74.94 o
   0   1  14      10050.62      10221.70       111.15 o
  -2   2  14       2545.08       2693.10        42.99 o
   1   2  14        315.51        448.10        21.96 o
  -4   3  14      10415.32      10622.31       113.57 o
  -1   3  14      11945.18      11974.67       117.19 o
   2   3  14        684.61        755.34        23.74 o
  -6   4  14      13395.79      12423.21       125.22 o
  -3   4  14       7129.34       7436.97        74.96 o
   0   4  14       5051.03       4946.77        58.64 o
   3   4  14       2453.29       2709.72        44.17 o
  -8   5  14      12731.26      13610.48       148.99 o
  -5   5  14       5099.57       5300.72        60.03 o
  -2   5  14         18.79         -7.71         7.71 o
   1   5  14       5938.81       6475.15        77.74 o
   4   5  14       1887.93       1552.22        33.12 o
 -10   6  14        324.23        332.62        19.28 o
  -7   6  14       2091.73       1882.45        41.26 o
  -4   6  14         20.67         44.52         8.34 o
  -1   6  14      11546.66      13002.40       131.51 o
   2   6  14      14780.25      15318.89       162.27 o
   5   6  14       3603.22       3453.80        57.67 o
 -12   7  14        671.53        588.78        28.80 o
  -9   7  14        348.79        377.70        22.03 o
  -6   7  14        552.51        524.40        19.21 o
  -3   7  14       3886.81       4313.37        56.31 o
   0   7  14         11.88         77.65        10.15 o
   3   7  14       2654.75       2590.69        44.47 o
   6   7  14        302.10        379.29        27.58 o
 -14   8  14       3013.61       3069.50        82.28 o
 -11   8  14       5616.27       5350.79        76.28 o
  -8   8  14        993.65        958.47        24.28 o
  -5   8  14      17300.45      17318.01       156.64 o
  -2   8  14      11958.54      12982.01       128.59 o
   1   8  14        602.81        565.21        22.59 o
   4   8  14       6535.39       5935.78        97.10 o
   7   8  14        123.57        186.44        26.94 o
 -16   9  14        550.02        563.07        40.97 o
 -13   9  14         29.04         20.14        16.91 o
 -10   9  14        345.80        355.99        20.72 o
  -7   9  14       1801.93       1907.44        34.92 o
  -4   9  14        363.27        473.70        18.59 o
  -1   9  14       5774.59       5631.83        67.16 o
   2   9  14         63.33         89.93        16.39 o
   5   9  14          3.17         22.96        20.55 o
   8   9  14          7.57        -25.01        25.01 o
 -18  10  14         15.29         -0.71        30.18 o
 -15  10  14       4537.89       4717.62        80.07 o
 -12  10  14         18.80         19.15        15.50 o
  -9  10  14       3057.96       3119.72        58.11 o
  -6  10  14       1044.76       1114.24        28.84 o
  -3  10  14        483.03        355.20        17.96 o
   0  10  14       5492.81       5506.79        73.19 o
   3  10  14         45.75         50.94        20.20 o
   6  10  14        368.72        218.56        31.39 o
   9  10  14        162.09        165.90        40.45 o
 -17  11  14         15.65         13.52        22.63 o
 -14  11  14       6460.39       6399.41        94.06 o
 -11  11  14       1872.33       1832.05        44.58 o
  -8  11  14       1285.03       1228.20        32.57 o
  -5  11  14       2206.74       2030.47        39.88 o
  -2  11  14        145.55        135.15        17.04 o
   1  11  14        325.72        304.70        25.75 o
   4  11  14         25.16         66.03        30.19 o
   7  11  14        105.39         77.89        36.13 o
 -16  12  14          2.81         -9.75        23.31 o
 -13  12  14       3919.18       3719.35        79.18 o
 -10  12  14       7291.96       7152.94        97.74 o
  -7  12  14       9043.17       8467.46        98.31 o
  -4  12  14       9918.28       9485.49       108.83 o
  -1  12  14       9757.33       9649.45       125.76 o
   2  12  14        997.60        993.16        52.95 o
   5  12  14        207.65        174.64        36.26 o
 -18  13  14         32.03         18.12        29.80 o
 -15  13  14        797.70        901.62        42.62 o
 -12  13  14         98.12         59.41        22.80 o
  -9  13  14       1027.45       1028.71        47.40 o
  -6  13  14       1778.46       1809.97        45.21 o
  -3  13  14        192.86        301.35        25.51 o
   0  13  14       1681.37       1579.84        58.89 o
   3  13  14        617.38        493.28        44.61 o
 -17  14  14         37.13         87.24        33.18 o
 -14  14  14        179.47        580.79        41.76 o
 -11  14  14         25.33         25.56        30.02 o
  -8  14  14         36.67         87.96        20.63 o
  -5  14  14        126.10        108.67        20.79 o
  -2  14  14        213.01        184.55        27.75 o
   1  14  14        836.46        894.77        56.82 o
   4  14  14         89.93        103.76        39.79 o
 -16  15  14       1892.02       2152.09        91.99 o
 -13  15  14         18.01        -22.93        25.82 o
 -10  15  14         57.06         38.19        27.74 o
  -7  15  14       2281.80       2239.78        64.49 o
  -4  15  14       3762.97       3769.23        81.23 o
  -1  15  14        222.08        191.70        41.73 o
   2  15  14        134.96         92.25        43.62 o
 -15  16  14        594.96        682.13        56.20 o
 -12  16  14        529.45        671.51        65.55 o
  -9  16  14         58.61         57.08        36.71 o
  -6  16  14         85.34         65.01        22.75 o
  -3  16  14        474.81        622.91        44.24 o
   0  16  14       1875.32       1899.58       108.86 o
 -14  17  14         10.41         70.93        35.75 o
 -11  17  14        134.91        139.82        35.75 o
  -8  17  14        279.13        195.45        34.79 o
  -5  17  14         40.52         68.20        28.96 o
  -2  17  14        623.90        512.55        85.84 o
 -13  18  14       1569.90       1929.96        98.07 o
 -10  18  14       1021.84       1092.36        73.52 o
  -7  18  14          4.23         -5.15        27.19 o
  -4  18  14       1866.56       1865.79        78.45 o
  -9  19  14        864.60        849.49        67.90 o
   0   0  15      11403.04      10985.44       206.23 o
   1   1  15      22254.30      22536.97       231.88 o
  -1   2  15        192.81        215.47        11.55 o
   2   2  15      10258.50       9940.80       126.82 o
  -3   3  15         78.62         65.55         9.74 o
   0   3  15      14146.33      15064.76       144.68 o
   3   3  15        611.29        721.98        25.10 o
  -5   4  15        347.06        289.20        15.08 o
  -2   4  15      17904.07      18146.98       172.41 o
   1   4  15       1117.13       1000.42        24.62 o
   4   4  15         11.85          2.80         9.37 o
  -7   5  15      11882.72      11677.68       121.04 o
  -4   5  15      11654.48      12228.63       123.71 o
  -1   5  15        535.54        567.60        20.13 o
   2   5  15         36.90        104.68        12.07 o
   5   5  15       1108.31       1115.18        43.68 o
  -9   6  15       5450.98       5291.10        73.89 o
  -6   6  15       2781.15       3528.59        44.97 o
  -3   6  15      24065.41      22737.06       214.54 o
   0   6  15       5400.75       5363.66        66.45 o
   3   6  15       1293.33       1487.02        48.75 o
   6   6  15       4505.62       4344.61        72.98 o
 -11   7  15      13817.08      13334.32       148.07 o
  -8   7  15        254.26        211.12        13.92 o
  -5   7  15        114.97        139.71        11.36 o
  -2   7  15       3637.86       3804.09        50.42 o
   1   7  15       8064.91       7829.06        90.92 o
   4   7  15        173.32        177.58        18.14 o
   7   7  15        512.88        569.35        35.92 o
 -13   8  15       2736.34       2766.56        56.83 o
 -10   8  15         11.07         27.03        13.59 o
  -7   8  15       7041.07       7115.21        84.56 o
  -4   8  15        266.62        338.09        16.08 o
  -1   8  15       3971.81       4024.76        54.74 o
   2   8  15       7741.82       7697.87        90.54 o
   5   8  15          9.75         -5.49        19.00 o
   8   8  15        981.68        980.85        50.03 o
 -15   9  15       3122.76       3195.11        81.82 o
 -12   9  15      14505.04      14426.45       160.38 o
  -9   9  15       1114.58       1123.00        36.92 o
  -6   9  15          9.68         11.29         9.67 o
  -3   9  15       4600.44       4801.97        59.49 o
   0   9  15        317.68        348.17        22.24 o
   3   9  15       6459.65       6322.09        92.91 o
   6   9  15       2390.23       2275.19        66.44 o
   9   9  15        157.61         84.24        31.13 o
 -17  10  15         51.51         44.01        28.14 o
 -14  10  15         88.60         59.14        19.92 o
 -11  10  15      10623.59       9806.97       118.33 o
  -8  10  15       1615.35       1633.11        51.54 o
  -5  10  15         76.39        102.58        12.96 o
  -2  10  15        837.28        858.25        29.64 o
   1  10  15      12612.20      12062.31       144.81 o
   4  10  15       2603.30       2790.13        66.63 o
   7  10  15          6.69         11.17        25.59 o
 -16  11  15        758.37        812.92        39.69 o
 -13  11  15        483.11        527.26        30.85 o
 -10  11  15       9139.65       9080.46       116.30 o
  -7  11  15        574.46        600.33        23.41 o
  -4  11  15       4339.79       4346.31        56.88 o
  -1  11  15       4994.32       4859.96        69.36 o
   2  11  15       5194.54       4973.26        96.22 o
   5  11  15        134.80        132.97        32.66 o
 -18  12  15       1249.30       1298.96        72.59 o
 -15  12  15        116.17        114.72        24.25 o
 -12  12  15      10093.81       9958.68       129.69 o
  -9  12  15        164.76        576.48        45.80 o
  -6  12  15       3444.32       3498.95        53.51 o
  -3  12  15        999.58        992.30        36.40 o
   0  12  15       4128.40       3889.21        80.23 o
   3  12  15       4035.41       3902.08        96.34 o
   6  12  15       1324.24       1278.37        89.70 o
 -17  13  15        133.94        104.04        29.03 o
 -14  13  15          7.26         20.15        20.52 o
 -11  13  15       4506.33       4139.70        83.36 o
  -8  13  15      15594.52      14969.58       209.35 o
  -5  13  15        397.03        471.42        31.01 o
  -2  13  15        327.81        382.43        28.13 o
   1  13  15        505.79        534.73        43.01 o
   4  13  15        510.84        489.20        49.01 o
 -16  14  15        122.35         74.74        29.34 o
 -13  14  15         21.74         13.67        25.45 o
 -10  14  15       8068.08       7736.60       146.32 o
  -7  14  15       1468.04       1576.17        46.70 o
  -4  14  15        239.71        253.58        25.49 o
  -1  14  15       1164.46       1138.11        51.69 o
   2  14  15       5164.07       5421.57       120.16 o
 -15  15  15         30.08        455.64        78.24 o
 -12  15  15        283.61        234.67        37.92 o
  -9  15  15       4275.07       4234.91       103.00 o
  -6  15  15        127.72        173.79        24.65 o
  -3  15  15       1387.95       1592.06        60.95 o
   0  15  15          6.83         16.95        34.48 o
 -14  16  15       5150.51       5433.96       130.82 o
 -11  16  15        322.04        283.29        39.72 o
  -8  16  15        153.13        213.38        36.20 o
  -5  16  15         52.40         82.09        24.19 o
  -2  16  15       3957.53       3830.54        97.47 o
 -13  17  15        975.05        960.74       121.11 o
 -10  17  15          9.44         19.66        31.50 o
  -7  17  15       4651.34       4737.40       116.56 o
  -4  17  15          6.21          9.46        29.45 o
 -12  18  15        337.27        663.83        60.67 o
  -9  18  15       2016.27       2043.74        97.84 o
  -6  18  15        172.18        237.58        47.66 o
  -1   1  16       4197.41       4280.34        55.63 o
  -3   2  16      23569.02      23900.90       244.99 o
   0   2  16      60549.40      58370.34       568.77 o
  -5   3  16       3095.13       2592.34        46.09 o
  -2   3  16      22763.96      23557.80       218.36 o
   1   3  16      18903.23      18173.72       192.67 o
  -7   4  16       6279.16       5470.74        85.78 o
  -4   4  16      52239.60      52445.35       447.73 o
  -1   4  16       9507.43       9303.69        92.75 o
   2   4  16       5235.06       5334.92        65.00 o
  -9   5  16      11031.56      12314.00       139.69 o
  -6   5  16       2955.44       2891.27        38.98 o
  -3   5  16       2022.01       1833.54        29.91 o
   0   5  16       3755.83       4369.87        56.46 o
   3   5  16      34880.27      33750.97       312.96 o
 -11   6  16       1615.90       1716.54        47.90 o
  -8   6  16        822.43        968.17        32.14 o
  -5   6  16       7940.43       7864.40        92.91 o
  -2   6  16         34.22        107.28        14.87 o
   1   6  16      30048.85      29834.28       278.58 o
   4   6  16        267.67        215.82        18.74 o
 -13   7  16       7100.66       6903.49       101.06 o
 -10   7  16       6859.69       6510.24        90.40 o
  -7   7  16        132.19         55.38        10.69 o
  -4   7  16      10110.67      10009.40       112.77 o
  -1   7  16      21010.54      19932.74       178.39 o
   2   7  16       3448.84       3673.68        76.36 o
   5   7  16         47.11         39.25        17.62 o
 -15   8  16       6689.02       6665.11       109.67 o
 -12   8  16      26825.01      26306.63       263.63 o
  -9   8  16       2136.12       2016.61        43.17 o
  -6   8  16        435.61        382.10        19.52 o
  -3   8  16      23665.99      22937.79       211.40 o
   0   8  16       6703.51       6805.27        80.26 o
   3   8  16      12064.61      11495.53       131.04 o
   6   8  16        132.62         91.46        27.89 o
 -17   9  16      10267.61      10622.29       167.47 o
 -14   9  16        787.83        996.15        40.06 o
 -11   9  16       2352.77       2220.06        47.58 o
  -8   9  16      17574.29      17483.77       168.97 o
  -5   9  16      23073.33      24090.38       221.71 o
  -2   9  16       2443.18       2397.92        39.82 o
   1   9  16        881.67        939.83        31.48 o
   4   9  16       1459.46       1436.42        54.03 o
   7   9  16       2202.71       2152.02        72.95 o
 -16  10  16         26.18        111.83        25.20 o
 -13  10  16      22135.41      20964.40       221.04 o
 -10  10  16      11087.19      10933.56       126.81 o
  -7  10  16       1090.67       1122.36        31.46 o
  -4  10  16        197.53        174.53        14.74 o
  -1  10  16      17101.82      16237.65       163.58 o
   2  10  16      21919.89      21456.44       249.31 o
   5  10  16         23.71          1.83        22.56 o
   8  10  16         98.11         60.61        31.82 o
 -18  11  16       4684.04       4765.31       113.78 o
 -15  11  16        953.01        990.87        42.40 o
 -12  11  16       5168.85       5073.91        78.51 o
  -9  11  16      19397.52      18747.13       216.20 o
  -6  11  16      19563.69      18867.10       175.74 o
  -3  11  16       1446.84       1576.61        38.85 o
   0  11  16      16214.01      15450.86       177.78 o
   3  11  16      15920.84      16346.00       220.52 o
   6  11  16       1727.50       1807.46        77.02 o
 -17  12  16       1038.83       1027.40        51.26 o
 -14  12  16       5829.76       5616.89        93.43 o
 -11  12  16      14406.35      14278.98       168.00 o
  -8  12  16      15380.49      16286.46       180.98 o
  -5  12  16        178.38        201.13        18.15 o
  -2  12  16      13566.17      13568.75       153.34 o
   1  12  16      12367.33      12509.47       166.60 o
   4  12  16      10906.97      10772.44       182.05 o
 -16  13  16        326.66        321.09        32.84 o
 -13  13  16       4649.88       4612.55        83.36 o
 -10  13  16      14285.91      13866.24       218.52 o
  -7  13  16      19954.74      19865.45       197.70 o
  -4  13  16        453.78        310.95        23.28 o
  -1  13  16      15183.35      15494.38       206.73 o
   2  13  16       6726.39       6595.04       130.66 o
   5  13  16        216.77        345.79        49.57 o
 -15  14  16        327.35        288.10        35.16 o
 -12  14  16       2310.88       2311.08        81.84 o
  -9  14  16       9891.72       9490.22       167.49 o
  -6  14  16       2847.31       2651.25        76.47 o
  -3  14  16       1383.84       1399.36        55.58 o
   0  14  16       5742.21       6011.58       121.96 o
   3  14  16        133.26         98.49        37.11 o
 -17  15  16         54.00         40.56        31.53 o
 -14  15  16       3609.47       3353.79        99.39 o
 -11  15  16        359.77        253.45        42.74 o
  -8  15  16       1258.85       1561.99        63.32 o
  -5  15  16        857.73        864.97        40.31 o
  -2  15  16      12354.45      12253.31       193.11 o
   1  15  16       2395.58       2767.85       101.74 o
 -16  16  16       5573.42       6504.44       150.14 o
 -13  16  16         36.71         93.69        35.15 o
 -10  16  16        596.50        492.00        45.32 o
  -7  16  16       2674.89       2633.58        84.93 o
  -4  16  16       1876.24       1955.81        69.28 o
  -1  16  16       1494.80       1601.48        80.51 o
 -15  17  16       1355.79       1398.60       100.06 o
 -12  17  16        299.17        275.94        57.04 o
  -9  17  16       4731.45       4776.47       131.33 o
  -6  17  16       1504.02       1537.20        75.21 o
  -3  17  16         84.01         36.66        31.96 o
 -11  18  16        740.98        814.99        68.26 o
  -8  18  16       2494.03       2667.77       109.04 o
  -5  18  16       1319.81       1506.98        85.57 o
   0   1  17         10.92         16.87         7.18 o
  -2   2  17       6896.05       7120.36        91.76 o
   1   2  17      23159.21      24087.29       251.09 o
  -4   3  17      20625.50      20813.61       218.88 o
  -1   3  17       4067.15       5105.92        66.23 o
   2   3  17      99224.59     106008.73      1019.12 o
  -6   4  17        101.46         54.80        11.49 o
  -3   4  17        437.38        382.79        18.34 o
   0   4  17        883.97        989.48        30.90 o
   3   4  17       5175.45       4475.18        67.71 o
  -8   5  17       2413.02       2225.31        44.60 o
  -5   5  17          6.52          2.27         8.46 o
  -2   5  17      40052.64      43359.36       374.94 o
   1   5  17       1196.13       1488.78        31.40 o
   4   5  17      19500.80      18189.86       191.42 o
 -10   6  17        122.38         74.27        15.54 o
  -7   6  17       1022.99        949.84        33.17 o
  -4   6  17       6328.70       6446.58        68.45 o
  -1   6  17       6265.95       5622.82        66.20 o
   2   6  17          7.25         -7.55        11.09 o
   5   6  17         43.57         70.47        17.22 o
 -12   7  17       1228.27       1399.44        54.91 o
  -9   7  17       1987.23       2107.95        46.42 o
  -6   7  17       2310.09       2362.96        41.65 o
  -3   7  17       7625.41       7779.44        89.27 o
   0   7  17       4851.65       4736.61        77.91 o
   3   7  17       6807.96       7022.40        90.41 o
   6   7  17        646.22        735.72        35.84 o
 -14   8  17      32533.56      31726.85       330.67 o
 -11   8  17       5532.72       5085.41        76.25 o
  -8   8  17       2744.26       2877.81        46.47 o
  -5   8  17        168.77        305.07        15.73 o
  -2   8  17       6005.97       6708.27        75.25 o
   1   8  17         81.87         98.17        15.71 o
   4   8  17       7403.08       7057.06       100.73 o
   7   8  17       6197.29       6156.99       106.07 o
 -16   9  17       2003.44       1979.37        84.32 o
 -13   9  17       5596.97       5449.69        83.73 o
 -10   9  17        119.58        101.07        18.88 o
  -7   9  17       1876.97       2106.99        39.47 o
  -4   9  17        348.49        247.13        16.10 o
  -1   9  17         74.79         21.15        12.64 o
   2   9  17       4275.08       4176.37        71.42 o
   5   9  17        140.78        152.88        25.91 o
   8   9  17         41.50         55.33        34.44 o
 -18  10  17         40.68         40.89        30.38 o
 -15  10  17       2298.30       1996.10        66.50 o
 -12  10  17       2610.04       2193.01        51.94 o
  -9  10  17       2160.73       2093.33        49.54 o
  -6  10  17      10684.18       9943.83       103.44 o
  -3  10  17       5085.63       4802.24        62.38 o
   0  10  17       4517.80       4390.14        68.44 o
   3  10  17        780.71        757.08        39.35 o
   6  10  17         99.20         97.92        28.57 o
 -17  11  17        528.24        563.56        42.03 o
 -14  11  17         67.90         55.35        21.09 o
 -11  11  17       1838.31       1926.40        50.44 o
  -8  11  17      25390.04      24874.32       243.73 o
  -5  11  17       2423.89       2456.71        43.06 o
  -2  11  17      15420.62      14914.11       155.38 o
   1  11  17       1608.96       1648.34        56.31 o
   4  11  17       3583.04       3752.40        88.53 o
   7  11  17        358.13        347.42        46.55 o
 -16  12  17        733.60        642.02        40.16 o
 -13  12  17       1131.69        970.68        44.57 o
 -10  12  17       1891.35       1663.20        48.05 o
  -7  12  17      20692.40      19376.17       198.83 o
  -4  12  17       6498.17       6767.28        86.99 o
  -1  12  17       3258.29       3405.89        92.64 o
   2  12  17       9348.26       9210.30       147.54 o
   5  12  17        622.41        527.74        60.78 o
 -15  13  17        921.51        914.37        44.48 o
 -12  13  17        445.28        432.35        29.74 o
  -9  13  17       8785.36       8379.66       151.88 o
  -6  13  17       6339.96       6522.70        90.33 o
  -3  13  17       2342.21       2330.87        61.35 o
   0  13  17         11.74        -11.57        21.06 o
   3  13  17        429.36        599.99        49.98 o
 -17  14  17        179.82        226.19        37.76 o
 -14  14  17       1213.54       1170.42        56.76 o
 -11  14  17        597.98        521.84        44.01 o
  -8  14  17         19.28         -2.71        21.46 o
  -5  14  17       1032.54       1247.77        49.85 o
  -2  14  17        128.30        158.43        29.55 o
   1  14  17          5.27         36.46        30.61 o
 -16  15  17        313.14        285.97        45.17 o
 -13  15  17        803.89        921.19        66.28 o
 -10  15  17        670.04        639.74        48.78 o
  -7  15  17       2602.64       2705.21        82.12 o
  -4  15  17       1240.37       1229.41        49.73 o
  -1  15  17       2215.51       2131.73        79.63 o
 -15  16  17         14.50         27.09        35.70 o
 -12  16  17         79.79         -1.93        30.57 o
  -9  16  17        498.57        616.29        49.36 o
  -6  16  17       1487.67       1410.51        62.60 o
  -3  16  17       2808.38       2535.67        83.59 o
 -14  17  17         75.08          0.31        33.64 o
 -11  17  17         10.90         -0.33        32.38 o
  -8  17  17       1728.23       1914.87        91.82 o
  -5  17  17        256.36        457.26        49.23 o
 -10  18  17        141.49        159.21        44.06 o
  -7  18  17       2718.90       2756.23       106.84 o
   0   0  18       9111.17      11260.56       216.20 o
   1   1  18       3967.80       3193.37        58.30 o
  -1   2  18       5459.18       4634.64        61.36 o
   2   2  18      31189.48      30446.09       309.93 o
  -3   3  18      29059.70      28144.93       273.31 o
   0   3  18      15221.50      15321.99       157.22 o
   3   3  18      49879.52      48030.36       478.01 o
  -5   4  18      19582.38      19463.13       189.03 o
  -2   4  18      19912.60      19260.33       193.58 o
   1   4  18      27477.58      27988.07       288.83 o
   4   4  18      17791.21      17670.49       282.75 o
  -7   5  18       9820.55      10566.67       121.11 o
  -4   5  18       2376.57       2442.47        39.76 o
  -1   5  18      55745.38      56074.25       479.72 o
   2   5  18      38456.05      36968.31       376.35 o
   5   5  18       1503.38       1641.98        43.32 o
  -9   6  18       1020.03       1375.10        50.99 o
  -6   6  18      24481.45      24671.05       226.19 o
  -3   6  18      16214.62      14883.46       143.17 o
   0   6  18       7076.52       6984.29        79.24 o
   3   6  18      17978.66      17673.54       180.34 o
   6   6  18      14110.44      13757.98       174.86 o
 -11   7  18      23625.38      22530.84       240.84 o
  -8   7  18       7579.00       7368.70        85.45 o
  -5   7  18      15708.01      16348.91       164.57 o
  -2   7  18      38103.16      37492.15       330.55 o
   1   7  18      14096.31      13819.31       146.43 o
   4   7  18        593.89        566.75        28.62 o
   7   7  18       6032.50       5638.46        93.12 o
 -13   8  18      26961.80      25769.16       275.41 o
 -10   8  18      23381.03      22687.29       241.05 o
  -7   8  18       1954.10       1904.03        39.27 o
  -4   8  18      10364.15      11255.12       115.89 o
  -1   8  18      28183.50      28209.28       256.72 o
   2   8  18       5970.75       5996.44        82.63 o
   5   8  18        251.49        242.75        27.05 o
   8   8  18       5968.64       5872.46       107.58 o
 -15   9  18       7414.60       7368.40       113.11 o
 -12   9  18      23335.64      22352.53       231.61 o
  -9   9  18       4342.96       4088.21        76.04 o
  -6   9  18      12686.03      13191.94       134.59 o
  -3   9  18       6171.35       6358.37        74.28 o
   0   9  18       6051.96       6120.36        81.75 o
   3   9  18       2447.83       2529.17        57.28 o
   6   9  18       4108.04       4274.39        87.61 o
   9   9  18       1650.45       1833.97        74.68 o
 -17  10  18       6182.97       6337.58       160.90 o
 -14  10  18      16896.94      16753.46       188.77 o
 -11  10  18       7945.28       7946.60       104.06 o
  -8  10  18      11216.13      10829.01       117.13 o
  -5  10  18       2106.01       2306.44        42.90 o
  -2  10  18      12132.83      11527.26       129.38 o
   1  10  18        220.21        185.65        23.00 o
   4  10  18       6951.82       6971.59       113.66 o
   7  10  18       5470.34       5709.90       136.88 o
 -16  11  18       4197.36       4192.67        88.77 o
 -13  11  18        848.54        881.32        37.87 o
 -10  11  18       5427.16       4926.03        89.34 o
  -7  11  18      36345.05      35141.30       331.75 o
  -4  11  18        545.44        607.29        27.58 o
  -1  11  18       1672.40       1741.51        46.29 o
   2  11  18       7487.59       7589.98       118.36 o
   5  11  18       6220.52       6003.86       128.58 o
 -15  12  18       3061.57       3449.26        70.94 o
 -12  12  18       1452.01       1511.44        50.20 o
  -9  12  18      11803.01      11610.45       150.65 o
  -6  12  18      19629.62      18744.54       185.97 o
  -3  12  18       4429.03       4497.13        75.80 o
   0  12  18       2353.20       2610.25        64.59 o
   3  12  18       8195.75       8241.33       140.99 o
 -17  13  18       4188.53       4164.37        88.51 o
 -14  13  18       1431.28       1313.71        52.56 o
 -11  13  18        741.37        788.69        51.63 o
  -8  13  18      13596.06      13731.01       236.73 o
  -5  13  18       6085.56       5883.66        90.25 o
  -2  13  18      21502.37      21270.07       250.04 o
   1  13  18       2936.93       3227.15        87.96 o
   4  13  18       3506.50       3637.47       104.13 o
 -16  14  18       4376.66       4550.35       102.34 o
 -13  14  18       2931.02       2905.37        82.16 o
 -10  14  18        516.96        543.74        41.09 o
  -7  14  18      32171.19      31147.75       322.36 o
  -4  14  18        882.70        795.95        39.00 o
  -1  14  18       7577.33       7978.44       133.97 o
   2  14  18       4784.15       5191.09       119.87 o
 -15  15  18       4586.00       4269.17       116.25 o
 -12  15  18       1984.37       1717.62        78.06 o
  -9  15  18      10184.81      10314.58       182.78 o
  -6  15  18       1924.17       1848.58        78.42 o
  -3  15  18       6401.07       5839.98       110.55 o
   0  15  18      11019.35      11551.93       224.70 o
 -14  16  18        716.29        506.37        51.62 o
 -11  16  18      10145.33       9703.28       213.89 o
  -8  16  18       4318.71       4683.31       178.69 o
  -5  16  18       4367.71       4434.74       101.05 o
  -2  16  18       1531.05       1456.64        72.65 o
 -13  17  18       3329.61       3358.62       105.82 o
 -10  17  18       1625.28       1519.04        84.33 o
  -7  17  18       1393.75       1501.32        82.06 o
  -4  17  18       7305.27       7512.73       157.50 o
  -9  18  18        905.77       1048.05        82.20 o
  -1   1  19       4893.89       5878.07        89.46 o
  -3   2  19        590.70        678.83        24.54 o
   0   2  19       1246.95       1078.77        31.77 o
  -5   3  19       2693.26       2504.99        45.72 o
  -2   3  19       3686.07       3423.79        50.23 o
   1   3  19       2531.90       2825.48        50.89 o
  -7   4  19       1460.93       1342.21        36.35 o
  -4   4  19       5734.13       5325.19        70.07 o
  -1   4  19       3835.87       3757.72        50.61 o
   2   4  19       4707.49       4667.61        73.36 o
  -9   5  19          3.41          5.59        14.33 o
  -6   5  19         12.52         -7.74        10.09 o
  -3   5  19      13873.25      13806.92       140.37 o
   0   5  19       2143.29       2463.39        41.89 o
   3   5  19        293.78        349.30        21.43 o
 -11   6  19       2003.84       1916.15        52.75 o
  -8   6  19         85.29         79.54        15.04 o
  -5   6  19       4801.02       5028.26        65.66 o
  -2   6  19       2865.17       2864.55        44.44 o
   1   6  19       1315.46       1184.05        38.59 o
   4   6  19       4496.65       4561.02       113.04 o
 -13   7  19          1.05        -10.40        18.85 o
 -10   7  19        763.74        777.55        35.91 o
  -7   7  19       4745.76       4699.16        77.98 o
  -4   7  19         65.62         35.50        14.15 o
  -1   7  19       2523.21       2420.51        43.40 o
   2   7  19       4664.04       4650.38        92.07 o
   5   7  19        187.85        181.74        22.95 o
 -15   8  19        271.51        231.83        28.96 o
 -12   8  19       1150.38       1034.97        41.64 o
  -9   8  19        128.94        121.70        17.34 o
  -6   8  19       1503.46       1316.00        37.85 o
  -3   8  19         88.50        108.44        14.35 o
   0   8  19       2330.36       2360.19        45.70 o
   3   8  19         15.37         10.23        15.42 o
   6   8  19        458.96        440.69        33.63 o
 -17   9  19         35.14         27.70        27.96 o
 -14   9  19       9875.24       9687.58       140.15 o
 -11   9  19        112.90        128.32        21.43 o
  -8   9  19       4552.95       4478.46        65.82 o
  -5   9  19          0.93         20.69        12.19 o
  -2   9  19       4340.47       4487.88        62.74 o
   1   9  19        580.95        589.29        27.41 o
   4   9  19       2109.14       1918.50        60.64 o
   7   9  19       1772.63       1545.70        60.83 o
 -16  10  19         48.13         53.56        26.24 o
 -13  10  19         15.15         -2.32        18.42 o
 -10  10  19        194.63        127.95        23.28 o
  -7  10  19       1411.78       1597.80        40.87 o
  -4  10  19         28.47         30.72        13.93 o
  -1  10  19       2361.38       2337.39        50.49 o
   2  10  19       1868.55       1940.76        54.41 o
   5  10  19         48.89          4.94        23.00 o
 -15  11  19        824.55        642.50        37.14 o
 -12  11  19        238.79        231.91        24.43 o
  -9  11  19       3824.52       3890.44        75.95 o
  -6  11  19       2864.93       2642.72        50.60 o
  -3  11  19       1201.02       1136.13        39.91 o
   0  11  19        776.34        808.69        36.83 o
   3  11  19          5.30         -2.78        22.92 o
   6  11  19         24.44          5.44        33.47 o
 -17  12  19       3230.77       3230.79        88.63 o
 -14  12  19        254.47        221.70        26.30 o
 -11  12  19        791.64        871.44        38.53 o
  -8  12  19       1225.37       1290.41        40.31 o
  -5  12  19         80.44         46.65        16.06 o
  -2  12  19        184.69        105.73        21.43 o
   1  12  19        842.24        811.29        45.28 o
   4  12  19         38.61         37.68        32.18 o
 -16  13  19       1605.20       1364.35        54.93 o
 -13  13  19        221.55        163.90        24.88 o
 -10  13  19       1998.35       2041.05       109.02 o
  -7  13  19       1669.57       1678.86        48.29 o
  -4  13  19        113.54         83.17        22.65 o
  -1  13  19        878.09        941.92        45.87 o
   2  13  19         23.96        -28.63        28.63 o
 -15  14  19        631.29        613.21        45.71 o
 -12  14  19        266.56        321.01        39.13 o
  -9  14  19       1482.99       1536.79        70.62 o
  -6  14  19        583.02        595.36        38.70 o
  -3  14  19         82.02        139.72        26.13 o
   0  14  19          3.85         -4.60        28.20 o
 -14  15  19         36.93         50.65        32.47 o
 -11  15  19         72.95         71.51        32.95 o
  -8  15  19       1057.66       1106.72        66.96 o
  -5  15  19         52.51         43.63        27.94 o
  -2  15  19        259.92        267.63        39.66 o
   1  15  19        151.55        131.50        38.94 o
 -13  16  19        832.41        986.54        63.81 o
 -10  16  19          5.21         28.91        31.41 o
  -7  16  19        295.36        224.11        42.95 o
  -4  16  19        481.18        480.94        47.70 o
  -1  16  19       1812.84       1926.64       110.22 o
 -12  17  19        557.18        602.54        54.83 o
  -9  17  19        140.05        133.42        46.51 o
  -6  17  19        241.21        320.22        47.85 o
   0   1  20       4836.12       5262.07        68.69 o
  -2   2  20        621.76        651.57        24.62 o
   1   2  20        805.40       1069.09        37.21 o
  -4   3  20      11982.49      11347.57       151.96 o
  -1   3  20       5436.07       5427.85        68.38 o
   2   3  20        903.40       1016.64        34.54 o
  -6   4  20       9479.54       9693.45       113.75 o
  -3   4  20      10820.26      10438.35       117.41 o
   0   4  20         81.59        212.62        16.47 o
   3   4  20        567.42        618.94        26.53 o
  -8   5  20       4107.88       4181.58        64.94 o
  -5   5  20       1128.49       1161.53        32.96 o
  -2   5  20         13.77          5.03         8.59 o
   1   5  20       8486.84       8703.95       104.29 o
   4   5  20       1227.40       1181.45        45.30 o
 -10   6  20        798.40        708.61        31.54 o
  -7   6  20        907.68       1012.07        31.75 o
  -4   6  20       4712.43       5035.69        67.57 o
  -1   6  20       3073.63       3144.50        49.72 o
   2   6  20       1305.52       1174.05        37.58 o
   5   6  20       6920.06       6489.65        94.23 o
 -12   7  20         11.74          9.55        18.80 o
  -9   7  20        763.51        923.14        37.06 o
  -6   7  20       2556.71       2610.67        45.60 o
  -3   7  20       2714.23       2496.48        42.97 o
   0   7  20        628.19        504.48        23.73 o
   3   7  20       3137.39       3017.88        57.99 o
   6   7  20       1940.12       1787.16        55.37 o
 -14   8  20       2566.33       2440.26        62.12 o
 -11   8  20        334.24        383.55        29.44 o
  -8   8  20       5970.14       6088.58        80.24 o
  -5   8  20       3088.27       2881.95        48.84 o
  -2   8  20       1140.18       1350.02        42.34 o
   1   8  20       1336.79       1346.68        43.99 o
   4   8  20      11016.51      10834.64       138.72 o
   7   8  20         94.57        116.13        27.17 o
 -16   9  20       1429.82       1495.73        57.96 o
 -13   9  20       1030.82        999.97        45.79 o
 -10   9  20       1594.19       1526.90        49.61 o
  -7   9  20         54.45         61.46        15.12 o
  -4   9  20        724.10        803.69        29.80 o
  -1   9  20        957.87       1010.29        34.60 o
   2   9  20        303.96        254.43        23.32 o
   5   9  20        812.40        726.54        42.36 o
   8   9  20        639.74        528.55        42.69 o
 -15  10  20       2007.99       2143.96        65.32 o
 -12  10  20        885.23        836.94        36.74 o
  -9  10  20       1478.70       1449.31        47.90 o
  -6  10  20       5681.53       5523.43        72.91 o
  -3  10  20      11858.39      11420.20       129.16 o
   0  10  20       3940.24       4172.16        68.71 o
   3  10  20        166.61        172.46        26.80 o
   6  10  20        213.72        210.96        33.05 o
 -17  11  20        314.38        166.40        31.16 o
 -14  11  20         39.86          0.56        20.86 o
 -11  11  20       3772.93       3876.06        71.56 o
  -8  11  20         42.05         65.97        16.58 o
  -5  11  20       1989.01       1953.31        45.06 o
  -2  11  20        646.75        575.60        29.56 o
   1  11  20        301.67        310.86        29.00 o
   4  11  20          4.31        -21.26        23.10 o
 -16  12  20        749.65        806.14        47.42 o
 -13  12  20       1854.46       1793.80        57.16 o
 -10  12  20       1310.99       1269.97        50.66 o
  -7  12  20        324.88        228.92        23.27 o
  -4  12  20        141.39        221.56        23.47 o
  -1  12  20       1905.18       1841.67        60.87 o
   2  12  20         40.63         47.65        27.69 o
   5  12  20        414.01        408.36        47.70 o
 -15  13  20        367.93        239.66        30.83 o
 -12  13  20        322.43        343.88        28.87 o
  -9  13  20        223.22        244.70        30.30 o
  -6  13  20        140.12         92.13        20.92 o
  -3  13  20        360.98        319.24        30.42 o
   0  13  20       1670.34       1779.25        63.74 o
   3  13  20        640.67        634.67        52.84 o
 -14  14  20        256.16        204.16        33.41 o
 -11  14  20        320.08        261.52        37.76 o
  -8  14  20        208.52        248.03        43.01 o
  -5  14  20       3707.79       3548.00        80.96 o
  -2  14  20         11.12          3.72        25.36 o
   1  14  20        253.37        227.03        40.52 o
 -13  15  20         49.07         57.25        33.45 o
 -10  15  20         11.65         89.00        29.44 o
  -7  15  20        550.36        541.69        46.57 o
  -4  15  20       1119.62       1217.32        59.52 o
  -1  15  20        516.34        519.08        51.38 o
 -12  16  20        279.72        352.24        43.79 o
  -9  16  20       2837.83       2746.82       118.42 o
  -6  16  20        289.98        295.13        38.76 o
  -3  16  20         37.91         32.48        35.13 o
 -11  17  20         10.94         71.44        43.21 o
  -8  17  20         21.93         -0.45        43.29 o
  -5  17  20         16.00         -4.70        34.34 o
   0   0  21      61879.97      66804.05      1131.17 o
   1   1  21      65634.48      64541.50       668.71 o
  -1   2  21      37353.41      36946.91       372.17 o
   2   2  21      27226.66      25646.13       297.75 o
  -3   3  21         53.67        132.95        14.57 o
   0   3  21      25534.03      27048.41       346.03 o
   3   3  21      10262.37       9532.95       118.87 o
  -5   4  21      10314.92       9873.96       115.34 o
  -2   4  21       5342.81       4610.98        69.04 o
   1   4  21      20165.27      20098.51       230.75 o
   4   4  21       4052.24       4301.46        67.06 o
  -7   5  21       1173.02       1262.33        38.35 o
  -4   5  21       4415.47       4369.22        63.52 o
  -1   5  21      15170.40      14207.70       153.70 o
   2   5  21      20176.08      19308.70       193.50 o
   5   5  21       9822.15       9262.50       141.63 o
  -9   6  21      11407.31      10670.01       136.72 o
  -6   6  21       5859.85       6538.73        86.18 o
  -3   6  21      10452.52       9874.40       109.11 o
   0   6  21      60281.03      60742.00       545.22 o
   3   6  21       2387.23       2437.20        47.98 o
   6   6  21       2135.33       2049.23        58.93 o
 -11   7  21      30431.65      28946.75       318.34 o
  -8   7  21       8537.94       8575.50        98.27 o
  -5   7  21        163.91        202.45        17.00 o
  -2   7  21       7032.40       6675.70        88.37 o
   1   7  21       6934.22       7151.19        91.14 o
   4   7  21       9307.60       9196.23       120.57 o
   7   7  21       1382.79       1468.88        56.96 o
 -13   8  21       4371.87       4461.94        81.56 o
 -10   8  21      22072.37      21895.87       250.44 o
  -7   8  21      24559.86      24666.98       241.73 o
  -4   8  21       8841.14       9066.45       105.59 o
  -1   8  21       2612.92       2761.95        47.87 o
   2   8  21      19537.53      19743.16       215.62 o
   5   8  21        140.61         92.54        22.20 o
   8   8  21        318.71        493.55        46.84 o
 -15   9  21       4527.27       4971.96        91.41 o
 -12   9  21       2352.74       2505.61        76.00 o
  -9   9  21      52806.47      52103.66       532.95 o
  -6   9  21       2231.29       2288.57        45.18 o
  -3   9  21       7486.16       7399.44        93.52 o
   0   9  21       4679.00       4774.33        71.75 o
   3   9  21      14350.44      13987.47       233.49 o
   6   9  21       7971.95       7688.45       125.62 o
 -17  10  21         53.79         19.74        28.01 o
 -14  10  21       9736.78       9503.18       133.49 o
 -11  10  21       3391.95       3383.16        80.22 o
  -8  10  21      55016.66      54667.15       478.87 o
  -5  10  21      19811.50      18726.35       201.74 o
  -2  10  21      22316.63      22101.32       233.84 o
   1  10  21      30546.92      31482.75       326.23 o
   4  10  21       5868.36       5581.48       102.22 o
   7  10  21       3367.25       3683.05        91.26 o
 -16  11  21      11478.94      11325.34       156.36 o
 -13  11  21       1346.38       1397.61        48.43 o
 -10  11  21      15491.59      14895.97       197.16 o
  -7  11  21      18969.75      17909.54       179.76 o
  -4  11  21      21845.93      21149.01       227.87 o
  -1  11  21      21635.73      21693.29       225.03 o
   2  11  21       5473.18       5787.39       101.72 o
   5  11  21       8549.66       8638.18       150.51 o
 -15  12  21       6537.59       5827.84        96.75 o
 -12  12  21       1815.61       1607.11        53.53 o
  -9  12  21       6741.65       6737.99       104.45 o
  -6  12  21       8431.91       8052.49       109.77 o
  -3  12  21       3142.76       2920.55        61.32 o
   0  12  21       3508.70       3951.21        88.29 o
   3  12  21       6858.32       6732.20       127.88 o
 -14  13  21        698.75        712.30        41.38 o
 -11  13  21       5700.09       5544.34       103.23 o
  -8  13  21       7125.62       6991.91       110.25 o
  -5  13  21        322.22        272.98        28.97 o
  -2  13  21       1954.98       1875.29        66.33 o
   1  13  21       8405.88       8661.55       146.58 o
 -13  14  21       2102.64       2194.24        77.64 o
 -10  14  21      10984.65      11297.67       180.52 o
  -7  14  21         70.33         98.11        25.72 o
  -4  14  21       8495.09       7757.77       120.69 o
  -1  14  21       5803.69       6027.64       115.39 o
 -15  15  21        615.23        691.09        59.73 o
 -12  15  21       1750.35       1747.57        86.16 o
  -9  15  21      10871.07      10675.42       272.18 o
  -6  15  21       1142.48       1401.55        58.67 o
  -3  15  21       5811.41       5878.68       132.79 o
   0  15  21       4331.50       4161.33       116.97 o
 -11  16  21       2872.77       2517.78       120.84 o
  -8  16  21         84.95          4.06        40.31 o
  -5  16  21       4977.00       5167.92       146.79 o
 -10  17  21      10742.47      11739.71       371.05 o
  -7  17  21         33.12         49.80        39.14 o
  -1   1  22       1286.04       1131.59        33.14 o
  -3   2  22       6480.22       6314.60        85.07 o
   0   2  22        163.39        187.17        16.19 o
  -5   3  22       2532.42       2611.78        59.00 o
  -2   3  22         81.40         94.32        13.51 o
   1   3  22      13171.77      12840.95       149.33 o
  -7   4  22       2600.96       2253.77        45.73 o
  -4   4  22       1053.94       1081.38        48.34 o
  -1   4  22        323.69        404.55        29.30 o
   2   4  22       5271.27       5098.18        73.11 o
  -9   5  22       1237.45       1200.29        40.12 o
  -6   5  22       5714.18       5818.09        81.88 o
  -3   5  22       2222.43       1818.94        38.36 o
   0   5  22          6.48         -1.24        11.60 o
   3   5  22        249.11        273.80        21.96 o
 -11   6  22       3722.03       3519.41        73.23 o
  -8   6  22      15892.41      15522.86       172.16 o
  -5   6  22        331.80        397.11        25.78 o
  -2   6  22       4554.44       4767.75        77.04 o
   1   6  22       6120.11       5922.19        78.61 o
   4   6  22       2299.45       2056.17        56.96 o
 -13   7  22        638.28        557.50        35.48 o
 -10   7  22      10099.09      10059.42       134.20 o
  -7   7  22      11724.46      11391.04       127.14 o
  -4   7  22       1402.60       1532.30        47.76 o
  -1   7  22        587.00        739.58        30.57 o
   2   7  22       8532.69       8864.42       108.55 o
   5   7  22       3254.10       3191.64        70.02 o
 -15   8  22        188.44        210.78        32.13 o
 -12   8  22       3055.02       3106.00        66.30 o
  -9   8  22       6270.52       6494.72        92.65 o
  -6   8  22       9020.82       8834.49       105.06 o
  -3   8  22      16214.58      16269.97       187.73 o
   0   8  22         25.29         41.36        15.23 o
   3   8  22       4850.59       4412.64        76.43 o
   6   8  22       1614.05       1479.51        57.56 o
 -17   9  22       2369.34       2381.34        79.75 o
 -14   9  22       1792.94       2099.16        64.57 o
 -11   9  22         61.24         72.63        19.72 o
  -8   9  22        219.98        190.24        20.00 o
  -5   9  22         93.90         84.86        18.55 o
  -2   9  22       2207.08       2048.25        45.14 o
   1   9  22        431.33        462.90        29.33 o
   4   9  22        359.10        464.48        35.67 o
   7   9  22        359.71        293.08        39.22 o
 -16  10  22       1716.35       1863.65        63.53 o
 -13  10  22         35.18         37.12        22.70 o
 -10  10  22       1167.81       1171.33        48.37 o
  -7  10  22        565.31        552.00        26.61 o
  -4  10  22       6031.65       5897.80        86.66 o
  -1  10  22        119.04        156.13        21.48 o
   2  10  22        477.54        537.68        34.20 o
   5  10  22       5810.02       5560.76       104.74 o
 -15  11  22        610.67        580.46        39.21 o
 -12  11  22        636.28        755.37        38.15 o
  -9  11  22          5.15         -5.22        18.26 o
  -6  11  22        821.30        756.55        34.17 o
  -3  11  22      16659.00      15562.86       188.96 o
   0  11  22        491.06        571.24        35.98 o
   3  11  22        601.97        600.49        40.31 o
 -14  12  22       1403.87       1430.14        53.86 o
 -11  12  22        211.48        229.76        27.70 o
  -8  12  22       1757.99       1632.44        50.35 o
  -5  12  22        344.09        452.34        32.29 o
  -2  12  22       2964.92       2755.91        61.97 o
   1  12  22        468.20        553.80        45.00 o
   4  12  22       1481.90       1461.03        68.47 o
 -16  13  22       2148.46       2206.90        71.19 o
 -13  13  22        175.58         95.95        26.94 o
 -10  13  22        932.38        963.83        47.84 o
  -7  13  22        224.67        195.09        26.96 o
  -4  13  22       4004.84       3639.69        76.23 o
  -1  13  22          5.37         -2.52        25.10 o
   2  13  22       1425.40       1573.33        69.58 o
 -15  14  22        439.12        484.95        41.25 o
 -12  14  22        838.02        747.72        53.61 o
  -9  14  22       2325.02       2187.79       152.29 o
  -6  14  22          8.79         33.65        22.44 o
  -3  14  22        664.06        695.13        44.47 o
   0  14  22         15.31        -11.31        31.27 o
 -14  15  22         59.31          0.01        36.06 o
 -11  15  22         46.61         82.84        41.64 o
  -8  15  22        857.37        692.26        67.69 o
  -5  15  22       1157.12       1089.07        53.96 o
  -2  15  22       1559.59       1716.12        73.58 o
 -13  16  22       3293.29       3477.14       108.48 o
 -10  16  22        146.88         83.70        39.86 o
  -7  16  22        794.83        743.96        62.14 o
  -4  16  22        244.44        234.31        42.47 o
  -9  17  22        519.06        525.18        66.62 o
   0   1  23      12560.72      11917.68       157.79 o
  -2   2  23       9488.82       9482.64       122.67 o
   1   2  23       1516.53       1413.46        44.27 o
  -4   3  23       8356.04       7927.20       103.31 o
  -1   3  23       6364.88       5938.30        88.72 o
   2   3  23       5185.51       5096.54        73.12 o
  -6   4  23       2937.71       2851.44        52.06 o
  -3   4  23       2386.65       2406.75        50.47 o
   0   4  23      18204.96      17452.77       207.36 o
   3   4  23      15020.81      15375.69       170.26 o
  -8   5  23      16612.47      16642.45       183.04 o
  -5   5  23        789.08        867.90        31.19 o
  -2   5  23       3142.70       2994.91        55.76 o
   1   5  23       2560.67       2713.50        48.64 o
   4   5  23      23353.86      22954.16       241.75 o
 -10   6  23       6265.58       6050.20        95.54 o
  -7   6  23        117.65        122.47        18.54 o
  -4   6  23       1729.77       1897.30        45.67 o
  -1   6  23      27793.85      27410.18       276.54 o
   2   6  23       2062.51       1986.72        45.77 o
   5   6  23       8742.45       8508.69       115.88 o
 -12   7  23       2891.45       2992.83        69.26 o
  -9   7  23      15050.38      15080.78       182.18 o
  -6   7  23      22131.94      21370.89       223.81 o
  -3   7  23        383.12        380.04        25.07 o
   0   7  23       8207.35       8317.70       106.97 o
   3   7  23        616.49        612.49        31.50 o
   6   7  23      13168.25      12920.91       172.80 o
 -14   8  23       3028.07       3071.96        72.07 o
 -11   8  23        739.34        687.69        45.63 o
  -8   8  23       6050.15       5992.53        82.05 o
  -5   8  23      17719.41      17866.21       204.46 o
  -2   8  23      14569.09      14743.61       166.03 o
   1   8  23       1172.70       1357.10        42.17 o
   4   8  23       2260.74       2079.98        74.50 o
   7   8  23        252.07        248.98        33.80 o
 -16   9  23       4080.98       4161.53        87.93 o
 -13   9  23        993.98        967.26        44.05 o
 -10   9  23       6796.58       6454.09       162.97 o
  -7   9  23      13543.85      13546.16       149.21 o
  -4   9  23       9979.94       9475.43       125.81 o
  -1   9  23       4702.20       4631.26        81.39 o
   2   9  23        681.06        749.80        36.20 o
   5   9  23       1436.56       1449.46        68.51 o
 -15  10  23       5582.29       5291.22        96.74 o
 -12  10  23        668.07        610.69        43.39 o
  -9  10  23        474.54        451.33        32.98 o
  -6  10  23      12088.06      11706.28       141.06 o
  -3  10  23       9339.43       8948.02       120.83 o
   0  10  23       1467.80       1623.64        53.38 o
   3  10  23       1799.93       1785.91        63.85 o
   6  10  23       1518.44       1561.50        75.08 o
 -14  11  23       4329.33       4202.78        84.11 o
 -11  11  23         81.20        112.19        26.46 o
  -8  11  23       2114.54       2098.90        57.04 o
  -5  11  23      10692.74      10733.38       156.01 o
  -2  11  23         29.44          5.31        19.22 o
   1  11  23       1501.68       1532.48        56.41 o
   4  11  23       2081.14       2178.40        77.64 o
 -16  12  23       3544.49       3707.70        83.99 o
 -13  12  23        917.64        848.76        52.71 o
 -10  12  23        847.40        763.32        42.51 o
  -7  12  23       1185.18       1161.72        43.09 o
  -4  12  23       1034.94        973.00        43.61 o
  -1  12  23       1232.81       1310.52        56.64 o
   2  12  23        134.92        117.68        33.31 o
 -15  13  23       2370.29       2568.13        73.59 o
 -12  13  23        173.29        235.45        27.97 o
  -9  13  23       1505.31       1474.55        81.42 o
  -6  13  23        963.09       1098.98        52.63 o
  -3  13  23       5786.26       5800.54       100.99 o
   0  13  23        440.59        536.45        47.93 o
 -14  14  23        901.13        771.94        49.17 o
 -11  14  23        774.36        788.26        81.90 o
  -8  14  23        363.64        429.53        44.23 o
  -5  14  23       4663.51       4502.67        88.42 o
  -2  14  23       5458.96       5558.46       110.64 o
 -13  15  23        923.80       1112.54        68.38 o
 -10  15  23       2135.65       1913.71       110.84 o
  -7  15  23       4702.57       4335.44       109.68 o
  -4  15  23       4204.75       4145.01       102.01 o
 -12  16  23       5206.07       5629.22       169.38 o
  -9  16  23        954.60        877.39        85.39 o
  -6  16  23       4137.33       4044.28       100.90 o
   0   0  24      28701.00      29573.01       648.63 o
   1   1  24        734.79        658.94        31.47 o
  -1   2  24       2342.80       2115.67        50.19 o
   2   2  24        225.65        258.93        20.13 o
  -3   3  24       5424.72       5124.52        81.99 o
   0   3  24        496.96       1850.86       136.96 o
   3   3  24       1089.27       1197.50        37.57 o
  -5   4  24         88.21         45.51        15.20 o
  -2   4  24       1372.76       1318.20        44.64 o
   1   4  24      19423.34      18938.51       212.13 o
   4   4  24       2744.05       2746.46        54.54 o
  -7   5  24       6207.89       6655.33        91.57 o
  -4   5  24       1063.58       1165.49        39.12 o
  -1   5  24       9463.70       9678.18       123.82 o
   2   5  24       4490.73       4443.78        66.80 o
   5   5  24       8801.05       8548.65       128.17 o
  -9   6  24       3252.66       3076.55        63.81 o
  -6   6  24       1221.67       1104.34        36.41 o
  -3   6  24       1755.33       2105.33        48.73 o
   0   6  24       5757.70       5581.01        81.34 o
   3   6  24       5213.13       5852.25        93.97 o
   6   6  24       2377.63       2374.54        64.35 o
 -11   7  24        252.31        199.63        27.37 o
  -8   7  24      23399.08      23544.64       260.51 o
  -5   7  24        412.61        461.73        28.13 o
  -2   7  24       3965.58       4017.91        66.36 o
   1   7  24         13.15        -15.90        15.90 o
   4   7  24       1500.73       1493.53        49.44 o
   7   7  24        517.29        504.51        36.13 o
 -13   8  24        929.34       1056.28        46.42 o
 -10   8  24       1384.59       1450.23        54.24 o
  -7   8  24       4539.75       4485.43        69.81 o
  -4   8  24      10799.33      11026.77       140.29 o
  -1   8  24        246.60        266.23        23.16 o
   2   8  24        232.01        222.71        24.39 o
   5   8  24       2068.43       2083.14        74.74 o
   8   8  24        730.86        825.70        50.55 o
 -15   9  24       2831.29       2479.70        72.30 o
 -12   9  24        396.12        414.49        36.23 o
  -9   9  24         46.26         12.20        18.56 o
  -6   9  24      10533.56      10771.46       139.83 o
  -3   9  24       6121.27       6967.14        97.29 o
   0   9  24        603.11        677.61        33.64 o
   3   9  24        311.18        332.52        30.25 o
   6   9  24       3362.99       3548.44        85.40 o
 -14  10  24        308.08        186.65        29.23 o
 -11  10  24       1143.47       1170.53        51.45 o
  -8  10  24        730.19        675.34        35.54 o
  -5  10  24        916.73        888.69        37.22 o
  -2  10  24        226.75        278.12        25.26 o
   1  10  24       4333.35       4471.55        88.48 o
   4  10  24       2296.12       2473.20        75.15 o
 -16  11  24       4214.55       3898.21       103.37 o
 -13  11  24         17.85         -5.58        23.83 o
 -10  11  24         26.02         50.09        23.01 o
  -7  11  24          9.43         20.40        19.31 o
  -4  11  24      12163.56      11519.04       143.13 o
  -1  11  24         10.37         11.70        25.39 o
   2  11  24        487.83        379.08        37.72 o
   5  11  24        643.62        712.77        56.25 o
 -15  12  24       1644.98       1917.70        93.71 o
 -12  12  24         66.09         30.56        22.54 o
  -9  12  24        473.83        442.32        40.59 o
  -6  12  24         92.31         83.80        21.97 o
  -3  12  24       3189.72       3155.59        70.74 o
   0  12  24         76.43         79.43        27.81 o
   3  12  24        132.21         90.22        34.82 o
 -14  13  24        123.48        141.76        29.35 o
 -11  13  24         35.06         57.95        30.56 o
  -8  13  24          9.10         -1.62        26.83 o
  -5  13  24       4295.86       4195.58        83.57 o
  -2  13  24        214.62        211.98        33.43 o
   1  13  24         70.32         17.28        31.36 o
 -13  14  24        269.23        425.64        40.91 o
 -10  14  24        104.71         62.41        40.42 o
  -7  14  24       2672.77       2753.67        69.23 o
  -4  14  24        383.06        396.94        35.59 o
  -1  14  24         10.62          5.44        28.05 o
 -12  15  24        885.72        728.37        73.23 o
  -9  15  24       1800.90       1578.32        85.92 o
  -6  15  24        117.63        650.60        90.32 o
  -3  15  24       2903.46       3241.91        87.48 o
 -11  16  24       4724.74       5431.07       345.64 o
  -8  16  24       1809.28       1937.31       122.21 o
  -5  16  24        506.54        553.10        48.88 o
  -1   1  25       3269.16       3197.91        71.48 o
  -3   2  25       1262.76       1040.57        42.71 o
   0   2  25         33.51         15.73        15.35 o
  -5   3  25       6522.51       6448.76        91.98 o
  -2   3  25        138.39         98.19        18.09 o
   1   3  25         28.11         54.51        15.81 o
  -7   4  25       1420.57       1510.58        42.37 o
  -4   4  25         53.21         57.33        16.93 o
  -1   4  25       4067.38       4379.71        71.64 o
   2   4  25       2162.68       2276.48        51.48 o
  -9   5  25        212.01        186.46        23.80 o
  -6   5  25         99.89        111.91        18.59 o
  -3   5  25       3308.60       3333.06        61.62 o
   0   5  25       7661.87       7355.07       120.14 o
   3   5  25         51.05        130.48        19.66 o
 -11   6  25        745.61        824.38        42.02 o
  -8   6  25       6349.88       6617.67        94.13 o
  -5   6  25          8.44         22.06        15.78 o
  -2   6  25         80.02        111.48        18.56 o
   1   6  25       3132.58       3103.07        58.42 o
   4   6  25       1005.92       1070.51        51.82 o
 -13   7  25       1529.73       1398.06        72.12 o
 -10   7  25       3152.62       3154.48        68.28 o
  -7   7  25        825.89        905.49        43.78 o
  -4   7  25        873.57        861.27        35.75 o
  -1   7  25       3844.34       3977.07        72.57 o
   2   7  25       6632.20       6308.79       102.71 o
   5   7  25       3793.10       3599.33        77.46 o
 -15   8  25         40.31        -15.83        24.74 o
 -12   8  25        301.53        289.19        31.87 o
  -9   8  25       8971.23       9320.77       180.66 o
  -6   8  25         26.79         26.49        17.80 o
  -3   8  25         90.08        135.12        21.05 o
   0   8  25       1543.11       1596.29        48.18 o
   3   8  25        142.10        106.95        24.02 o
   6   8  25          7.02        -19.54        23.23 o
 -14   9  25        956.81        884.26        45.37 o
 -11   9  25       5894.32       6038.96       144.85 o
  -8   9  25          4.85        -12.92        18.32 o
  -5   9  25       1282.62       1256.08        45.41 o
  -2   9  25      11832.51      11481.50       141.26 o
   1   9  25        196.45        199.03        26.82 o
   4   9  25         53.95        -16.54        23.69 o
 -13  10  25       1404.32       1430.44        53.48 o
 -10  10  25        192.52        175.09        27.73 o
  -7  10  25       4051.23       4014.60        75.47 o
  -4  10  25      10608.79       9903.59       121.59 o
  -1  10  25       2146.20       2191.22        56.61 o
   2  10  25        195.87        289.99        31.48 o
   5  10  25         10.60          9.00        27.99 o
 -15  11  25       1890.75       1796.29        63.71 o
 -12  11  25         20.15         10.05        25.42 o
  -9  11  25         19.07         28.22        25.18 o
  -6  11  25       2940.97       2835.50        60.49 o
  -3  11  25         66.13         67.75        22.92 o
   0  11  25          6.94         10.14        23.05 o
   3  11  25         31.11         29.07        28.81 o
 -14  12  25        100.04        116.98        29.88 o
 -11  12  25         13.30         33.35        31.65 o
  -8  12  25       1671.63       1484.85        53.79 o
  -5  12  25       1679.17       1606.19        55.44 o
  -2  12  25        250.25        248.06        27.64 o
   1  12  25         51.62         23.44        28.54 o
 -13  13  25         63.62         48.58        27.12 o
 -10  13  25         42.88        101.28        32.36 o
  -7  13  25       1498.55       1379.68        50.88 o
  -4  13  25          1.44        -22.12        22.12 o
  -1  13  25        711.10        683.99        46.54 o
 -12  14  25        142.33        186.29        50.63 o
  -9  14  25        136.12        312.46        41.23 o
  -6  14  25       5079.66       4593.76        90.51 o
  -3  14  25       2418.62       2559.68        78.96 o
 -11  15  25        208.98        186.53        52.15 o
  -8  15  25       1048.75        784.64        69.74 o
  -5  15  25       1394.46       1873.04        71.14 o
   0   1  26      98596.17      97315.56      1143.74 o
  -2   2  26      29132.09      28788.15       370.24 o
   1   2  26      18179.21      17089.64       237.70 o
  -4   3  26        323.54        375.71        34.40 o
  -1   3  26      20123.64      19047.42       240.43 o
   2   3  26        191.45        151.39        20.35 o
  -6   4  26       1903.20       1698.51        47.20 o
  -3   4  26       4832.66       4978.71        83.43 o
   0   4  26      11026.37      10288.82       125.23 o
   3   4  26        175.92        165.11        21.48 o
  -8   5  26      24138.21      23326.97       247.23 o
  -5   5  26      23853.58      23178.65       270.67 o
  -2   5  26       1399.56       1373.32        43.68 o
   1   5  26      19201.30      19356.22       208.81 o
   4   5  26      16747.41      16165.18       184.53 o
 -10   6  26      34708.92      33714.75       365.24 o
  -7   6  26      13518.55      13302.33       174.15 o
  -4   6  26       6263.53       6169.18        92.93 o
  -1   6  26       1051.75       1212.36        44.18 o
   2   6  26       2837.64       3217.13        65.18 o
   5   6  26      10104.27       9568.54       129.14 o
 -12   7  26        196.06        257.64        30.92 o
  -9   7  26       2686.36       2725.57        65.11 o
  -6   7  26      10565.45      10856.53       140.79 o
  -3   7  26       9741.51       9290.75       124.49 o
   0   7  26       8062.64       8442.76       112.23 o
   3   7  26       5669.74       5534.53        94.93 o
   6   7  26        236.37        159.98        28.07 o
 -14   8  26        673.41        626.47        41.03 o
 -11   8  26       5258.02       5213.18       100.14 o
  -8   8  26       9834.30       9974.17       134.58 o
  -5   8  26       8952.65       8995.92       123.55 o
  -2   8  26       2365.33       2473.36        54.78 o
   1   8  26      17467.08      17340.69       196.71 o
   4   8  26       8737.36       8829.05       141.16 o
   7   8  26       7988.71       8174.65       156.97 o
 -13   9  26        558.03        526.05        36.84 o
 -10   9  26       6669.54       6115.34       116.68 o
  -7   9  26       4382.11       4479.78        80.72 o
  -4   9  26      45745.63      44009.05       455.66 o
  -1   9  26       6394.51       6540.81        97.00 o
   2   9  26      15836.56      16324.54       203.02 o
   5   9  26       5646.07       5829.61       116.64 o
 -15  10  26       2057.66       2161.41        69.58 o
 -12  10  26       8818.85       8079.94       134.76 o
  -9  10  26      26517.04      24215.06       340.24 o
  -6  10  26        855.86        913.80        40.95 o
  -3  10  26      15363.94      15006.30       175.96 o
   0  10  26      29969.66      29901.97       352.76 o
   3  10  26       8748.01       8793.14       146.09 o
 -14  11  26       1172.98       1181.48        55.99 o
 -11  11  26      21189.33      21102.64       319.64 o
  -8  11  26       2034.00       2164.34        61.28 o
  -5  11  26      18202.18      17604.88       190.99 o
  -2  11  26      10971.88      10834.89       149.50 o
   1  11  26       9517.94       9693.81       152.12 o
   4  11  26       3715.88       4078.03        99.31 o
 -13  12  26       7715.66       8374.42       142.19 o
 -10  12  26      15873.67      15973.40       250.09 o
  -7  12  26       1926.70       2019.35        76.78 o
  -4  12  26       4047.41       4202.82        83.38 o
  -1  12  26       6308.78       6245.82       108.95 o
   2  12  26       3085.38       2897.03       111.23 o
 -12  13  26       7916.04       7959.62       136.52 o
  -9  13  26       3058.24       2739.14        88.64 o
  -6  13  26        610.00        659.24        44.95 o
  -3  13  26       1928.51       2146.93        69.38 o
   0  13  26       3444.49       3498.80        90.20 o
 -11  14  26       7367.46       7676.40       197.10 o
  -8  14  26       1398.13       1208.94        86.47 o
  -5  14  26        263.02        241.15        32.34 o
  -2  14  26       2765.03       3135.91        92.83 o
 -10  15  26       4083.31       4165.38       157.88 o
  -7  15  26        393.94        512.71        50.93 o
  -4  15  26       8146.63       8545.03       146.83 o
   0   0  27          3.40         17.46        36.08 o
   1   1  27       1384.89       1535.95        56.44 o
  -1   2  27        151.51        146.42        25.11 o
   2   2  27       1325.26       1420.22        68.91 o
  -3   3  27          6.65          5.18        18.37 o
   0   3  27        752.22        721.60        41.29 o
   3   3  27       2767.81       2864.65        60.15 o
  -5   4  27          1.42         -7.94        18.94 o
  -2   4  27       5623.51       5376.85       100.94 o
   1   4  27       1589.06       1508.59        53.03 o
   4   4  27       2188.71       2210.24        56.49 o
  -7   5  27         14.48         -2.95        18.07 o
  -4   5  27        708.42        670.73        34.89 o
  -1   5  27       1436.38       1383.12        44.55 o
   2   5  27        119.20        138.82        20.79 o
   5   5  27       1534.96       1696.98        59.96 o
  -9   6  27       1155.87       1252.49        47.82 o
  -6   6  27        469.85        451.08        30.90 o
  -3   6  27       6303.66       6587.49        98.50 o
   0   6  27        158.85        173.96        21.23 o
   3   6  27       1149.58       1194.00        45.96 o
   6   6  27        559.47        577.68        38.44 o
 -11   7  27        676.04        638.16        42.20 o
  -8   7  27       6466.99       6509.31       107.48 o
  -5   7  27       1198.89       1149.87        43.27 o
  -2   7  27       2996.72       2849.89        57.99 o
   1   7  27        969.44        870.10        39.45 o
   4   7  27        142.44        137.78        25.97 o
   7   7  27       1320.04       1599.90        60.06 o
 -13   8  27       2765.36       2880.33        72.12 o
 -10   8  27       1876.79       1707.73        89.74 o
  -7   8  27        590.72        608.64        43.47 o
  -4   8  27         39.06         30.91        19.48 o
  -1   8  27       4426.89       4694.72        82.70 o
   2   8  27         59.96         44.52        21.51 o
   5   8  27          3.65        -25.08        25.08 o
 -15   9  27        391.73        355.39        36.35 o
 -12   9  27        862.68        983.71        66.82 o
  -9   9  27       1035.88        941.94        48.81 o
  -6   9  27       1211.40       1158.89        46.23 o
  -3   9  27        107.89         78.76        21.38 o
   0   9  27        124.42        184.01        24.90 o
   3   9  27         26.57         21.89        24.00 o
   6   9  27        773.33        960.40        56.44 o
 -14  10  27        350.54        312.89        34.47 o
 -11  10  27        211.61        172.18        36.58 o
  -8  10  27        982.74        889.68        42.04 o
  -5  10  27       3333.82       3386.69        67.27 o
  -2  10  27       3659.28       3790.05        72.45 o
   1  10  27        165.16        159.92        30.37 o
   4  10  27        200.38        171.92        34.48 o
 -13  11  27        157.77        219.38        36.58 o
 -10  11  27        329.11        367.11        42.02 o
  -7  11  27         90.41        118.15        23.14 o
  -4  11  27       2509.43       2521.54        60.84 o
  -1  11  27       1382.13       1354.61        53.71 o
   2  11  27        447.16        503.62        44.09 o
 -12  12  27          2.66          8.76        30.07 o
  -9  12  27        782.84        680.41        47.40 o
  -6  12  27        557.61        656.32        38.92 o
  -3  12  27        557.79        591.58        38.95 o
   0  12  27         24.31          0.86        25.69 o
 -11  13  27        518.95        592.87        60.69 o
  -8  13  27        156.75         66.88        33.23 o
  -5  13  27       1850.76       1729.15        70.07 o
  -2  13  27          4.32         17.76        29.61 o
 -10  14  27          1.39        -36.41        38.91 o
  -7  14  27         40.48          7.50        26.00 o
  -4  14  27         37.34         13.62        26.97 o
  -9  15  27       3921.91       4173.07       257.40 o
  -6  15  27       1682.32       1931.85        81.76 o
  -1   1  28        977.87        895.51        45.29 o
  -3   2  28       3645.18       3526.13        75.89 o
   0   2  28        200.30        186.03        26.62 o
  -5   3  28       5424.36       5509.37       119.27 o
  -2   3  28         50.51         19.61        19.61 o
   1   3  28        119.70        124.28        23.74 o
  -7   4  28       6876.21       6934.74       111.99 o
  -4   4  28       2474.24       2364.42        62.77 o
  -1   4  28       3439.91       3519.08        78.94 o
   2   4  28        325.15        258.97        27.14 o
  -9   5  28       1033.75       1096.84        48.72 o
  -6   5  28      13853.22      13920.90       194.67 o
  -3   5  28       4696.35       4677.75        84.75 o
   0   5  28       1061.98       1033.11        38.97 o
   3   5  28        987.52       1014.70        42.28 o
 -11   6  28        594.90        579.29        40.97 o
  -8   6  28       6098.14       6079.56       103.57 o
  -5   6  28        291.37        280.71        27.23 o
  -2   6  28       3766.79       3764.64        71.16 o
   1   6  28       2107.11       2409.98        65.25 o
   4   6  28       1795.60       1828.84        64.39 o
 -13   7  28        395.48        286.18        34.46 o
 -10   7  28        470.19        402.54        35.02 o
  -7   7  28       1356.61       1402.29        52.74 o
  -4   7  28         53.01         30.52        19.30 o
  -1   7  28        206.04        241.97        24.17 o
   2   7  28      10491.21      10160.01       139.83 o
   5   7  28       4538.93       4490.66        97.02 o
 -12   8  28       1975.48       1857.26        64.45 o
  -9   8  28         47.97         76.25        27.40 o
  -6   8  28       2673.67       2849.46        64.12 o
  -3   8  28        647.88        664.96        33.75 o
   0   8  28        864.42        828.61        45.86 o
   3   8  28         57.33         47.63        24.61 o
   6   8  28        682.94        670.20        45.64 o
 -14   9  28       1655.90       1759.26        63.93 o
 -11   9  28       1065.69       1192.11        79.35 o
  -8   9  28         83.05         67.94        23.38 o
  -5   9  28       1905.81       1944.25        58.29 o
  -2   9  28       3064.60       3282.08        70.22 o
   1   9  28        439.97        465.79        35.83 o
   4   9  28         10.59         44.18        28.98 o
 -13  10  28       1211.78       1165.28        58.92 o
 -10  10  28        535.60        485.10        47.58 o
  -7  10  28       1368.99       1370.43        51.18 o
  -4  10  28       7190.20       7114.13       100.45 o
  -1  10  28        877.94        840.26        41.16 o
   2  10  28        177.37         77.59        38.68 o
 -12  11  28       1366.18       1483.25        68.17 o
  -9  11  28       1617.84       1624.57        73.13 o
  -6  11  28        530.99        566.67        34.29 o
  -3  11  28        539.96        545.58        37.51 o
   0  11  28         47.27         38.74        27.35 o
 -11  12  28        745.19        702.51        55.49 o
  -8  12  28        108.60         93.10        28.16 o
  -5  12  28       1097.25       1154.54        50.54 o
  -2  12  28        959.04        875.98        46.43 o
   1  12  28         10.54        -20.00        27.14 o
 -10  13  28       1659.01       1926.11       127.21 o
  -7  13  28       3595.01       3534.98        75.43 o
  -4  13  28         11.40         30.25        27.66 o
  -1  13  28         16.64        -21.40        28.80 o
  -9  14  28        714.42        618.91        52.84 o
  -6  14  28       4654.86       5438.24       103.47 o
   0   1  29      14024.55      13455.50       201.05 o
  -2   2  29        282.32        360.25        39.19 o
   1   2  29        210.20        213.16        28.71 o
  -4   3  29       6419.58       6116.43       108.45 o
  -1   3  29        919.22        944.90        49.71 o
   2   3  29       2835.76       2920.62        73.13 o
  -6   4  29       8421.39       8117.77       132.42 o
  -3   4  29      12299.98      11995.56       173.04 o
   0   4  29       2157.05       2196.45        82.79 o
   3   4  29       9467.96       8834.46       167.52 o
  -8   5  29      10767.16      10486.90       170.94 o
  -5   5  29      30738.53      31476.10       454.41 o
  -2   5  29       2468.73       2511.04        80.82 o
   1   5  29       2634.72       2448.60        58.85 o
   4   5  29      17026.21      16425.84       215.17 o
 -10   6  29       3380.23       3354.74        84.56 o
  -7   6  29       4551.03       4676.72        95.55 o
  -4   6  29      19561.64      19781.78       258.42 o
  -1   6  29         29.30         21.91        17.61 o
   2   6  29       5364.36       5430.12        92.28 o
   5   6  29       1453.03       1400.99        54.42 o
 -12   7  29       6423.82       6185.37       116.63 o
  -9   7  29       3714.46       3913.21       127.76 o
  -6   7  29       4721.94       4801.10        89.62 o
  -3   7  29       5762.65       5610.92        92.55 o
   0   7  29       6240.76       6539.18       103.23 o
   3   7  29       4085.52       3931.78        81.41 o
   6   7  29       5459.61       5795.06       108.99 o
 -14   8  29        755.44        782.56        49.24 o
 -11   8  29       3241.05       3308.71        97.71 o
  -8   8  29        106.96        115.68        26.41 o
  -5   8  29      16755.09      16873.16       203.83 o
  -2   8  29      17944.51      17061.17       237.08 o
   1   8  29       7357.87       7703.00       112.13 o
   4   8  29        859.36        938.34        52.40 o
 -13   9  29       1832.55       1562.57        67.68 o
 -10   9  29       1964.44       1862.52       120.00 o
  -7   9  29        230.03        245.85        28.49 o
  -4   9  29       5267.59       5062.90        85.53 o
  -1   9  29      20368.84      20262.01       227.15 o
   2   9  29        259.91        252.65        31.26 o
   5   9  29       1943.59       2201.13        80.79 o
 -12  10  29       1691.69       1595.17        71.14 o
  -9  10  29         55.18         98.50        32.78 o
  -6  10  29      10595.22      10753.94       148.32 o
  -3  10  29        962.56        883.73        41.16 o
   0  10  29         34.52         67.85        26.45 o
   3  10  29        128.63        123.34        33.57 o
 -11  11  29       4571.46       5005.41       122.52 o
  -8  11  29        268.65        357.78        40.46 o
  -5  11  29       1025.06       1166.85        46.23 o
  -2  11  29       1305.08       1363.96        54.87 o
   1  11  29        374.19        291.94        35.29 o
 -10  12  29        578.11        634.28        52.69 o
  -7  12  29       3544.61       3526.96        70.84 o
  -4  12  29       6857.92       7314.68       119.65 o
  -1  12  29        242.62        224.24        33.75 o
  -9  13  29         54.16         -4.55        32.99 o
  -6  13  29       2720.82       2194.42        70.49 o
  -3  13  29       4207.63       4343.42       103.66 o
  -8  14  29       1250.50       1162.26        79.23 o
  -5  14  29       4849.87       5258.16       110.70 o
   0   0  30       1991.75       1968.98       109.09 o
   1   1  30        479.50        449.27        36.52 o
  -1   2  30       7413.24       7159.00       129.47 o
   2   2  30       5737.47       6006.94       108.48 o
  -3   3  30        961.57       1050.02        71.12 o
   0   3  30       1816.94       1760.59        65.04 o
   3   3  30       1377.04       1358.73        56.24 o
  -5   4  30        184.69        164.02        27.06 o
  -2   4  30       5309.11       5388.97       101.69 o
   1   4  30       4316.92       3972.90        85.19 o
   4   4  30      11317.57      10832.63       162.82 o
  -7   5  30       2589.07       2556.73        71.00 o
  -4   5  30       4544.50       4534.93        92.58 o
  -1   5  30       4529.69       4554.69        92.04 o
   2   5  30       3236.13       3239.13        69.68 o
   5   5  30         21.28         23.18        26.14 o
  -9   6  30        144.07        247.80        37.23 o
  -6   6  30         67.63        101.74        26.67 o
  -3   6  30         46.22          2.14        21.28 o
   0   6  30       4340.61       4369.28        81.39 o
   3   6  30        283.65        338.45        33.51 o
   6   6  30       3021.26       3664.44       132.52 o
 -11   7  30       3980.08       4276.25       109.85 o
  -8   7  30       5575.53       5277.94       105.39 o
  -5   7  30      12652.63      12660.16       185.71 o
  -2   7  30       2255.19       2323.97        59.38 o
   1   7  30         43.69         42.16        28.48 o
   4   7  30       2588.82       2357.30        68.60 o
 -13   8  30        164.99        223.44        39.13 o
 -10   8  30       2926.09       2812.13       100.21 o
  -7   8  30       1599.29       1442.23        58.78 o
  -4   8  30         33.81         14.25        21.20 o
  -1   8  30       6348.40       6354.52       104.48 o
   2   8  30       2474.93       2360.06        67.34 o
   5   8  30       1617.64       1876.18        68.88 o
 -12   9  30       6182.06       5767.45       133.80 o
  -9   9  30         99.11         19.30        26.95 o
  -6   9  30       2260.72       2055.99        62.70 o
  -3   9  30        954.03        969.01        42.27 o
   0   9  30       1903.23       1983.36        60.54 o
   3   9  30       2369.23       2471.67        93.34 o
 -11  10  30       2271.29       2142.61        86.92 o
  -8  10  30       1433.94       1628.06        61.78 o
  -5  10  30        746.09        711.39        38.74 o
  -2  10  30         49.33          3.39        21.27 o
   1  10  30       1712.20       1575.26        65.25 o
 -10  11  30        639.55        719.61        55.92 o
  -7  11  30       2520.18       2460.74        65.31 o
  -4  11  30       1173.98       1241.28        49.83 o
  -1  11  30        683.08        723.84        47.68 o
  -9  12  30        198.12        274.25        41.32 o
  -6  12  30       1098.23       1401.16        53.43 o
  -3  12  30         77.70         89.93        28.98 o
  -8  13  30       1943.79       1872.29        76.34 o
  -5  13  30        449.93        323.11        35.74 o
  -1   1  31       9871.30       9923.86       164.05 o
  -3   2  31      13255.12      12584.64       182.57 o
   0   2  31      10118.99      10413.68       170.42 o
  -5   3  31       2958.02       2953.25        74.86 o
  -2   3  31      14032.72      13817.43       249.16 o
   1   3  31       2544.10       2614.78        70.26 o
  -7   4  31        743.05        739.29        44.74 o
  -4   4  31      17651.10      17472.71       236.64 o
  -1   4  31        846.81        949.28        47.29 o
   2   4  31       9236.10       9377.98       149.65 o
  -9   5  31        790.48        779.63        52.73 o
  -6   5  31      12781.65      12861.73       188.86 o
  -3   5  31      14352.70      14661.04       205.91 o
   0   5  31        908.49       1054.68        63.57 o
   3   5  31        969.82        993.57        48.37 o
 -11   6  31       8262.62       8478.40       165.44 o
  -8   6  31       1783.08       1780.98        67.24 o
  -5   6  31      15798.09      15699.75       219.18 o
  -2   6  31       4576.23       4459.77        94.58 o
   1   6  31       8215.68       8402.00       132.75 o
   4   6  31       1694.33       1768.02        70.88 o
 -13   7  31       2614.13       2693.22       103.22 o
 -10   7  31       2721.62       2779.91        89.76 o
  -7   7  31       7864.16       7742.16       134.83 o
  -4   7  31      10105.36       9849.00       146.52 o
  -1   7  31        715.13        684.30        39.37 o
   2   7  31       4216.63       4144.15        88.54 o
   5   7  31       7738.47       8054.76       152.34 o
 -12   8  31        249.80        214.39        41.29 o
  -9   8  31       6672.49       6359.43       133.11 o
  -6   8  31         39.56         55.83        27.01 o
  -3   8  31       2580.51       2669.95        67.13 o
   0   8  31       9220.21       9146.99       135.19 o
   3   8  31      15582.19      15462.33       201.69 o
 -11   9  31       5156.26       5213.89       171.74 o
  -8   9  31       3496.30       3441.19       117.50 o
  -5   9  31       1536.01       1634.42        61.41 o
  -2   9  31       1837.77       1927.77        62.30 o
   1   9  31      18016.85      17391.64       219.16 o
 -10  10  31      12676.84      13658.68       250.44 o
  -7  10  31       4469.01       4502.54        88.46 o
  -4  10  31        480.55        457.44        34.13 o
  -1  10  31      15385.57      14955.54       224.11 o
   2  10  31       5605.51       5419.07       112.05 o
  -9  11  31       5216.46       5093.14       153.75 o
  -6  11  31       6037.40       6138.67        96.37 o
  -3  11  31       9446.05       9754.04       149.30 o
   0  11  31       5180.62       4804.81       104.42 o
  -8  12  31       4538.85       4597.55       106.72 o
  -5  12  31       3683.76       3734.97       103.97 o
  -2  12  31       4606.87       4400.34       105.58 o
  -7  13  31        336.86        292.18        41.10 o
   0   1  32        209.89        170.91        31.69 o
  -2   2  32       2852.67       2773.90        78.88 o
   1   2  32        380.25        433.86        37.78 o
  -4   3  32       2086.19       2178.27        69.00 o
  -1   3  32         20.82         43.78        24.71 o
   2   3  32        724.75        817.57        47.29 o
  -6   4  32       2717.90       2863.33        76.67 o
  -3   4  32         21.14          5.05        25.25 o
   0   4  32       1181.91       1348.99        52.67 o
   3   4  32        449.77        373.99        36.16 o
  -8   5  32        312.09        423.19        40.17 o
  -5   5  32       1165.87       1150.91        90.67 o
  -2   5  32        369.77        404.09        54.64 o
   1   5  32         66.02         47.43        24.13 o
   4   5  32       3612.44       3609.79        90.43 o
 -10   6  32       1456.90       1470.95        71.71 o
  -7   6  32        359.11        364.58        37.36 o
  -4   6  32        475.82        468.72        39.46 o
  -1   6  32        621.80        638.76        37.91 o
   2   6  32        616.78        549.54        39.21 o
   5   6  32        161.86        136.66        33.75 o
 -12   7  32         83.32        106.25        36.58 o
  -9   7  32        489.42        491.75        52.35 o
  -6   7  32       2448.85       2648.96        77.61 o
  -3   7  32       3123.39       3211.14        76.08 o
   0   7  32        306.96        295.52        33.08 o
   3   7  32       1042.38       1209.28        67.81 o
 -11   8  32        484.82        451.17        55.95 o
  -8   8  32        469.24        428.06        39.94 o
  -5   8  32       2693.47       2709.83        71.95 o
  -2   8  32       1882.72       1766.80        60.36 o
   1   8  32       5390.32       4835.77        99.18 o
   4   8  32         88.59        224.06        38.97 o
 -10   9  32         76.01         30.87        37.52 o
  -7   9  32        652.26        596.50        44.56 o
  -4   9  32       1595.90       1652.44        59.34 o
  -1   9  32       1071.29       1093.91        50.50 o
   2   9  32        482.72        428.18        41.12 o
  -9  10  32       1894.39       2173.28        97.73 o
  -6  10  32         30.34         15.92        26.92 o
  -3  10  32       1715.26       1972.04        62.67 o
   0  10  32       1530.53       1635.11        62.18 o
  -8  11  32       1529.68       1461.57        72.41 o
  -5  11  32       3293.02       3569.40        77.14 o
  -2  11  32        993.44       1137.11        53.86 o
  -7  12  32        108.74        181.94        28.64 o
  -4  12  32        293.40        439.17        39.45 o
   0   0  33         62.47         84.52        47.23 o
   1   1  33       2905.93       2743.89        79.19 o
  -1   2  33       3018.90       2831.25        79.71 o
   2   2  33       2793.43       2851.34        93.95 o
  -3   3  33         13.29          8.94        24.18 o
   0   3  33        284.66        580.48        42.92 o
   3   3  33         53.51         93.89        28.36 o
  -5   4  33       2308.21       2238.37        72.29 o
  -2   4  33       4219.87       4188.77        92.23 o
   1   4  33       2013.35       2007.63        65.45 o
   4   4  33       9379.01       9559.36       157.86 o
  -7   5  33        991.60        826.15        54.40 o
  -4   5  33        258.97        221.76        32.40 o
  -1   5  33        260.75        182.35        28.74 o
   2   5  33        341.55        377.37        37.71 o
   5   5  33        102.86        116.91        35.38 o
  -9   6  33          0.32          7.45        31.30 o
  -6   6  33        198.38        260.06        35.19 o
  -3   6  33          0.25        -10.47        25.10 o
   0   6  33       1608.24       1466.27        55.30 o
   3   6  33        282.47        247.01        37.25 o
 -11   7  33       1278.89       1194.80        77.61 o
  -8   7  33       1156.45       1107.81        74.06 o
  -5   7  33       1543.15       1846.78        71.98 o
  -2   7  33        914.23       1027.70        47.56 o
   1   7  33       2633.55       2553.76        78.89 o
   4   7  33        115.55        178.19        34.56 o
 -10   8  33        432.55        551.89        57.08 o
  -7   8  33        116.65         71.89        30.77 o
  -4   8  33         36.85         14.70        25.87 o
  -1   8  33       1333.39       1197.11        55.46 o
   2   8  33       1781.62       1632.05        66.22 o
  -9   9  33        517.91        573.52        58.51 o
  -6   9  33         47.58         48.21        30.59 o
  -3   9  33        119.74         92.22        26.85 o
   0   9  33          4.90        -23.28        24.58 o
  -8  10  33        743.92        872.62        61.64 o
  -5  10  33        325.24        350.18        35.29 o
  -2  10  33        109.23         45.96        27.73 o
  -7  11  33         17.87         -3.91        25.95 o
  -4  11  33       1859.75       2067.70        74.27 o
  -1   1  34       5503.72       5341.04       114.98 o
  -3   2  34      10105.11      10140.99       161.73 o
   0   2  34         67.36        124.21        31.39 o
  -5   3  34      25033.27      25164.71       392.95 o
  -2   3  34      11310.04      11023.75       171.43 o
   1   3  34       5745.18       6092.34       117.03 o
  -7   4  34       5104.40       5042.66       131.96 o
  -4   4  34       9078.88       9025.88       150.62 o
  -1   4  34      17542.29      18386.63       251.36 o
   2   4  34       3906.11       3864.95        85.38 o
  -9   5  34        417.21        529.70        48.86 o
  -6   5  34       5729.28       5989.96       118.20 o
  -3   5  34      22734.35      22884.75       300.01 o
   0   5  34       3971.37       4060.14        87.32 o
   3   5  34       3626.80       3362.09        88.11 o
 -11   6  34       2420.58       2786.33       189.29 o
  -8   6  34      12364.37      12596.67       194.35 o
  -5   6  34       2995.85       2968.12        99.19 o
  -2   6  34      15315.95      15177.05       205.24 o
   1   6  34       5655.77       5618.51       149.94 o
   4   6  34       4830.81       5118.20       115.15 o
 -10   7  34       2254.95       2358.95        94.27 o
  -7   7  34       7538.26       6942.55       155.22 o
  -4   7  34       5383.52       5489.26       112.52 o
  -1   7  34      11731.09      11717.61       162.40 o
   2   7  34       4211.64       4277.52       103.38 o
  -9   8  34       3079.47       3217.09       126.40 o
  -6   8  34      18647.70      17722.89       249.88 o
  -3   8  34        197.11        202.08        30.78 o
   0   8  34       2517.84       2519.36        77.03 o
  -8   9  34       1169.75       1233.22        68.48 o
  -5   9  34       4259.12       4526.00        97.13 o
  -2   9  34       7103.51       7415.97       130.05 o
   1   9  34         76.69         63.32        32.27 o
  -7  10  34       4730.20       4925.00       110.45 o
  -4  10  34       1193.91       1527.34        64.14 o
  -1  10  34       1067.10       1109.87        53.96 o
  -6  11  34        413.57        454.04        37.25 o
   0   1  35       1212.35       1182.18        62.69 o
  -2   2  35        803.01        755.09        47.51 o
   1   2  35        465.89        433.94        39.52 o
  -4   3  35         45.17         45.30        26.78 o
  -1   3  35        753.34        890.30        65.20 o
   2   3  35          4.41        -26.37        26.37 o
  -6   4  35         43.86         73.13        35.09 o
  -3   4  35       4176.74       4370.84        98.07 o
   0   4  35        859.08        774.05        45.55 o
   3   4  35        704.35        727.86        49.28 o
  -8   5  35       1212.81       1444.19        65.79 o
  -5   5  35       1321.19       1193.80        58.38 o
  -2   5  35       2599.52       2879.40        79.97 o
   1   5  35          6.95          7.38        25.58 o
   4   5  35        371.15        389.18        43.46 o
 -10   6  35        213.35        210.42        41.79 o
  -7   6  35        550.08        452.95        42.72 o
  -4   6  35       3584.59       3470.62        91.10 o
  -1   6  35         67.50         67.47        28.10 o
   2   6  35        133.65        133.03        33.44 o
  -9   7  35       2420.33       2496.14        93.76 o
  -6   7  35       2002.52       2078.36        78.59 o
  -3   7  35        553.74        545.63        41.91 o
   0   7  35       1909.99       2178.71        74.63 o
   3   7  35       1448.59       1566.45        72.40 o
  -8   8  35          5.35         -3.28        33.67 o
  -5   8  35         13.29        -14.57        28.40 o
  -2   8  35          7.59         16.50        26.85 o
   1   8  35       3955.59       4127.67        96.71 o
  -7   9  35       2571.59       2874.46       114.03 o
  -4   9  35        761.01        768.32        46.22 o
  -1   9  35        550.36        440.25        42.38 o
  -6  10  35       3575.59       3713.76        99.79 o
  -3  10  35        320.37        348.68        38.36 o
   0   0  36       2760.96       2797.44       149.24 o
   1   1  36       2589.34       2516.67        78.27 o
  -1   2  36       6891.24       6483.13       124.45 o
   2   2  36       5434.21       5762.90       117.27 o
  -3   3  36       2049.71       2146.14        77.24 o
   0   3  36       7584.64       7529.65       128.83 o
   3   3  36       2173.78       2486.04        83.72 o
  -5   4  36       8543.89       9043.68       196.56 o
  -2   4  36        446.69        484.25        42.87 o
   1   4  36       1245.45       1164.38        54.93 o
   4   4  36       1872.87       2055.00        79.33 o
  -7   5  36         26.56          0.10        29.75 o
  -4   5  36        202.54        206.33        35.16 o
  -1   5  36       4138.68       3935.89       106.76 o
   2   5  36        628.16        581.27        46.15 o
  -9   6  36       6007.10       6252.77       141.18 o
  -6   6  36       2764.15       2696.27        91.65 o
  -3   6  36       1050.99       1159.17        59.90 o
   0   6  36       1045.95       1170.16        73.27 o
   3   6  36       2653.94       2999.53       100.00 o
  -8   7  36        197.61        200.76        41.72 o
  -5   7  36       3851.36       4033.41       110.49 o
  -2   7  36       7228.48       7182.30       127.30 o
   1   7  36       4353.75       4384.74       111.57 o
  -7   8  36       3034.87       2866.47        90.95 o
  -4   8  36       4338.98       4556.33        99.47 o
  -1   8  36        100.16         60.70        30.70 o
  -6   9  36         20.16        -11.18        31.20 o
  -3   9  36       1200.47       1197.27        59.72 o
  -1   1  37        291.06        392.07        46.59 o
  -3   2  37       4109.69       4210.42        99.73 o
   0   2  37       6668.26       6435.53       135.47 o
  -5   3  37        891.84        909.47        55.79 o
  -2   3  37       5406.97       5209.07       132.60 o
   1   3  37       5793.07       5780.76       111.73 o
  -7   4  37       1439.59       1585.21        71.56 o
  -4   4  37        667.41        524.21        45.14 o
  -1   4  37       3655.82       3633.96        86.84 o
   2   4  37       1621.61       1533.59        64.19 o
  -6   5  37        613.10        714.44        51.23 o
  -3   5  37         65.29        101.25        33.27 o
   0   5  37       4442.42       4678.91       108.16 o
   3   5  37         13.21         33.33        32.77 o
  -8   6  37       1598.17       1679.51        75.66 o
  -5   6  37        505.03        471.06        44.10 o
  -2   6  37        319.02        402.31        40.01 o
   1   6  37       1323.07       1171.76        62.58 o
  -7   7  37       2491.05       2417.97        88.39 o
  -4   7  37       1527.55       1507.89        68.94 o
  -1   7  37         18.97          7.04        30.89 o
  -6   8  37        176.44        114.35        35.78 o
  -3   8  37       2546.79       2904.87       120.94 o
   0   1  38        447.46        412.43        45.28 o
  -2   2  38        195.72        242.37        37.13 o
   1   2  38       2747.95       2499.30        84.20 o
  -4   3  38       2135.83       2090.19        79.49 o
  -1   3  38        112.10         91.87        32.56 o
   2   3  38        465.90        392.27        40.01 o
  -6   4  38        144.82        133.25        34.99 o
  -3   4  38        235.41        204.10        36.44 o
   0   4  38       1583.65       1871.39       106.59 o
   3   4  38        148.90        234.91        38.23 o
  -5   5  38         74.54         72.90        33.28 o
  -2   5  38        505.12        603.93        56.01 o
   1   5  38       1909.57       1907.09        71.72 o
  -4   6  38         10.51         61.07        32.72 o
  -1   6  38          4.06          8.25        28.74 o
  -3   7  38       1467.50       1399.90        65.09 o
   0   0  39        314.22        425.86       117.43 o
   1   1  39        440.65        523.40        46.69 o
  -1   2  39        649.36        781.71        51.82 o
   2   2  39       7180.88       7817.03       146.73 o
  -3   3  39        775.00        941.32        57.59 o
   0   3  39       7985.36       8278.45       142.26 o
  -5   4  39       4342.22       4571.07       110.24 o
  -2   4  39       9566.64       9708.63       168.03 o
   1   4  39       7480.62       7395.03       135.65 o
  -4   5  39       3057.38       3188.24        94.04 o
  -1   5  39       6213.70       6238.00       125.01 o
  -1   1  40         96.76         22.82        31.50 o
  -3   2  40       2759.19       3017.69       118.34 o
   0   2  40          2.44          7.62        29.64 o
  -2   3  40       3644.83       3549.60        97.68 o
                                                
